# Supplementary material for: Proteomic Response to Rising Temperature in the Marine Cyanobacterium Synechococcus Grown in Different Nitrogen Sources
Source: Front Microbiol. 2019 Aug 23;10:1976. doi: 10.3389/fmicb.2019.01976 (PMC6716455; doi:10.3389/fmicb.2019.01976)
Supplement: Supplementary file 1 [file Table_1.xlsx]

## Sheet: Repeat 1
Cell density (cells/μL) and growth rate (v) of Synechococcus grown on nitrate source											Cell density (cells/μL) and growth rate (v) of Synechococcus grown on urea source
Nitrate	22℃	std	v	25℃	std	v	28℃	std	v		Urea	22℃	std	v	25℃	std	v	28℃	std	v
Day 1	1031.49	20.9267		1130.61	83.1666		1082.93	41.206			Day 1	1031.84	67.6193		1123.6	51.6177		1060.43	22.3362
Day 2	1262.1	98.8235	0.291092	1479.7	67.7657	0.388199	1188.07	38.6632	0.133671		Day 2	1222.33	75.935	0.244418	1524.13	61.1271	0.439861	1119.7	40.1747	0.0784674
Day 3	2246.93	169.748	0.832131	1978.37	237.24	0.419005	1776.37	32.5706	0.580314		Day 3	2041.93	110.102	0.740298	1953.1	18.3695	0.357777	1681.63	78.6985	0.586751
Day 4	3487	270.895	0.634029	3272.73	163.723	0.726186	2907.4	263.155	0.7108		Day 4	2970.73	254.645	0.540883	3744.4	190.663	0.938969	2496.27	153.033	0.569909
Day 5	5495.17	497.821	0.656177	5019.67	572.654	0.617096	3799.27	472.554	0.385991		Day 5	4395.83	372.789	0.565318	6503.17	575.752	0.796408	4364	201.889	0.805879
Day 6	8324	464.84	0.599114	8270	800.544	0.720296	6412.67	945.632	0.755203		Day 6	6706.67	484.669	0.609459	11543.2	463.772	0.827825	7503.83	982.912	0.781977
Day 7	14208.8	980.825	0.771439	12725.3	2714.11	0.621744	11175.3	1287.8	0.801322		Day 7	11881.8	2778.87	0.82509	20078	2165.9	0.798577	10946	592.91	0.544704
Day 8	17889.3	2336.12	0.332312	24170.3	5398.92	0.925534	14443.9	555.927	0.370142		Day 8	15807.7	2754.73	0.411867	30037.5	946.134	0.581149	25028.2	3279.97	1.19315
Day 9	33190.2	1826.65	0.891656	30048.3	9736.5	0.314048	27445.8	1349.51	0.926122		Day 9	29662.3	7908.49	0.908008	50763.3	5419.44	0.757022	45144.7	2710.86	0.851003
Day 10	51246.3	2867.66	0.626693	57715	15691	0.941661	39786.7	4493.1	0.535702		Day 10	58303	9796.94	0.974938	71834.2	8118.9	0.500883	58185.8	4224.26	0.366112
Day 11	60396.7	5764.72	0.23702	76920	16017.6	0.414412	52165.8	5040.97	0.39082		Day 11	74200	8536.28	0.347849	104670	6004.63	0.543106	78195	13522.1	0.426408
Day 12	65666.7	438.073	0.120692	130375	10203.6	0.761237	77626.7	7892.64	0.573447		Day 12	95380	11425.2	0.362268	132998	11914.6	0.34556	133198	20873.8	0.768419
Day 13	105000	9464.45	0.677156	92320	1484.92	-0.497952	92600	10978.5	0.25446		Day 13	102922	4224.96	0.1098	95470	9832.08	-0.478289	117090	5812.42	-0.185949

## Sheet: Repeat 2
Cell density (cells/μL) and growth rate (v) of Synechococcus grown on nitrate source											Cell density (cells/μL) and growth rate (v) of Synechococcus grown on urea source
Nitrate	22℃	std	v	25℃	std	v	28℃	std	v		Urea	22℃	std	v	25℃	std	v	28℃	std	v
Day 1	884.92	45.8187		1000.3	41.1257		643.67	17.5319			Day 1	845.613	10.6453		894.387	37.5464		1099.67	5.68976
Day 2	1110.53	44.8047	0.327634	1464.19	37.0614	0.549667	1040.37	37.3714	0.692699		Day 2	1141.97	49.6437	0.433451	1207.57	96.5208	0.43314	1430.45	74.8625	0.379406
Day 3	2018.35	73.7184	0.861921	2328.75	44.1604	0.669454	1627.77	93.3986	0.645802		Day 3	1626.9	103.596	0.510605	1999.2	51.3401	0.727312	2527.63	60.012	0.821311
Day 4	3471.68	73.4923	0.78246	4036.53	95.4438	0.793563	2744.08	189.376	0.75343		Day 4	2591.75	125.365	0.671801	3548.05	153.998	0.827605	4708.21	85.9241	0.897396
Day 5	5913.87	46.9115	0.768468	7259.87	88.0512	0.846826	4327.25	264.177	0.657126		Day 5	4892.58	123.053	0.91667	6342.27	410.739	0.837971	8919.2	403.285	0.921735
Day 6	10448.5	261.914	0.821127	12132.8	197.772	0.740898	8082.5	442.298	0.901351		Day 6	8827.5	699.661	0.851408	11290.8	618.352	0.832077	17107.7	842.446	0.939662
Day 7	17465.3	626.129	0.741194	20173.3	596.876	0.733537	12655.5	702.828	0.646891		Day 7	15898	1243.45	0.848768	20852	1409.18	0.885038	30308	2530.67	0.82505
Day 8	28010.7	1684.33	0.681482	32968	145.712	0.708617	19370	1850.22	0.614059		Day 8	27096.7	2891.39	0.76927	38692	2736.75	0.89185	52597.3	3119.81	0.795291
Day 9	44154.7	1036.35	0.65659	53121.3	2945.79	0.688225	28393.3	1979.24	0.551728		Day 9	59105	1730.04	1.12516	68312	5110.6	0.820104	85854.7	2440.05	0.706907
Day 10	72108	6424.73	0.707593	83458.7	2715.49	0.651771	45938.3	1641.31	0.694146		Day 10	92555	4367.01	0.647031	103632	6268.22	0.601263	110349	4307.93	0.362109
Day 11	98253.3	804.322	0.446347	118533	4906.21	0.506159	62951.7	7362.81	0.454546		Day 11	107467	11749.8	0.215506	129387	8414.69	0.320215	135013	13351.6	0.291024
Day 12	132375	7512.67	0.430049	112320	6166.23	0.08	77733.3	12367.1	0.304289		Day 12	108800	4754.93	0.0177893	165232	7735.35	0.352804	147080	11620.5	0.123499
Day 13	140098	809	0.0818093	107213	9474.39	0.07	68700	6965	0.18		Day 13				150067	676	0.14	144560	12399	0.02

## Sheet: Repeat 3
Cell density (cells/μL) and growth rate (v) of Synechococcus grown on nitrate source											Cell density (cells/μL) and growth rate (v) of Synechococcus grown on urea source
Nitrate	22℃	std	v	25℃	std	v	28℃	std	v		Urea	22℃	std	v	25℃	std	v	28℃	std	v
Day 1	1484.53	141.903		1762.13	58.8222		1741.07	384.66			Day 1	1262.67	112.525		1574.4	60.004		1339.93	28.8488
Day 2	2247	145		2318	67		2138.67	122.974	0.29674		Day 2	1399.6	166.675	0.148541	2892	136	0.877265	2989	45	1.1575
Day 3	4268.4	94.074	0.761843	4810.4	76.6217	0.724417	3404.4	467.51	0.670689		Day 3	2486.53	326.889	0.829121	4611.33	168.722	0.775191	4365.6	264.129	0.852009
Day 4	9272	323.413	1.11919	9835.33	303.489	1.03182	4845.73	418.208	0.509314		Day 4	3601.6	634.842	0.534502	10080	718.668	1.12824	9720	310.979	1.15478
Day 5	13549.3	722.023	0.547269	18065.3	1019.99	0.877178	8144.67	158.371	0.749141		Day 5	6758.67	1274.93	0.908101	18594.7	1800.56	0.883393	16048.7	1405.48	0.723425
Day 6	29128	861.004	1.10418	24734.7	1667.4	0.453311	10514	1185.4	0.368384		Day 6	11112.7	1445.8	0.717394	30660	3407.18	0.721469	35530.7	3198.88	1.14661
Day 7	43464	3337.24	0.577414	39687.3	1136.86	0.682144	18154.7	2434.93	0.788029		Day 7	22365.3	2386.97	1.00906	52933.3	6683.9	0.787819	54712	2856.69	0.622793
Day 8	64165.3	2112.86	0.561973	58840	2873.6	0.568119	24348	1744.19	0.423463		Day 8	44857.3	3639.57	1.00408	78513.3	5809	0.568761	73334.7	5148.2	0.422638
Day 9	90568	6540.08	0.497207	84726.7	4185.75	0.526019	36590.7	1557.62	0.587672		Day 9	82500	5114.83	0.87905	119533	8336.27	0.606403	99892	6758.34	0.445874
Day 10	68686	10928.9	0.4	99820	1497.9	0.236513	56226.7	4518.42	0.619779		Day 10	109007	4845.71	0.40195	125830	17604	0.0740629	120240	7184.09	0.267476
Day 11				109720	810.053	0.136426	79700	294.618	0.503325		Day 11	126927	5889.68	0.219579	125819	19145.5	0	136817	8920.12	0.186331
Day 12							85375	1658.04	0.0992339		Day 12	139701	6235.99	0.138344
Day 13							84921	1507.4	0.01		Day 13
