# Supplementary material for: Proteomic Response to Rising Temperature in the Marine Cyanobacterium Synechococcus Grown in Different Nitrogen Sources
Source: Front Microbiol. 2019 Aug 23;10:1976. doi: 10.3389/fmicb.2019.01976 (PMC6716455; doi:10.3389/fmicb.2019.01976)
Supplement: Supplementary file 2 [file Table_2.XLSX]

## Sheet: Peptide
Protein_ID	Peptide Seqence	Mass	Charge	Q-value	Ions score
gi|499440158|ref|WP_011127622.1|	ALAGR	703.454	2	0.00480225	13.4019
gi|499440170|ref|WP_011127634.1|	AGQGR	704.413	2	0.00479604	13.4102
gi|499441416|ref|WP_011128880.1|	AAASVA	705.422	2	0.00301777	15.1021
gi|499441416|ref|WP_011128880.1|	AAASVA	705.422	2	0.000682179	21.5918
gi|499441416|ref|WP_011128880.1|	AAASVA	705.422	2	0.00493654	13.254
gi|499441416|ref|WP_011128880.1|	AAASVA	705.422	2	0.000714852	21.4373
gi|499441416|ref|WP_011128880.1|	AAASVA	705.422	2	0.000517657	23.7296
gi|499441416|ref|WP_011128880.1|	AAASVA	705.422	2	0.000493159	23.969
gi|499441416|ref|WP_011128880.1|	AAASVA	705.422	2	0.000656409	21.7492
gi|499439500|ref|WP_011126964.1|	AATAR	705.434	2	0.00550148	12.8938
gi|499439671|ref|WP_011127135.1|	QPALA	715.443	2	0.00611874	12.4402
gi|499441113|ref|WP_011128577.1|	VPGAR	715.454	2	0.00563843	12.8008
gi|755154684|ref|WP_042504535.1|	AIAAR	717.47	2	0.00955771	10.6721
gi|755152887|ref|WP_042502788.1|;gi|499439899|ref|WP_011127363.1|	AAAIR	717.47	2	0.00554852	12.8791
gi|755154684|ref|WP_042504535.1|	AIAAR	717.47	2	0.00578786	12.7048
gi|499441487|ref|WP_011128951.1|	QGAAR	718.429	2	0.00625944	12.323
gi|499441487|ref|WP_011128951.1|	QGAAR	718.429	2	0.00185401	17.608
gi|499441487|ref|WP_011128951.1|	QGAAR	718.429	2	0.00241493	16.3456
gi|499441487|ref|WP_011128951.1|	QGAAR	718.429	2	0.00470422	13.4923
gi|499441487|ref|WP_011128951.1|	QGAAR	718.429	2	0.00381261	14.2178
gi|499441487|ref|WP_011128951.1|	QGAAR	718.429	2	0.000286325	27.3506
gi|499441570|ref|WP_011129034.1|	AAADR	719.413	2	0.00922546	10.8271
gi|499441716|ref|WP_011129180.1|	AGVTR	719.449	2	0.0090304	10.9273
gi|499441266|ref|WP_011128730.1|	ASAVR	719.449	2	0.00872728	11.0676
gi|499441468|ref|WP_011128932.1|	GVATR	719.449	2	0.000816929	21.1282
gi|499440405|ref|WP_011127869.1|;gi|1180291832|ref|WP_083810636.1|;gi|499440474|ref|WP_011127938.1|	SAAVR	719.449	2	0.00625944	12.326
gi|499441266|ref|WP_011128730.1|	ASAVR	719.449	2	0.00484613	13.3556
gi|499440405|ref|WP_011127869.1|;gi|1180291832|ref|WP_083810636.1|;gi|499440474|ref|WP_011127938.1|	SAAVR	719.449	2	0.00288277	15.3669
gi|499439441|ref|WP_011126905.1|;gi|499441348|ref|WP_011128812.1|	SADGR	721.392	2	0.00379953	14.2359
gi|499441743|ref|WP_011129207.1|;gi|499440598|ref|WP_011128062.1|	SSVGR	721.429	2	0.00286148	15.4032
gi|499441464|ref|WP_011128928.1|	APIGR	729.47	2	0.000634993	22.0603
gi|499439717|ref|WP_011127181.1|	APVTAG	731.438	2	0.00501806	13.2072
gi|499439717|ref|WP_011127181.1|	APVTAG	731.438	2	0.00163372	18.0897
gi|499440003|ref|WP_011127467.1|	SVGPR	731.449	2	0.00254689	16.0693
gi|499441270|ref|WP_011128734.1|	AVVAR	731.486	2	0.00882747	11.0318
gi|499441206|ref|WP_011128670.1|	IAGVR	731.486	2	0.00644019	12.2239
gi|499441206|ref|WP_011128670.1|	IAGVR	731.486	2	0.00483235	13.3643
gi|499441206|ref|WP_011128670.1|	IAGVR	731.486	2	0.00155952	18.2831
gi|499439625|ref|WP_011127089.1|	GAVIR	731.486	2	0.00473606	13.4573
gi|499439625|ref|WP_011127089.1|	GAVIR	731.486	2	0.00757639	11.689
gi|499441778|ref|WP_011129242.1|	VVAAR	731.486	2	0.00647907	12.1935
gi|499441206|ref|WP_011128670.1|	IAGVR	731.486	2	0.0079745	11.4091
gi|499441206|ref|WP_011128670.1|	IAGVR	731.486	2	0.00242166	16.3144
gi|499441270|ref|WP_011128734.1|	AVVAR	731.486	2	0.00246402	16.2353
gi|499441206|ref|WP_011128670.1|	IAGVR	731.486	2	0.00507993	13.1847
gi|499441206|ref|WP_011128670.1|	IAGVR	731.486	2	0.00258277	15.979
gi|499441206|ref|WP_011128670.1|	IAGVR	731.486	2	0.00741748	11.7525
gi|499441206|ref|WP_011128670.1|	IAGVR	731.486	2	0.00653492	12.1258
gi|499441206|ref|WP_011128670.1|	IAGVR	731.486	2	0.00536863	12.9742
gi|499441206|ref|WP_011128670.1|	IAGVR	731.486	2	0.00333176	14.7109
gi|499441206|ref|WP_011128670.1|	IAGVR	731.486	2	0.00391696	14.0588
gi|499441206|ref|WP_011128670.1|	IAGVR	731.486	2	0.0082448	11.2947
gi|499441206|ref|WP_011128670.1|	IAGVR	731.486	2	0.00704693	11.9334
gi|499441206|ref|WP_011128670.1|	IAGVR	731.486	2	0.00698751	11.9487
gi|499441206|ref|WP_011128670.1|	IAGVR	731.486	2	0.00114154	19.5439
gi|499441206|ref|WP_011128670.1|	IAGVR	731.486	2	0.00318932	14.9599
gi|499441206|ref|WP_011128670.1|	IAGVR	731.486	2	0.00207061	17.1979
gi|499441206|ref|WP_011128670.1|	IAGVR	731.486	2	0.00267184	15.7935
gi|499441206|ref|WP_011128670.1|	IAGVR	731.486	2	0.00425787	13.7742
gi|499440424|ref|WP_011127888.1|	TALGR	733.465	2	0.00970776	10.6142
gi|499439554|ref|WP_011127018.1|	GLATR	733.465	2	0.00536207	12.9799
gi|499441537|ref|WP_011129001.1|	SANAR	734.424	2	0.00609216	12.4511
gi|499440942|ref|WP_011128406.1|	DSAAR	735.408	2	0.00765618	11.6219
gi|499441086|ref|WP_011128550.1|	AAPLR	743.486	2	0.00724332	11.8361
gi|499441664|ref|WP_011129128.1|	VTAPAA	745.454	2	0.00853895	11.1736
gi|499441664|ref|WP_011129128.1|	VTAPAA	745.454	2	0.0098623	10.5504
gi|499441664|ref|WP_011129128.1|	VTAPAA	745.454	2	0.00777062	11.5511
gi|755152938|ref|WP_042502838.1|	VAALR	745.501	2	0.00796997	11.412
gi|755152938|ref|WP_042502838.1|	VAALR	745.501	2	0.00575586	12.7317
gi|499440490|ref|WP_011127954.1|	LAGLR	745.501	2	0.0032283	14.8583
gi|499440114|ref|WP_011127578.1|	AVIAR	745.501	2	0.00127339	19.1221
gi|755152938|ref|WP_042502838.1|	VAALR	745.501	2	0.00952176	10.7059
gi|755152938|ref|WP_042502838.1|	VAALR	745.501	2	0.0017398	17.8163
gi|755152938|ref|WP_042502838.1|	VAALR	745.501	2	0.00905737	10.9067
gi|499440497|ref|WP_011127961.1|	VLAAR	745.501	2	0.00650421	12.1541
gi|499440090|ref|WP_011127554.1|	ALAVR	745.501	2	0.00712399	11.9005
gi|499440114|ref|WP_011127578.1|	AVIAR	745.501	2	0.00579189	12.6864
gi|499441706|ref|WP_011129170.1|	ALVAR	745.501	2	0.00527506	13.0319
gi|755152938|ref|WP_042502838.1|	VAALR	745.501	2	0.00300141	15.1774
gi|755152938|ref|WP_042502838.1|	VAALR	745.501	2	0.00340259	14.6384
gi|755152938|ref|WP_042502838.1|	VAALR	745.501	2	0.00276215	15.6226
gi|755152938|ref|WP_042502838.1|	VAALR	745.501	2	0.000890652	20.6821
gi|755152938|ref|WP_042502838.1|	VAALR	745.501	2	0.00117873	19.3473
gi|755152938|ref|WP_042502838.1|	VAALR	745.501	2	0.00485967	13.3363
gi|755152938|ref|WP_042502838.1|	VAALR	745.501	2	0.00570432	12.7643
gi|755152938|ref|WP_042502838.1|	VAALR	745.501	2	0.00357662	14.4473
gi|755152938|ref|WP_042502838.1|	VAALR	745.501	2	0.00388686	14.1353
gi|755152938|ref|WP_042502838.1|	VAALR	745.501	2	0.0032283	14.9028
gi|755152938|ref|WP_042502838.1|	VAALR	745.501	2	0.00526118	13.0504
gi|755152938|ref|WP_042502838.1|	VAALR	745.501	2	0.00254689	16.0752
gi|499440497|ref|WP_011127961.1|	VLAAR	745.501	2	0.0079745	11.4097
gi|499441626|ref|WP_011129090.1|	LAAVR	745.501	2	0.00767534	11.6115
gi|499441706|ref|WP_011129170.1|	ALVAR	745.501	2	0.00308889	15.0276
gi|499440497|ref|WP_011127961.1|	VLAAR	745.501	2	0.00508525	13.1709
gi|499440012|ref|WP_011127476.1|	LVAAR	745.501	2	0.00918881	10.8612
gi|499441874|ref|WP_011129338.1|;gi|499441268|ref|WP_011128732.1|;gi|499440244|ref|WP_011127708.1|;gi|755154084|ref|WP_042503957.1|;gi|499439605|ref|WP_011127069.1|;gi|499440817|ref|WP_011128281.1|;gi|499440488|ref|WP_011127952.1|	VAIAR	745.501	2	0.00498417	13.2252
gi|755152938|ref|WP_042502838.1|	VAALR	745.501	2	0.00592207	12.5752
gi|499441706|ref|WP_011129170.1|	ALVAR	745.501	2	0.00735323	11.7835
gi|499441445|ref|WP_011128909.1|	QAGVR	746.46	2	0.0025421	16.096
gi|755153517|ref|WP_042503405.1|	EAVLV	746.474	2	0.000609181	22.2765
gi|755153517|ref|WP_042503405.1|	EAVLV	746.474	2	0.000321762	26.3907
gi|755153517|ref|WP_042503405.1|	EAVLV	746.474	2	0.00629585	12.2889
gi|499440130|ref|WP_011127594.1|	DAGLR	747.444	2	0.00813246	11.3471
gi|499441389|ref|WP_011128853.1|	AAVDR	747.444	2	0.00559188	12.8297
gi|499439673|ref|WP_011127137.1|	LLAQS	747.469	2	0.00707941	11.9174
gi|499441002|ref|WP_011128466.1|	GETAR	749.423	2	0.00747729	11.7148
gi|499439623|ref|WP_011127087.1|	TGSLR	749.46	2	0.00538255	12.9705
gi|499441789|ref|WP_011129253.1|	AMSAR	751.421	2	0.00113447	19.6359
gi|499439935|ref|WP_011127399.1|	LGPLH	752.475	2	0.00781138	11.5273
gi|499439935|ref|WP_011127399.1|	LGPLH	752.475	2	0.00397906	14.0053
gi|499439935|ref|WP_011127399.1|	LGPLH	752.475	2	0.0059641	12.5359
gi|499439935|ref|WP_011127399.1|	LGPLH	752.475	2	0.00801137	11.3894
gi|499439935|ref|WP_011127399.1|	LGPLH	752.475	2	0.0022826	16.6442
gi|755152938|ref|WP_042502838.1|	VLPGR	757.501	2	0.00777691	11.5505
gi|499441731|ref|WP_011129195.1|	VLGPR	757.501	2	0.00479604	13.4188
gi|499441731|ref|WP_011129195.1|	VLGPR	757.501	2	0.00618519	12.3662
gi|755152938|ref|WP_042502838.1|	VLPGR	757.501	2	0.00345126	14.584
gi|755152938|ref|WP_042502838.1|	VLPGR	757.501	2	0.00284945	15.421
gi|499441634|ref|WP_011129098.1|	AVVPR	757.501	2	0.0042317	13.8086
gi|755152938|ref|WP_042502838.1|	VLPGR	757.501	2	0.00778242	11.5465
gi|499441731|ref|WP_011129195.1|	VLGPR	757.501	2	0.00715474	11.8783
gi|755152938|ref|WP_042502838.1|	VLPGR	757.501	2	0.00499136	13.2209
gi|499441731|ref|WP_011129195.1|	VLGPR	757.501	2	0.000609181	22.2831
gi|755152938|ref|WP_042502838.1|	VLPGR	757.501	2	0.00333176	14.706
gi|499441731|ref|WP_011129195.1|	VLGPR	757.501	2	0.00224629	16.7108
gi|499441731|ref|WP_011129195.1|	VLGPR	757.501	2	0.0014672	18.5145
gi|755152938|ref|WP_042502838.1|	VLPGR	757.501	2	0.00964229	10.6391
gi|499441731|ref|WP_011129195.1|	VLGPR	757.501	2	0.00610541	12.4428
gi|499441731|ref|WP_011129195.1|	VLGPR	757.501	2	0.00181593	17.6852
gi|499441731|ref|WP_011129195.1|	VLGPR	757.501	2	0.00240338	16.388
gi|499441731|ref|WP_011129195.1|	VLGPR	757.501	2	0.00301231	15.117
gi|499441731|ref|WP_011129195.1|	VLGPR	757.501	2	0.00957656	10.6662
gi|755152938|ref|WP_042502838.1|	VLPGR	757.501	2	0.00611239	12.4417
gi|499441731|ref|WP_011129195.1|	VLGPR	757.501	2	0.00764773	11.6417
gi|499441731|ref|WP_011129195.1|	VLGPR	757.501	2	0.0031967	14.9405
gi|755152938|ref|WP_042502838.1|	VLPGR	757.501	2	0.00431999	13.7305
gi|499441731|ref|WP_011129195.1|	VLGPR	757.501	2	0.00768718	11.5764
gi|499441731|ref|WP_011129195.1|	VLGPR	757.501	2	0.00767678	11.596
gi|499441731|ref|WP_011129195.1|	VLGPR	757.501	2	0.00705836	11.9273
gi|499441731|ref|WP_011129195.1|	VLGPR	757.501	2	0.00337479	14.6602
gi|755152938|ref|WP_042502838.1|	VLPGR	757.501	2	0.00286879	15.3726
gi|499441731|ref|WP_011129195.1|	VLGPR	757.501	2	0.00915258	10.8777
gi|499441731|ref|WP_011129195.1|	VLGPR	757.501	2	0.00501806	13.2069
gi|499441731|ref|WP_011129195.1|	VLGPR	757.501	2	0.0063485	12.255
gi|755152938|ref|WP_042502838.1|	VLPGR	757.501	2	0.00938948	10.7454
gi|499439562|ref|WP_011127026.1|	DLQPA	759.433	2	0.00528164	13.0263
gi|499441474|ref|WP_011128938.1|	IPASR	759.481	2	0.00350101	14.5517
gi|499441474|ref|WP_011128938.1|	IPASR	759.481	2	0.00219938	16.9179
gi|499441471|ref|WP_011128935.1|	AVVVR	759.517	2	0.00108132	19.85
gi|499441471|ref|WP_011128935.1|	AVVVR	759.517	2	0.00195853	17.4068
gi|499441471|ref|WP_011128935.1|	AVVVR	759.517	2	0.000928535	20.4375
gi|499441471|ref|WP_011128935.1|	AVVVR	759.517	2	0.00718577	11.8623
gi|499441471|ref|WP_011128935.1|	AVVVR	759.517	2	0.00893417	10.9704
gi|499441471|ref|WP_011128935.1|	AVVVR	759.517	2	0.00152047	18.3626
gi|499441471|ref|WP_011128935.1|	AVVVR	759.517	2	0.00595397	12.5539
gi|499441471|ref|WP_011128935.1|	AVVVR	759.517	2	0.00921385	10.8509
gi|499441471|ref|WP_011128935.1|	AVVVR	759.517	2	0.00579189	12.6911
gi|499441471|ref|WP_011128935.1|	AVVVR	759.517	2	0.00461745	13.5544
gi|499441471|ref|WP_011128935.1|	AVVVR	759.517	2	0.00249847	16.1455
gi|499441471|ref|WP_011128935.1|	AVVVR	759.517	2	0.00169546	17.9514
gi|499441471|ref|WP_011128935.1|	AVVVR	759.517	2	0.00399917	13.9869
gi|499441471|ref|WP_011128935.1|	AVVVR	759.517	2	0.000914661	20.6472
gi|499441471|ref|WP_011128935.1|	AVVVR	759.517	2	0.00760444	11.6682
gi|499441471|ref|WP_011128935.1|	AVVVR	759.517	2	0.000427181	25.0027
gi|499441471|ref|WP_011128935.1|	AVVVR	759.517	2	0.00759551	11.6845
gi|499441669|ref|WP_011129133.1|	LGDQL	761.449	2	0.00306627	15.0377
gi|1180291804|ref|WP_083810608.1|	EAGIR	761.46	2	0.00823181	11.3017
gi|493163977|ref|WP_006169870.1|	AAEVR	761.46	2	0.00558563	12.8389
gi|493163977|ref|WP_006169870.1|	AAEVR	761.46	2	0.00402649	13.9689
gi|493163977|ref|WP_006169870.1|	AAEVR	761.46	2	0.00625944	12.3196
gi|493163977|ref|WP_006169870.1|	AAEVR	761.46	2	0.00618519	12.3749
gi|493163977|ref|WP_006169870.1|	AAEVR	761.46	2	0.00379953	14.2459
gi|493163977|ref|WP_006169870.1|	AAEVR	761.46	2	0.00288929	15.336
gi|493163977|ref|WP_006169870.1|	AAEVR	761.46	2	0.00903289	10.9225
gi|493163977|ref|WP_006169870.1|	AAEVR	761.46	2	0.00554852	12.875
gi|493163977|ref|WP_006169870.1|	AAEVR	761.46	2	0.00262062	15.8577
gi|493163977|ref|WP_006169870.1|	AAEVR	761.46	2	0.00490012	13.3189
gi|493163977|ref|WP_006169870.1|	AAEVR	761.46	2	0.00741748	11.7548
gi|493163977|ref|WP_006169870.1|	AAEVR	761.46	2	0.00524992	13.0621
gi|493163977|ref|WP_006169870.1|	AAEVR	761.46	2	0.00449113	13.6083
gi|493163977|ref|WP_006169870.1|	AAEVR	761.46	2	0.00847102	11.2179
gi|493163977|ref|WP_006169870.1|	AAEVR	761.46	2	0.00780656	11.5322
gi|493163977|ref|WP_006169870.1|	AAEVR	761.46	2	0.00546271	12.9181
gi|493163977|ref|WP_006169870.1|	AAEVR	761.46	2	0.0064658	12.1994
gi|493163977|ref|WP_006169870.1|	AAEVR	761.46	2	0.00589126	12.625
gi|493163977|ref|WP_006169870.1|	AAEVR	761.46	2	0.00519015	13.0945
gi|493163977|ref|WP_006169870.1|	AAEVR	761.46	2	0.00581913	12.6749
gi|493163977|ref|WP_006169870.1|	AAEVR	761.46	2	0.00301777	15.0968
gi|493163977|ref|WP_006169870.1|	AAEVR	761.46	2	0.00192273	17.5014
gi|499441711|ref|WP_011129175.1|	ADALR	761.46	2	0.00201535	17.2716
gi|499440359|ref|WP_011127823.1|	AVEAR	761.46	2	0.00473606	13.4537
gi|493163977|ref|WP_006169870.1|	AAEVR	761.46	2	0.00556012	12.8622
gi|499439554|ref|WP_011127018.1|	ASALLA	761.485	2	0.000266448	28.2883
gi|499439554|ref|WP_011127018.1|	ASALLA	761.485	2	7.94689e-05	33.9231
gi|499439554|ref|WP_011127018.1|	ASALLA	761.485	2	7.94689e-05	33.7256
gi|499439554|ref|WP_011127018.1|	ASALLA	761.485	2	7.94689e-05	34.5821
gi|499439554|ref|WP_011127018.1|	ASALLA	761.485	2	0.000266448	28.4834
gi|499439554|ref|WP_011127018.1|	ASALLA	761.485	2	0.000204938	29.1127
gi|499439554|ref|WP_011127018.1|	ASALLA	761.485	2	0.000604216	22.4823
gi|499439554|ref|WP_011127018.1|	ASALLA	761.485	2	0.000714852	21.3497
gi|499439554|ref|WP_011127018.1|	ASALLA	761.485	2	0.000588053	22.6202
gi|499439554|ref|WP_011127018.1|	ASALLA	761.485	2	0.000174066	29.6696
gi|755154465|ref|WP_042504323.1|	GITVR	761.496	2	0.00749645	11.7079
gi|755154465|ref|WP_042504323.1|	GITVR	761.496	2	0.00123594	19.2101
gi|755154465|ref|WP_042504323.1|	GITVR	761.496	2	0.00243547	16.2696
gi|499441030|ref|WP_011128494.1|	VLSAR	761.496	2	0.000524562	23.5843
gi|499439690|ref|WP_011127154.1|	SIGLR	761.496	2	0.00626927	12.3076
gi|755154465|ref|WP_042504323.1|	GITVR	761.496	2	0.00278145	15.5881
gi|755154465|ref|WP_042504323.1|	GITVR	761.496	2	0.00757639	11.6883
gi|755154465|ref|WP_042504323.1|	GITVR	761.496	2	0.0026156	15.8917
gi|755154465|ref|WP_042504323.1|	GITVR	761.496	2	0.00132203	18.9898
gi|755154465|ref|WP_042504323.1|	GITVR	761.496	2	0.00608608	12.4555
gi|755154465|ref|WP_042504323.1|	GITVR	761.496	2	0.00709777	11.9111
gi|755154465|ref|WP_042504323.1|	GITVR	761.496	2	0.00613642	12.4189
gi|755154465|ref|WP_042504323.1|	GITVR	761.496	2	0.00156468	18.1981
gi|755154465|ref|WP_042504323.1|	GITVR	761.496	2	0.00256179	16.0377
gi|755154465|ref|WP_042504323.1|	GITVR	761.496	2	0.00810158	11.3599
gi|499441030|ref|WP_011128494.1|	VLSAR	761.496	2	0.00198986	17.3677
gi|755154465|ref|WP_042504323.1|	GITVR	761.496	2	0.00306627	15.0431
gi|755154465|ref|WP_042504323.1|	GITVR	761.496	2	0.0029103	15.3056
gi|755154465|ref|WP_042504323.1|	GITVR	761.496	2	0.002353	16.4934
gi|499440623|ref|WP_011128087.1|	TAEAR	763.439	2	0.00921385	10.851
gi|499441467|ref|WP_011128931.1|	TVGDR	763.439	2	0.00230964	16.5677
gi|499440736|ref|WP_011128200.1|	GMSVR	765.437	2	0.00148264	18.4743
gi|499441376|ref|WP_011128840.1|	GGLFR	765.47	2	0.00140712	18.7178
gi|755153806|ref|WP_042503680.1|	GFGDR	767.413	2	0.00853895	11.1956
gi|755153806|ref|WP_042503680.1|	GFGDR	767.413	2	0.00745414	11.7324
gi|499441789|ref|WP_011129253.1|	AMSAR	767.416	2	0.00777062	11.5539
gi|755153806|ref|WP_042503680.1|	GFGDR	767.413	2	0.00968302	10.624
gi|755153806|ref|WP_042503680.1|	GFGDR	767.413	2	0.00731718	11.7984
gi|755153806|ref|WP_042503680.1|	GFGDR	767.413	2	0.00566428	12.786
gi|499441266|ref|WP_011128730.1|	ATLPR	773.496	2	0.00816178	11.3281
gi|499441266|ref|WP_011128730.1|	ATLPR	773.496	2	0.00915258	10.8848
gi|499441167|ref|WP_011128631.1|	LVIGR	773.533	2	0.00997219	10.5169
gi|499441647|ref|WP_011129111.1|	TPDLL	774.469	2	0.0052875	13.0183
gi|499440740|ref|WP_011128204.1|	AIAQR	774.491	2	0.00411555	13.8901
gi|499440740|ref|WP_011128204.1|	AIAQR	774.491	2	0.00964229	10.6384
gi|499441136|ref|WP_011128600.1|	AAVAAR	774.491	2	0.00234636	16.5056
gi|499440740|ref|WP_011128204.1|	AIAQR	774.491	2	0.00864894	11.1136
gi|499440190|ref|WP_011127654.1|	EPLNS	775.428	2	0.00930017	10.8046
gi|499441328|ref|WP_011128792.1|	GNAAAR	775.45	2	0.00973952	10.6059
gi|499439640|ref|WP_011127104.1|	EAALR	775.475	2	0.00922546	10.8257
gi|499439640|ref|WP_011127104.1|	EAALR	775.475	2	0.00653492	12.1327
gi|499439640|ref|WP_011127104.1|	EAALR	775.475	2	0.00459034	13.5743
gi|499440359|ref|WP_011127823.1|	GVVER	775.475	2	0.00301231	15.1488
gi|499440359|ref|WP_011127823.1|	GVVER	775.475	2	0.00397906	14.0054
gi|499441276|ref|WP_011128740.1|;gi|499440987|ref|WP_011128451.1|	GLVDR	775.475	2	0.00170173	17.9156
gi|499439500|ref|WP_011126964.1|	VLDGR	775.475	2	0.0090304	10.927
gi|499441276|ref|WP_011128740.1|;gi|499440987|ref|WP_011128451.1|	GLVDR	775.475	2	0.00941505	10.7408
gi|499441411|ref|WP_011128875.1|	VIGAIS	775.501	2	0.00271133	15.7043
gi|499441411|ref|WP_011128875.1|	VIGAIS	775.501	2	0.00278145	15.5886
gi|499441411|ref|WP_011128875.1|	VIGAIS	775.501	2	0.00413666	13.8835
gi|499441411|ref|WP_011128875.1|	VIGAIS	775.501	2	0.00432325	13.7156
gi|499441411|ref|WP_011128875.1|	VIGAIS	775.501	2	0.000378381	26.085
gi|499441411|ref|WP_011128875.1|	VIGAIS	775.501	2	0.000643584	22.0224
gi|499441411|ref|WP_011128875.1|	VIGAIS	775.501	2	0.000944754	20.3285
gi|499441411|ref|WP_011128875.1|	VIGAIS	775.501	2	0.000493159	23.9994
gi|499441411|ref|WP_011128875.1|	VIGAIS	775.501	2	0.000286325	27.417
gi|499441411|ref|WP_011128875.1|	VIGAIS	775.501	2	0.00207569	17.177
gi|499441411|ref|WP_011128875.1|	VIGAIS	775.501	2	0.000517657	23.6553
gi|499441411|ref|WP_011128875.1|	VIGAIS	775.501	2	0.00664443	12.0736
gi|499441411|ref|WP_011128875.1|	VIGAIS	775.501	2	0.000563727	23.0838
gi|499441411|ref|WP_011128875.1|	VIGAIS	775.501	2	0.00171656	17.8608
gi|499441411|ref|WP_011128875.1|	VIGAIS	775.501	2	0.00731206	11.8117
gi|499441411|ref|WP_011128875.1|	VIGAIS	775.501	2	0.00373039	14.2964
gi|499441411|ref|WP_011128875.1|	VIGAIS	775.501	2	0.000154436	31.312
gi|499441411|ref|WP_011128875.1|	VIGAIS	775.501	2	0.000558681	23.1857
gi|499441411|ref|WP_011128875.1|	VIGAIS	775.501	2	0.00244978	16.2619
gi|499441411|ref|WP_011128875.1|	VIGAIS	775.501	2	0.000457773	24.2648
gi|499441411|ref|WP_011128875.1|	VIGAIS	775.501	2	0.000405946	25.7456
gi|499441411|ref|WP_011128875.1|	VIGAIS	775.501	2	0.00737278	11.7732
gi|499441411|ref|WP_011128875.1|	VIGAIS	775.501	2	0.00582513	12.6729
gi|499441411|ref|WP_011128875.1|	VIGAIS	775.501	2	0.000420484	25.3154
gi|499441411|ref|WP_011128875.1|	VIGAIS	775.501	2	0.00111933	19.6572
gi|499441411|ref|WP_011128875.1|	VIGAIS	775.501	2	0.0062482	12.3283
gi|499441411|ref|WP_011128875.1|	VIGAIS	775.501	2	0.000524562	23.6041
gi|499441411|ref|WP_011128875.1|	VIGAIS	775.501	2	0.00187643	17.5517
gi|499441411|ref|WP_011128875.1|	VIGAIS	775.501	2	0.00127339	19.1141
gi|499441411|ref|WP_011128875.1|	VIGAIS	775.501	2	0.000286325	27.0179
gi|499441411|ref|WP_011128875.1|	VIGAIS	775.501	2	0.000563727	23.1524
gi|499441411|ref|WP_011128875.1|	VIGAIS	775.501	2	0.00190028	17.5349
gi|499441411|ref|WP_011128875.1|	VIGAIS	775.501	2	0.00117873	19.3246
gi|499441411|ref|WP_011128875.1|	VIGAIS	775.501	2	0.00267184	15.7998
gi|499441411|ref|WP_011128875.1|	VIGAIS	775.501	2	0.000707922	21.4887
gi|499441411|ref|WP_011128875.1|	VIGAIS	775.501	2	0.000936078	20.3714
gi|499441411|ref|WP_011128875.1|	VIGAIS	775.501	2	0.00545601	12.9262
gi|499441411|ref|WP_011128875.1|	VIGAIS	775.501	2	0.00230964	16.5597
gi|499441411|ref|WP_011128875.1|	VIGAIS	775.501	2	0.000266448	28.515
gi|499441411|ref|WP_011128875.1|	VIGAIS	775.501	2	0.00127339	19.0661
gi|499441411|ref|WP_011128875.1|	VIGAIS	775.501	2	0.00170173	17.9087
gi|499441411|ref|WP_011128875.1|	VIGAIS	775.501	2	0.00100044	20.1024
gi|499441411|ref|WP_011128875.1|	VIGAIS	775.501	2	0.00109661	19.7745
gi|499441411|ref|WP_011128875.1|	VIGAIS	775.501	2	0.00833778	11.2582
gi|499441411|ref|WP_011128875.1|	VIGAIS	775.501	2	0.000993416	20.2034
gi|499441411|ref|WP_011128875.1|	VIGAIS	775.501	2	0.00863313	11.1244
gi|499441411|ref|WP_011128875.1|	VIGAIS	775.501	2	0.00113447	19.5975
gi|499441411|ref|WP_011128875.1|	VIGAIS	775.501	2	0.000517657	23.6781
gi|499441411|ref|WP_011128875.1|	VIGAIS	775.501	2	0.00141466	18.6795
gi|499441411|ref|WP_011128875.1|	VIGAIS	775.501	2	0.00400605	13.9741
gi|499441411|ref|WP_011128875.1|	VIGAIS	775.501	2	0.00469926	13.4988
gi|499441411|ref|WP_011128875.1|	VIGAIS	775.501	2	0.00029573	26.881
gi|499441411|ref|WP_011128875.1|	VIGAIS	775.501	2	0.00903289	10.9167
gi|499441458|ref|WP_011128922.1|	ISAIR	775.512	2	0.00650421	12.1596
gi|499439688|ref|WP_011127152.1|	VTLAR	775.512	2	0.00399917	13.9791
gi|499439585|ref|WP_011127049.1|	LSLAR	775.512	2	0.00769371	11.5755
gi|499439688|ref|WP_011127152.1|	VTLAR	775.512	2	0.00451943	13.5929
gi|499439688|ref|WP_011127152.1|	VTLAR	775.512	2	0.00843826	11.2231
gi|499439688|ref|WP_011127152.1|	VTLAR	775.512	2	0.00669235	12.0595
gi|499439688|ref|WP_011127152.1|	VTLAR	775.512	2	0.00542994	12.9371
gi|499439688|ref|WP_011127152.1|	VTLAR	775.512	2	0.00195853	17.4279
gi|499439688|ref|WP_011127152.1|	VTLAR	775.512	2	0.00772666	11.568
gi|499439688|ref|WP_011127152.1|	VTLAR	775.512	2	0.00173223	17.8288
gi|499441212|ref|WP_011128676.1|	DVGNR	776.434	2	0.00483235	13.3635
gi|499441212|ref|WP_011128676.1|	DVGNR	776.434	2	0.00470422	13.4945
gi|499441050|ref|WP_011128514.1|	GIGGTR	776.471	2	0.000517657	23.6688
gi|499441050|ref|WP_011128514.1|	GIGGTR	776.471	2	0.00296672	15.2334
gi|499441193|ref|WP_011128657.1|	VSAER	777.455	2	0.00247063	16.2052
gi|499441193|ref|WP_011128657.1|	VSAER	777.455	2	0.00201535	17.2295
gi|499441193|ref|WP_011128657.1|	VSAER	777.455	2	0.000540579	23.4114
gi|499441193|ref|WP_011128657.1|	VSAER	777.455	2	0.00963037	10.6425
gi|499441193|ref|WP_011128657.1|	VSAER	777.455	2	0.00952798	10.6856
gi|499440360|ref|WP_011127824.1|	MAIAR	777.473	2	0.00705836	11.9237
gi|499441048|ref|WP_011128512.1|	VLSSR	777.491	2	0.000928535	20.3886
gi|499441048|ref|WP_011128512.1|	VLSSR	777.491	2	0.000816929	21.1609
gi|499441048|ref|WP_011128512.1|	VLSSR	777.491	2	0.00653492	12.1265
gi|499441048|ref|WP_011128512.1|	VLSSR	777.491	2	0.000563727	23.1209
gi|499439803|ref|WP_011127267.1|	TTADR	779.434	2	0.000517657	23.7235
gi|499439739|ref|WP_011127203.1|	LAFGR	779.486	2	0.00436554	13.6705
gi|499439675|ref|WP_011127139.1|	IIPAR	785.533	2	0.00898922	10.9503
gi|499441888|ref|WP_011129352.1|	LAPIR	785.533	2	0.00767678	11.6039
gi|499441888|ref|WP_011129352.1|	LAPIR	785.533	2	0.000928535	20.4596
gi|499441088|ref|WP_011128552.1|	EPVAR	787.475	2	0.00639602	12.2393
gi|499441583|ref|WP_011129047.1|	DLAPR	787.475	2	0.00451943	13.594
gi|499440430|ref|WP_011127894.1|	EAPVR	787.475	2	0.00747234	11.7243
gi|499441383|ref|WP_011128847.1|	VSPIR	787.512	2	0.00398577	13.9983
gi|499441383|ref|WP_011128847.1|	VSPIR	787.512	2	0.00165675	18.0035
gi|499441383|ref|WP_011128847.1|	VSPIR	787.512	2	0.000286325	27.6816
gi|499441383|ref|WP_011128847.1|	VSPIR	787.512	2	0.00149683	18.4421
gi|499441383|ref|WP_011128847.1|	VSPIR	787.512	2	0.000643584	22.0362
gi|499441383|ref|WP_011128847.1|	VSPIR	787.512	2	0.00121112	19.24
gi|499441383|ref|WP_011128847.1|	VSPIR	787.512	2	0.00260951	15.912
gi|499441383|ref|WP_011128847.1|	VSPIR	787.512	2	0.000413579	25.526
gi|499441383|ref|WP_011128847.1|	VSPIR	787.512	2	0.000272811	27.9984
gi|499441383|ref|WP_011128847.1|	VSPIR	787.512	2	0.00408745	13.908
gi|499441383|ref|WP_011128847.1|	VSPIR	787.512	2	0.000378381	25.895
gi|499441383|ref|WP_011128847.1|	VSPIR	787.512	2	0.00140712	18.7901
gi|499441383|ref|WP_011128847.1|	VSPIR	787.512	2	0.000509606	23.8599
gi|499441383|ref|WP_011128847.1|	VSPIR	787.512	2	0.000604216	22.4675
gi|499441383|ref|WP_011128847.1|	VSPIR	787.512	2	0.000154436	30.3729
gi|499441383|ref|WP_011128847.1|	VSPIR	787.512	2	0.00922163	10.8496
gi|499441383|ref|WP_011128847.1|	VSPIR	787.512	2	0.00765618	11.6222
gi|499440371|ref|WP_011127835.1|	VLLAR	787.548	2	0.00148264	18.4647
gi|1105112818|ref|WP_071820871.1|	IGLLR	787.548	2	0.00618519	12.3735
gi|1105112818|ref|WP_071820871.1|	IGLLR	787.548	2	0.00554852	12.8741
gi|499441757|ref|WP_011129221.1|	VALLR	787.548	2	0.00958756	10.6586
gi|499440208|ref|WP_011127672.1|	ALVLR	787.548	2	0.0062482	12.334
gi|499441757|ref|WP_011129221.1|	VALLR	787.548	2	0.00952267	10.7
gi|499441757|ref|WP_011129221.1|	VALLR	787.548	2	0.0079203	11.4674
gi|499440942|ref|WP_011128406.1|	ALLVR	787.548	2	0.00624337	12.343
gi|499440942|ref|WP_011128406.1|	ALLVR	787.548	2	0.00647205	12.1965
gi|499440888|ref|WP_011128352.1|;gi|499441639|ref|WP_011129103.1|	QPDGR	788.434	2	0.00617996	12.3772
gi|499441379|ref|WP_011128843.1|	GGALVR	788.507	2	0.00910963	10.8952
gi|499441379|ref|WP_011128843.1|	GGALVR	788.507	2	0.00952267	10.6974
gi|499441379|ref|WP_011128843.1|	GGALVR	788.507	2	0.00613208	12.4361
gi|499439890|ref|WP_011127354.1|	LALADA	789.48	2	0.00114805	19.482
gi|499439890|ref|WP_011127354.1|	LALADA	789.48	2	0.00117873	19.3549
gi|499441379|ref|WP_011128843.1|;gi|499440252|ref|WP_011127716.1|	VEGLR	789.491	2	0.00948413	10.7172
gi|499441379|ref|WP_011128843.1|;gi|499440252|ref|WP_011127716.1|	VEGLR	789.491	2	0.00575035	12.7335
gi|499441263|ref|WP_011128727.1|;gi|499439900|ref|WP_011127364.1|	VLADR	789.491	2	0.00632973	12.269
gi|499441699|ref|WP_011129163.1|	GLLDR	789.491	2	0.00614874	12.41
gi|499441379|ref|WP_011128843.1|;gi|499440252|ref|WP_011127716.1|	VEGLR	789.491	2	0.00644019	12.218
gi|499441699|ref|WP_011129163.1|	GLLDR	789.491	2	0.00988158	10.5491
gi|499440128|ref|WP_011127592.1|	DILGR	789.491	2	0.00608608	12.4575
gi|499440668|ref|WP_011128132.1|	IDGLR	789.491	2	0.00246402	16.2401
gi|1180291823|ref|WP_083810627.1|;gi|499441340|ref|WP_011128804.1|	TLLAR	789.528	2	0.00834301	11.2548
gi|755154364|ref|WP_042504226.1|	ITAIR	789.528	2	0.00728212	11.8233
gi|499441473|ref|WP_011128937.1|	VVVTR	789.528	2	0.00575035	12.7389
gi|755154364|ref|WP_042504226.1|	ITAIR	789.528	2	0.00627585	12.2949
gi|499441473|ref|WP_011128937.1|	VVVTR	789.528	2	0.00739243	11.7653
gi|499441438|ref|WP_011128902.1|	VNEGR	790.45	2	0.00507993	13.1943
gi|499441438|ref|WP_011128902.1|	VNEGR	790.45	2	0.000609181	22.3297
gi|499440405|ref|WP_011127869.1|	ASLQR	790.486	2	0.00760444	11.6697
gi|499441248|ref|WP_011128712.1|	SALER	791.47	2	0.00436554	13.6776
gi|499440484|ref|WP_011127948.1|	LESAR	791.47	2	0.00566428	12.7827
gi|499441248|ref|WP_011128712.1|	SALER	791.47	2	0.00264242	15.8338
gi|499440484|ref|WP_011127948.1|	LESAR	791.47	2	0.00953342	10.6832
gi|499440484|ref|WP_011127948.1|	LESAR	791.47	2	0.00782361	11.522
gi|499440484|ref|WP_011127948.1|	LESAR	791.47	2	0.00577419	12.7193
gi|499440484|ref|WP_011127948.1|	LESAR	791.47	2	0.00880157	11.0388
gi|499440484|ref|WP_011127948.1|	LESAR	791.47	2	0.00283548	15.4468
gi|499439500|ref|WP_011126964.1|	VLGMR	791.489	2	0.0042997	13.7488
gi|499439500|ref|WP_011126964.1|	VLGMR	791.489	2	0.00149683	18.4507
gi|499440149|ref|WP_011127613.1|;gi|499439617|ref|WP_011127081.1|	VSSQR	792.466	2	0.00170173	17.9021
gi|499441584|ref|WP_011129048.1|	SDLSR	793.45	2	0.00784244	11.5148
gi|499441415|ref|WP_011128879.1|	GMLTR	793.468	2	0.00560454	12.8206
gi|499439656|ref|WP_011127120.1|	GVVFR	793.501	2	0.00729375	11.8199
gi|499440322|ref|WP_011127786.1|	FPLDS	794.438	2	0.000609181	22.2559
gi|499440051|ref|WP_011127515.1|	AAGDVF	795.433	2	0.000139346	32.2562
gi|499441669|ref|WP_011129133.1|	EAFGR	795.444	2	0.00865225	11.0982
gi|499441164|ref|WP_011128628.1|	SLFGR	795.481	2	0.00231582	16.5388
gi|499441164|ref|WP_011128628.1|	SLFGR	795.481	2	0.00740614	11.763
gi|499441785|ref|WP_011129249.1|	FVTGR	795.481	2	0.0015516	18.2937
gi|499441164|ref|WP_011128628.1|	SLFGR	795.481	2	0.00411555	13.8896
gi|499441785|ref|WP_011129249.1|	FVTGR	795.481	2	0.00309585	15.0224
gi|499441785|ref|WP_011129249.1|	FVTGR	795.481	2	0.00250562	16.1392
gi|755154671|ref|WP_042504522.1|;gi|755153003|ref|WP_042502903.1|	YGADR	797.423	2	0.00378755	14.2638
gi|755152938|ref|WP_042502838.1|	QIPAR	800.507	2	0.00934172	10.7825
gi|755152938|ref|WP_042502838.1|	QIPAR	800.507	2	0.00973952	10.6047
gi|755152938|ref|WP_042502838.1|	QIPAR	800.507	2	0.00432325	13.705
gi|755152938|ref|WP_042502838.1|	QIPAR	800.507	2	0.00764163	11.643
gi|499440325|ref|WP_011127789.1|	QLAPR	800.507	2	0.00338915	14.6548
gi|755152938|ref|WP_042502838.1|	QIPAR	800.507	2	0.00492476	13.2865
gi|755152938|ref|WP_042502838.1|	QIPAR	800.507	2	0.00230315	16.6011
gi|755152938|ref|WP_042502838.1|	QIPAR	800.507	2	0.00358405	14.4461
gi|499440325|ref|WP_011127789.1|	QLAPR	800.507	2	0.00806319	11.3733
gi|1180291822|ref|WP_083810626.1|;gi|499440874|ref|WP_011128338.1|	NQAPR	801.466	2	0.00163372	18.0627
gi|499441666|ref|WP_011129130.1|	ALEPR	801.491	2	0.00747234	11.7309
gi|499440172|ref|WP_011127636.1|;gi|499440639|ref|WP_011128103.1|	SLPLR	801.528	2	0.00207569	17.1767
gi|499440172|ref|WP_011127636.1|;gi|499440639|ref|WP_011128103.1|	SLPLR	801.528	2	0.00232341	16.5256
gi|499440172|ref|WP_011127636.1|;gi|499440639|ref|WP_011128103.1|	SLPLR	801.528	2	0.000457773	24.2367
gi|499440172|ref|WP_011127636.1|;gi|499440639|ref|WP_011128103.1|	SLPLR	801.528	2	0.00295288	15.2542
gi|499440172|ref|WP_011127636.1|;gi|499440639|ref|WP_011128103.1|	SLPLR	801.528	2	0.00476249	13.4309
gi|499441440|ref|WP_011128904.1|	DAPQR	802.45	2	0.00778837	11.5394
gi|499440224|ref|WP_011127688.1|	APQDR	802.45	2	0.00805038	11.3758
gi|499440996|ref|WP_011128460.1|	AVLQR	802.523	2	0.00517671	13.1106
gi|499441560|ref|WP_011129024.1|	QVIAR	802.523	2	0.00792577	11.4608
gi|499439507|ref|WP_011126971.1|	VAAQQA	803.47	2	0.0072239	11.846
gi|499439507|ref|WP_011126971.1|	VAAQQA	803.47	2	0.00140712	18.8276
gi|499440909|ref|WP_011128373.1|	QGLNR	803.482	2	0.00952267	10.6905
gi|499440664|ref|WP_011128128.1|	VIIQD	803.496	2	0.002353	16.4802
gi|499440664|ref|WP_011128128.1|	VIIQD	803.496	2	0.000475615	24.1057
gi|499440664|ref|WP_011128128.1|	VIIQD	803.496	2	0.00242166	16.3019
gi|499440664|ref|WP_011128128.1|	VIIQD	803.496	2	0.00185401	17.6204
gi|499440664|ref|WP_011128128.1|	VIIQD	803.496	2	0.00016487	29.9101
gi|499440664|ref|WP_011128128.1|	VIIQD	803.496	2	0.000139346	32.3593
gi|499440664|ref|WP_011128128.1|	VIIQD	803.496	2	0.00454037	13.588
gi|499441246|ref|WP_011128710.1|	AVLER	803.507	2	0.00373039	14.3106
gi|499440619|ref|WP_011128083.1|	VVTLR	803.543	2	0.00685605	11.9929
gi|499440619|ref|WP_011128083.1|	VVTLR	803.543	2	0.00961262	10.6507
gi|499440619|ref|WP_011128083.1|	VVTLR	803.543	2	0.00506726	13.1972
gi|499441115|ref|WP_011128579.1|	LDVQN	804.454	2	0.000286325	27.1787
gi|499441115|ref|WP_011128579.1|	LDVQN	804.454	2	7.94689e-05	33.5324
gi|499441115|ref|WP_011128579.1|	LDVQN	804.454	2	0.00350101	14.5527
gi|499441115|ref|WP_011128579.1|	LDVQN	804.454	2	0.000272811	28.2533
gi|499441115|ref|WP_011128579.1|	LDVQN	804.454	2	0.000427181	24.9814
gi|499441115|ref|WP_011128579.1|	LDVQN	804.454	2	0.000420484	25.2052
gi|499440240|ref|WP_011127704.1|	NVEAR	804.466	2	0.000656409	21.7508
gi|1180291840|ref|WP_083810644.1|	TGIAAR	804.502	2	0.000588053	22.7172
gi|499441636|ref|WP_011129100.1|	TPESR	805.45	2	0.00624337	12.3421
gi|499440918|ref|WP_011128382.1|	SDLVR	805.486	2	0.00756382	11.6953
gi|499440918|ref|WP_011128382.1|	SDLVR	805.486	2	0.00231582	16.5497
gi|499440918|ref|WP_011128382.1|	SDLVR	805.486	2	0.0080821	11.3652
gi|499440918|ref|WP_011128382.1|	SDLVR	805.486	2	0.00732388	11.7978
gi|499440918|ref|WP_011128382.1|	SDLVR	805.486	2	0.00997795	10.5109
gi|499440918|ref|WP_011128382.1|	SDLVR	805.486	2	0.00472323	13.4679
gi|499440918|ref|WP_011128382.1|	SDLVR	805.486	2	0.00592768	12.5738
gi|499440918|ref|WP_011128382.1|	SDLVR	805.486	2	0.00998288	10.5079
gi|499440918|ref|WP_011128382.1|	SDLVR	805.486	2	0.00721855	11.8515
gi|499440918|ref|WP_011128382.1|	SDLVR	805.486	2	0.00524992	13.0601
gi|499440918|ref|WP_011128382.1|	SDLVR	805.486	2	0.00333176	14.7159
gi|499439918|ref|WP_011127382.1|	SLTLR	805.522	2	0.0076002	11.6784
gi|499439918|ref|WP_011127382.1|	SLTLR	805.522	2	0.00605813	12.4979
gi|499439918|ref|WP_011127382.1|	SLTLR	805.522	2	0.00371089	14.3499
gi|499439422|ref|WP_011126886.1|	DAASAR	806.445	2	0.000427181	24.9261
gi|755154055|ref|WP_042503928.1|	LVFGR	807.517	2	0.00397334	14.0219
gi|755154055|ref|WP_042503928.1|	LVFGR	807.517	2	0.00820044	11.3143
gi|499441184|ref|WP_011128648.1|	GCEAR	808.406	2	0.00397906	14.0044
gi|755154107|ref|WP_042503979.1|	YVPGAS	809.449	2	0.00224629	16.7121
gi|499441290|ref|WP_011128754.1|	SMIAR	809.463	2	0.00997219	10.5133
gi|499439555|ref|WP_011127019.1|	ALSFR	809.496	2	0.00609216	12.4514
gi|499440189|ref|WP_011127653.1|	AYADR	811.439	2	0.00498417	13.2252
gi|499440895|ref|WP_011128359.1|	AMAFR	811.458	2	0.00687525	11.9887
gi|499440895|ref|WP_011128359.1|	AMAFR	811.458	2	0.00301231	15.1265
gi|499440895|ref|WP_011128359.1|	AMAFR	811.458	2	0.00556012	12.8607
gi|1180291859|ref|WP_083810663.1|	ASVYR	811.475	2	0.00593443	12.5653
gi|499440348|ref|WP_011127812.1|	GFGYR	815.449	2	0.00281379	15.4813
gi|755154465|ref|WP_042504323.1|	QAEPR	816.466	2	0.00546271	12.9185
gi|755154465|ref|WP_042504323.1|	QAEPR	816.466	2	0.0083865	11.2335
gi|755154465|ref|WP_042504323.1|	QAEPR	816.466	2	0.00287574	15.3714
gi|499441876|ref|WP_011129340.1|	NVPDR	816.466	2	0.00270603	15.7261
gi|755154465|ref|WP_042504323.1|	QAEPR	816.466	2	0.00625516	12.3276
gi|499441876|ref|WP_011129340.1|	NVPDR	816.466	2	0.00280848	15.5021
gi|499441876|ref|WP_011129340.1|	NVPDR	816.466	2	0.00920743	10.8546
gi|499440106|ref|WP_011127570.1|	QALLR	816.538	2	0.00650421	12.1518
gi|499439806|ref|WP_011127270.1|;gi|499439955|ref|WP_011127419.1|	AQLLR	816.538	2	0.00890339	10.9856
gi|499439806|ref|WP_011127270.1|;gi|499439955|ref|WP_011127419.1|	AQLLR	816.538	2	0.0032283	14.8617
gi|499439806|ref|WP_011127270.1|;gi|499439955|ref|WP_011127419.1|	AQLLR	816.538	2	0.00611874	12.4391
gi|499439539|ref|WP_011127003.1|	ALAAVR	816.538	2	0.00262062	15.8699
gi|499441435|ref|WP_011128899.1|	TPEVR	817.486	2	0.00240338	16.4032
gi|499439805|ref|WP_011127269.1|	AVQQR	817.497	2	0.00381261	14.2161
gi|499439547|ref|WP_011127011.1|	AAAAAAR	817.497	2	0.00461046	13.5642
gi|499441136|ref|WP_011128600.1|	ALELR	817.522	2	0.00980122	10.5868
gi|499439894|ref|WP_011127358.1|	AEIIR	817.522	2	0.0032711	14.8098
gi|755154433|ref|WP_042504293.1|	VDVLR	817.522	2	0.00890339	10.9882
gi|755152903|ref|WP_042502804.1|	DVLVR	817.522	2	0.00248354	16.1855
gi|499440232|ref|WP_011127696.1|;gi|499441853|ref|WP_011129317.1|	LEALR	817.522	2	0.0099113	10.5356
gi|499440827|ref|WP_011128291.1|	LISLR	817.559	2	0.00303811	15.0711
gi|499440827|ref|WP_011128291.1|	LISLR	817.559	2	0.00211429	17.1032
gi|755154254|ref|WP_042504120.1|	LEAAAGA	818.47	2	0.000286325	27.128
gi|499441248|ref|WP_011128712.1|	AAVADR	818.481	2	0.00625944	12.3241
gi|499441082|ref|WP_011128546.1|	AVADAR	818.481	2	0.0096768	10.6266
gi|499441321|ref|WP_011128785.1|	GSVIAR	818.518	2	0.0076292	11.6549
gi|499439430|ref|WP_011126894.1|	AVVSAR	818.518	2	0.00952267	10.7038
gi|499439430|ref|WP_011126894.1|	AVVSAR	818.518	2	0.000517657	23.6693
gi|499441321|ref|WP_011128785.1|	GSVIAR	818.518	2	0.00200474	17.3311
gi|499439830|ref|WP_011127294.1|	VQVTR	818.518	2	0.00864416	11.1181
gi|499441449|ref|WP_011128913.1|	VQSLR	818.518	2	0.00650421	12.1445
gi|499441321|ref|WP_011128785.1|	GSVIAR	818.518	2	0.00201535	17.2861
gi|499440043|ref|WP_011127507.1|	AVGSGGR	819.477	2	0.00295288	15.2483
gi|499440140|ref|WP_011127604.1|	IVESR	819.502	2	0.00678227	12.0201
gi|499440140|ref|WP_011127604.1|	IVESR	819.502	2	0.00747234	11.7226
gi|499441586|ref|WP_011129050.1|;gi|755154346|ref|WP_042504211.1|	AFPLR	819.517	2	0.0047428	13.4491
gi|499441021|ref|WP_011128485.1|	LTTIR	819.538	2	0.00357082	14.4819
gi|499440050|ref|WP_011127514.1|	VDQSR	820.461	2	0.00505336	13.1998
gi|755153191|ref|WP_042503088.1|	SAEAAR	820.461	2	0.00220621	16.8858
gi|499440016|ref|WP_011127480.1|	DNSLR	820.461	2	0.00349444	14.5609
gi|499441758|ref|WP_011129222.1|	QGMLR	820.479	2	0.0069016	11.9742
gi|499439623|ref|WP_011127087.1|	STIER	821.481	2	0.00398577	13.9978
gi|499441476|ref|WP_011128940.1|	LAVFR	821.533	2	0.00190805	17.5232
gi|499441577|ref|WP_011129041.1|	FVALR	821.533	2	0.00114154	19.5517
gi|499441785|ref|WP_011129249.1|	FALVR	821.533	2	0.00192273	17.5027
gi|499441577|ref|WP_011129041.1|	FVALR	821.533	2	0.00955771	10.6718
gi|499441785|ref|WP_011129249.1|	FALVR	821.533	2	0.00853895	11.1895
gi|499441476|ref|WP_011128940.1|	LAVFR	821.533	2	0.00616739	12.3889
gi|499441476|ref|WP_011128940.1|	LAVFR	821.533	2	0.00483235	13.3694
gi|499441476|ref|WP_011128940.1|	LAVFR	821.533	2	0.00735323	11.7766
gi|499440339|ref|WP_011127803.1|	EVFGR	823.475	2	0.00723723	11.8398
gi|499441521|ref|WP_011128985.1|	DIGFR	823.475	2	0.00492476	13.2784
gi|499441521|ref|WP_011128985.1|	DIGFR	823.475	2	0.00767678	11.5948
gi|499441521|ref|WP_011128985.1|	DIGFR	823.475	2	0.00922028	10.8502
gi|499441521|ref|WP_011128985.1|	DIGFR	823.475	2	0.00595397	12.5595
gi|499441521|ref|WP_011128985.1|	DIGFR	823.475	2	0.0063027	12.2821
gi|499441468|ref|WP_011128932.1|	SITMR	823.479	2	0.00182347	17.6547
gi|499441468|ref|WP_011128932.1|	SITMR	823.479	2	0.00509721	13.1509
gi|499441678|ref|WP_011129142.1|	TGTSSR	824.455	2	0.00103154	19.9619
gi|499441017|ref|WP_011128481.1|	EASFR	825.455	2	0.00117873	19.3583
gi|499441017|ref|WP_011128481.1|	EASFR	825.455	2	0.00300872	15.1742
gi|499441017|ref|WP_011128481.1|	EASFR	825.455	2	0.00298111	15.2237
gi|499441017|ref|WP_011128481.1|	EASFR	825.455	2	0.000452819	24.6038
gi|499441017|ref|WP_011128481.1|	EASFR	825.455	2	0.00114154	19.526
gi|499441017|ref|WP_011128481.1|	EASFR	825.455	2	0.000604216	22.565
gi|499441017|ref|WP_011128481.1|	EASFR	825.455	2	0.00713559	11.8883
gi|499440510|ref|WP_011127974.1|	FVTSR	825.491	2	0.00114154	19.5377
gi|499440252|ref|WP_011127716.1|	YLTGR	825.491	2	0.00425787	13.7795
gi|499440252|ref|WP_011127716.1|	YLTGR	825.491	2	0.000427181	25.0768
gi|499440252|ref|WP_011127716.1|	YLTGR	825.491	2	0.0059641	12.5415
gi|499440252|ref|WP_011127716.1|	YLTGR	825.491	2	0.00566428	12.7845
gi|499440252|ref|WP_011127716.1|	YLTGR	825.491	2	0.00140712	18.8005
gi|755154107|ref|WP_042503979.1|	GPLPAR	826.523	2	0.00216025	17.0502
gi|499441134|ref|WP_011128598.1|	DAYSR	827.434	2	0.00273262	15.6425
gi|499441169|ref|WP_011128633.1|	AYTTR	827.47	2	0.00765063	11.6285
gi|499440141|ref|WP_011127605.1|	GEPGPR	828.466	2	0.000312455	26.4261
gi|499440141|ref|WP_011127605.1|	GEPGPR	828.466	2	0.00384502	14.1677
gi|499440141|ref|WP_011127605.1|	GEPGPR	828.466	2	0.000839469	20.8023
gi|499441000|ref|WP_011128464.1|	IVAPGR	828.538	2	0.00336742	14.6739
gi|499441000|ref|WP_011128464.1|	IVAPGR	828.538	2	0.0035506	14.5
gi|499441000|ref|WP_011128464.1|	IVAPGR	828.538	2	0.002353	16.4751
gi|499441000|ref|WP_011128464.1|	IVAPGR	828.538	2	0.00795294	11.4287
gi|499441000|ref|WP_011128464.1|	IVAPGR	828.538	2	0.00994815	10.5231
gi|499441000|ref|WP_011128464.1|	IVAPGR	828.538	2	0.00247063	16.2113
gi|499441000|ref|WP_011128464.1|	IVAPGR	828.538	2	0.00607381	12.4715
gi|499440072|ref|WP_011127536.1|	VEPIR	829.522	2	0.00672343	12.0392
gi|499441717|ref|WP_011129181.1|	LVLLR	829.595	2	0.0090705	10.9034
gi|499439647|ref|WP_011127111.1|	ASAPLR	830.518	2	0.00425787	13.7766
gi|499439647|ref|WP_011127111.1|	ASAPLR	830.518	2	0.00192273	17.4924
gi|499440922|ref|WP_011128386.1|	LGALLAG	830.543	2	0.000427181	25.082
gi|499440922|ref|WP_011128386.1|	LGALLAG	830.543	2	0.000378381	26.1209
gi|499440141|ref|WP_011127605.1|	AVVIGR	830.554	2	0.00194596	17.4553
gi|499441477|ref|WP_011128941.1|	VVQIR	830.554	2	0.00959325	10.6564
gi|499441200|ref|WP_011128664.1|	AIGVVR	830.554	2	0.00324976	14.8322
gi|499441200|ref|WP_011128664.1|	AIGVVR	830.554	2	0.00955771	10.6737
gi|499441200|ref|WP_011128664.1|	AIGVVR	830.554	2	0.00156468	18.2516
gi|499441200|ref|WP_011128664.1|	AIGVVR	830.554	2	0.00865225	11.0997
gi|499441477|ref|WP_011128941.1|	VVQIR	830.554	2	0.00397334	14.0257
gi|499441200|ref|WP_011128664.1|	AIGVVR	830.554	2	0.000914661	20.6417
gi|499439983|ref|WP_011127447.1|	GAQPSR	831.477	2	0.000651034	21.9858
gi|499439652|ref|WP_011127116.1|	LAAAGGR	831.513	2	0.0062482	12.3373
gi|499439471|ref|WP_011126935.1|	INAAAR	831.513	2	0.00298111	15.2203
gi|499440669|ref|WP_011128133.1|;gi|499441897|ref|WP_011129361.1|	QALQR	831.513	2	0.00860208	11.1384
gi|499440003|ref|WP_011127467.1|	IDVIR	831.538	2	0.00846497	11.2191
gi|499441617|ref|WP_011129081.1|	TTFTF	832.453	2	0.00281379	15.477
gi|755154550|ref|WP_042504405.1|	TDQPR	832.461	2	0.000286325	27.4552
gi|499441062|ref|WP_011128526.1|	DVLNR	832.497	2	0.00117179	19.3591
gi|499440339|ref|WP_011127803.1|	TQVIR	832.533	2	0.00890339	10.9816
gi|499440513|ref|WP_011127977.1|	QLTVR	832.533	2	0.00853895	11.2004
gi|499440339|ref|WP_011127803.1|	TQVIR	832.533	2	0.00861485	11.1328
gi|499440305|ref|WP_011127769.1|	QVTLR	832.533	2	0.00308138	15.0295
gi|499440513|ref|WP_011127977.1|	QLTVR	832.533	2	0.00756382	11.6949
gi|499439536|ref|WP_011127000.1|	TINLR	832.533	2	0.00112779	19.6403
gi|499439536|ref|WP_011127000.1|	TINLR	832.533	2	0.00777691	11.5493
gi|499439536|ref|WP_011127000.1|	TINLR	832.533	2	0.00498417	13.223
gi|499440598|ref|WP_011128062.1|	DVMPR	833.463	2	0.00483235	13.3701
gi|499440598|ref|WP_011128062.1|	DVMPR	833.463	2	0.00483235	13.3684
gi|499439540|ref|WP_011127004.1|;gi|499441635|ref|WP_011129099.1|	ELEAR	833.481	2	0.00588184	12.6321
gi|499439540|ref|WP_011127004.1|;gi|499441635|ref|WP_011129099.1|	ELEAR	833.481	2	0.00301777	15.1034
gi|499441547|ref|WP_011129011.1|	IDVDR	833.481	2	0.0036763	14.3735
gi|499439540|ref|WP_011127004.1|;gi|499441635|ref|WP_011129099.1|	ELEAR	833.481	2	0.00715908	11.8751
gi|499439540|ref|WP_011127004.1|;gi|499441635|ref|WP_011129099.1|	ELEAR	833.481	2	0.00915258	10.8814
gi|499439540|ref|WP_011127004.1|;gi|499441635|ref|WP_011129099.1|	ELEAR	833.481	2	0.00018501	29.4129
gi|499439540|ref|WP_011127004.1|;gi|499441635|ref|WP_011129099.1|	ELEAR	833.481	2	0.00143723	18.6217
gi|499439540|ref|WP_011127004.1|;gi|499441635|ref|WP_011129099.1|	ELEAR	833.481	2	0.00318932	14.9589
gi|499439540|ref|WP_011127004.1|;gi|499441635|ref|WP_011129099.1|	ELEAR	833.481	2	0.00585016	12.6549
gi|499441678|ref|WP_011129142.1|	TELVR	833.517	2	0.00591549	12.5778
gi|499439540|ref|WP_011127004.1|	VLVMR	833.536	2	0.000634993	22.0777
gi|499439540|ref|WP_011127004.1|	VLVMR	833.536	2	0.00286148	15.4111
gi|499439540|ref|WP_011127004.1|	VLVMR	833.536	2	0.000444294	24.6786
gi|499439540|ref|WP_011127004.1|	VLVMR	833.536	2	0.00340259	14.6351
gi|755154634|ref|WP_042504486.1|	SEAGVR	834.476	2	0.00982745	10.5692
gi|499439832|ref|WP_011127296.1|	QESVR	834.476	2	0.0035506	14.4931
gi|499439919|ref|WP_011127383.1|	QTVDR	834.476	2	0.00230315	16.5901
gi|499440611|ref|WP_011128075.1|	SVLSGR	834.513	2	0.00230315	16.6071
gi|499440611|ref|WP_011128075.1|	SVLSGR	834.513	2	0.00498417	13.2214
gi|499440611|ref|WP_011128075.1|	SVLSGR	834.513	2	0.00625944	12.3257
gi|499440611|ref|WP_011128075.1|	SVLSGR	834.513	2	0.00853895	11.1704
gi|499440880|ref|WP_011128344.1|	EFAPR	835.475	2	0.000634993	22.0682
gi|1180291834|ref|WP_083810638.1|	AMLER	835.479	2	0.00583191	12.6648
gi|499440399|ref|WP_011127863.1|	MAELR	835.479	2	0.00890339	10.9938
gi|499441142|ref|WP_011128606.1|	MLAER	835.479	2	0.0044487	13.6196
gi|1180291834|ref|WP_083810638.1|	AMLER	835.479	2	0.000651034	21.9945
gi|499441696|ref|WP_011129160.1|	FLALR	835.548	2	0.00141466	18.6802
gi|755154254|ref|WP_042504120.1|	EQGMR	836.438	2	0.00851064	11.2107
gi|499440627|ref|WP_011128091.1|	TDASAR	836.455	2	0.00195853	17.4392
gi|499441644|ref|WP_011129108.1|	ETGASR	836.455	2	0.00454037	13.59
gi|499441644|ref|WP_011129108.1|	ETGASR	836.455	2	0.00813246	11.3461
gi|499441856|ref|WP_011129320.1|	MGIQR	836.474	2	0.00862712	11.1282
gi|499441737|ref|WP_011129201.1|	TGSLSR	836.492	2	0.00606315	12.4865
gi|499440629|ref|WP_011128093.1|	QLFGR	836.507	2	0.00415001	13.8657
gi|1180291823|ref|WP_083810627.1|	ALGFGR	836.507	2	0.00801137	11.3898
gi|499440412|ref|WP_011127876.1|	QGLFR	836.507	2	0.00326437	14.8206
gi|499440629|ref|WP_011128093.1|	QLFGR	836.507	2	0.00272528	15.6621
gi|499440629|ref|WP_011128093.1|	QLFGR	836.507	2	0.000682179	21.6058
gi|499440629|ref|WP_011128093.1|	QLFGR	836.507	2	0.00496404	13.2339
gi|499440629|ref|WP_011128093.1|	QLFGR	836.507	2	0.00384502	14.1681
gi|499440629|ref|WP_011128093.1|	QLFGR	836.507	2	0.0017927	17.7139
gi|499440412|ref|WP_011127876.1|	QGLFR	836.507	2	0.000714852	21.4093
gi|499440412|ref|WP_011127876.1|	QGLFR	836.507	2	0.00260209	15.9134
gi|499440629|ref|WP_011128093.1|	QLFGR	836.507	2	0.00195853	17.4122
gi|499440016|ref|WP_011127480.1|	AGFAVR	836.507	2	0.0079203	11.4654
gi|499440016|ref|WP_011127480.1|	AGFAVR	836.507	2	0.00728894	11.8219
gi|499440016|ref|WP_011127480.1|	AGFAVR	836.507	2	0.00775174	11.5604
gi|499440016|ref|WP_011127480.1|	AGFAVR	836.507	2	0.00310982	15.0015
gi|499440700|ref|WP_011128164.1|	DLMSR	837.458	2	0.00837403	11.2394
gi|499440700|ref|WP_011128164.1|	DLMSR	837.458	2	0.00201535	17.2375
gi|499440510|ref|WP_011127974.1|	GEFIR	837.491	2	0.0063027	12.2822
gi|499440510|ref|WP_011127974.1|	GEFIR	837.491	2	0.00499136	13.2206
gi|499441785|ref|WP_011129249.1|	EAFVR	837.491	2	0.00257504	16.0046
gi|499441176|ref|WP_011128640.1|	EAVFR	837.491	2	0.00163372	18.0465
gi|499441176|ref|WP_011128640.1|	EAVFR	837.491	2	0.0040689	13.9414
gi|499441785|ref|WP_011129249.1|	EAFVR	837.491	2	0.00566428	12.7805
gi|499439491|ref|WP_011126955.1|	EGFLR	837.491	2	0.0090304	10.9279
gi|499439621|ref|WP_011127085.1|	VFLSR	837.528	2	0.00260209	15.9132
gi|499439621|ref|WP_011127085.1|	VFLSR	837.528	2	0.0026156	15.8945
gi|499439621|ref|WP_011127085.1|	VFLSR	837.528	2	0.00197452	17.3772
gi|499441749|ref|WP_011129213.1|	GYILR	837.528	2	0.00178563	17.7408
gi|499441047|ref|WP_011128511.1|	MVFAR	839.489	2	0.00633611	12.2658
gi|499441047|ref|WP_011128511.1|	MVFAR	839.489	2	0.00145261	18.5589
gi|499441047|ref|WP_011128511.1|	MVFAR	839.489	2	0.000767308	21.2622
gi|499441047|ref|WP_011128511.1|	MVFAR	839.489	2	0.00959325	10.6559
gi|499441167|ref|WP_011128631.1|	FGLMR	839.489	2	0.00421853	13.8164
gi|499441167|ref|WP_011128631.1|	FGLMR	839.489	2	0.000810493	21.1628
gi|499440191|ref|WP_011127655.1|	IAPVAR	842.554	2	0.00336742	14.6764
gi|499441595|ref|WP_011129059.1|	LEPPTA	843.49	2	0.00687525	11.9885
gi|499439479|ref|WP_011126943.1|	IDPQR	844.497	2	0.00932448	10.7937
gi|499439621|ref|WP_011127085.1|	GWPLR	844.512	2	0.00603839	12.512
gi|499439621|ref|WP_011127085.1|	GWPLR	844.512	2	0.00839861	11.2275
gi|755154043|ref|WP_042503916.1|	AVGLLR	844.57	2	0.00462965	13.5429
gi|755154043|ref|WP_042503916.1|	AVGLLR	844.57	2	0.00462965	13.5349
gi|499439674|ref|WP_011127138.1|	AAAAVAR	845.529	2	0.00128169	19.0519
gi|499440548|ref|WP_011128012.1|	NLGGLR	845.529	2	0.00526118	13.0326
gi|499440548|ref|WP_011128012.1|	NLGGLR	845.529	2	0.00230964	16.5612
gi|499440018|ref|WP_011127482.1|	EIIVR	845.554	2	0.00100044	20.1541
gi|499440018|ref|WP_011127482.1|	EIIVR	845.554	2	0.00402649	13.9645
gi|499440018|ref|WP_011127482.1|	EIIVR	845.554	2	0.000604216	22.4691
gi|499441748|ref|WP_011129212.1|	VLLER	845.554	2	0.00188437	17.5462
gi|499441748|ref|WP_011129212.1|	VLLER	845.554	2	0.00289543	15.3308
gi|499440018|ref|WP_011127482.1|	EIIVR	845.554	2	0.00140712	18.8039
gi|499440018|ref|WP_011127482.1|	EIIVR	845.554	2	0.00187643	17.5685
gi|499441319|ref|WP_011128783.1|	DLLLR	845.554	2	0.00473019	13.4628
gi|499441319|ref|WP_011128783.1|	DLLLR	845.554	2	0.00606961	12.4823
gi|499441319|ref|WP_011128783.1|	DLLLR	845.554	2	0.00796373	11.4152
gi|494159120|ref|WP_007098856.1|	QVNVGN	846.476	2	0.00901828	10.933
gi|494159120|ref|WP_007098856.1|	QVNVGN	846.476	2	0.000352544	26.2839
gi|494159120|ref|WP_007098856.1|	QVNVGN	846.476	2	0.00857041	11.1493
gi|494159120|ref|WP_007098856.1|	QVNVGN	846.476	2	0.0019972	17.3421
gi|494159120|ref|WP_007098856.1|	QVNVGN	846.476	2	0.00745414	11.7324
gi|494159120|ref|WP_007098856.1|	QVNVGN	846.476	2	0.00982745	10.5688
gi|494159120|ref|WP_007098856.1|	QVNVGN	846.476	2	0.000952332	20.3027
gi|494159120|ref|WP_007098856.1|	QVNVGN	846.476	2	0.000272811	28.2272
gi|494159120|ref|WP_007098856.1|	QVNVGN	846.476	2	0.00170173	17.9167
gi|494159120|ref|WP_007098856.1|	QVNVGN	846.476	2	0.00127339	19.0983
gi|494159120|ref|WP_007098856.1|	QVNVGN	846.476	2	0.000272811	28.0245
gi|494159120|ref|WP_007098856.1|	QVNVGN	846.476	2	0.000154436	30.2767
gi|494159120|ref|WP_007098856.1|	QVNVGN	846.476	2	9.08998e-05	33.0439
gi|494159120|ref|WP_007098856.1|	QVNVGN	846.476	2	0.00156468	18.2318
gi|494159120|ref|WP_007098856.1|	QVNVGN	846.476	2	0.000908164	20.6666
gi|494159120|ref|WP_007098856.1|	QVNVGN	846.476	2	0.000266448	28.4414
gi|494159120|ref|WP_007098856.1|	QVNVGN	846.476	2	0.000154436	30.7291
gi|494159120|ref|WP_007098856.1|	QVNVGN	846.476	2	0.000226276	28.8844
gi|494159120|ref|WP_007098856.1|	QVNVGN	846.476	2	0.000154436	30.7875
gi|494159120|ref|WP_007098856.1|	QVNVGN	846.476	2	0.000149044	31.7262
gi|494159120|ref|WP_007098856.1|	QVNVGN	846.476	2	0.000139346	32.0501
gi|494159120|ref|WP_007098856.1|	QVNVGN	846.476	2	0.000266448	28.3497
gi|494159120|ref|WP_007098856.1|	QVNVGN	846.476	2	0.000154436	30.477
gi|494159120|ref|WP_007098856.1|	QVNVGN	846.476	2	4.28967e-05	35.8964
gi|494159120|ref|WP_007098856.1|	QVNVGN	846.476	2	0.000928535	20.4053
gi|494159120|ref|WP_007098856.1|	QVNVGN	846.476	2	1.7255e-05	43.067
gi|494159120|ref|WP_007098856.1|	QVNVGN	846.476	2	0.000174066	29.5306
gi|494159120|ref|WP_007098856.1|	QVNVGN	846.476	2	0.000272811	27.978
gi|494159120|ref|WP_007098856.1|	QVNVGN	846.476	2	0.000226276	28.8626
gi|494159120|ref|WP_007098856.1|	QVNVGN	846.476	2	0.000266448	28.5119
gi|494159120|ref|WP_007098856.1|	QVNVGN	846.476	2	1.7255e-05	46.0416
gi|494159120|ref|WP_007098856.1|	QVNVGN	846.476	2	0.000129164	32.4183
gi|494159120|ref|WP_007098856.1|	QVNVGN	846.476	2	0.000405946	25.7387
gi|494159120|ref|WP_007098856.1|	QVNVGN	846.476	2	0.000139346	32.0509
gi|494159120|ref|WP_007098856.1|	QVNVGN	846.476	2	0.000154436	31.1182
gi|499440018|ref|WP_011127482.1|	NDILR	846.513	2	0.0032283	14.8748
gi|499441340|ref|WP_011128804.1|	DINLR	846.513	2	0.00241493	16.3242
gi|499441650|ref|WP_011129114.1|	AVIDGR	846.513	2	0.00851064	11.2121
gi|499441340|ref|WP_011128804.1|	DINLR	846.513	2	0.00473606	13.455
gi|755154177|ref|WP_042504046.1|	LLASAR	846.549	2	0.00427193	13.7687
gi|499439810|ref|WP_011127274.1|	ASALLR	846.549	2	0.000816929	21.1548
gi|499439810|ref|WP_011127274.1|	ASALLR	846.549	2	0.00186136	17.5957
gi|499439463|ref|WP_011126927.1|	AQLQGD	847.46	2	0.00016487	30.1012
gi|499439463|ref|WP_011126927.1|	AQLQGD	847.46	2	0.000312455	26.5637
gi|499439463|ref|WP_011126927.1|	AQLQGD	847.46	2	0.00922546	10.8332
gi|499439463|ref|WP_011126927.1|	AQLQGD	847.46	2	0.00238226	16.4227
gi|499441290|ref|WP_011128754.1|	NSAPSR	847.471	2	0.00815639	11.3297
gi|499439846|ref|WP_011127310.1|;gi|499440883|ref|WP_011128347.1|	EQAQR	847.471	2	0.00178563	17.7406
gi|499440486|ref|WP_011127950.1|	EDLVR	847.497	2	0.0047483	13.4399
gi|499441735|ref|WP_011129199.1|	LDDLR	847.497	2	0.00746804	11.731
gi|499439785|ref|WP_011127249.1|;gi|499441561|ref|WP_011129025.1|	DELVR	847.497	2	0.00603839	12.5032
gi|755153360|ref|WP_042503254.1|	VIDER	847.497	2	0.0076002	11.6769
gi|499439645|ref|WP_011127109.1|	LVDER	847.497	2	0.00963037	10.6463
gi|499439645|ref|WP_011127109.1|	LVDER	847.497	2	0.005941	12.5631
gi|499439645|ref|WP_011127109.1|	LVDER	847.497	2	0.00949597	10.7115
gi|499439505|ref|WP_011126969.1|	ELLTR	847.533	2	0.00254689	16.0502
gi|499441460|ref|WP_011128924.1|	LWSAR	848.507	2	0.00944021	10.7318
gi|499441291|ref|WP_011128755.1|	ATLTAR	848.528	2	0.0059641	12.5319
gi|499441291|ref|WP_011128755.1|	ATLTAR	848.528	2	0.0036763	14.3724
gi|499441291|ref|WP_011128755.1|	ATLTAR	848.528	2	0.00922163	10.8393
gi|499441291|ref|WP_011128755.1|	ATLTAR	848.528	2	0.000272811	27.9789
gi|499440598|ref|WP_011128062.1|	DVMPR	849.458	2	0.00868249	11.0803
gi|499440136|ref|WP_011127600.1|;gi|499440003|ref|WP_011127467.1|	VEMVR	849.495	2	0.00607381	12.4702
gi|499440136|ref|WP_011127600.1|;gi|499440003|ref|WP_011127467.1|	VEMVR	849.495	2	0.0079863	11.4012
gi|499440136|ref|WP_011127600.1|;gi|499440003|ref|WP_011127467.1|	VEMVR	849.495	2	0.00473606	13.4597
gi|499440136|ref|WP_011127600.1|;gi|499440003|ref|WP_011127467.1|	VEMVR	849.495	2	0.0082448	11.2936
gi|499441699|ref|WP_011129163.1|	DAMAAR	850.453	2	0.00563843	12.7991
gi|499441699|ref|WP_011129163.1|	DAMAAR	850.453	2	0.00767678	11.5983
gi|499441699|ref|WP_011129163.1|	DAMAAR	850.453	2	0.00650421	12.158
gi|499441699|ref|WP_011129163.1|	DAMAAR	850.453	2	0.00445586	13.6184
gi|499440700|ref|WP_011128164.1|	QMVTR	850.49	2	0.00231582	16.5437
gi|499440700|ref|WP_011128164.1|	QMVTR	850.49	2	0.00425787	13.7787
gi|499441435|ref|WP_011128899.1|;gi|499441365|ref|WP_011128829.1|	GGVGK	850.564	2	0.00626583	12.3112
gi|755154137|ref|WP_042504008.1|;gi|499441021|ref|WP_011128485.1|;gi|499439516|ref|WP_011126980.1|	FDPTR	851.47	2	0.00262062	15.8698
gi|755154137|ref|WP_042504008.1|;gi|499441021|ref|WP_011128485.1|;gi|499439516|ref|WP_011126980.1|	FDPTR	851.47	2	0.00260209	15.934
gi|499439436|ref|WP_011126900.1|;gi|499441464|ref|WP_011128928.1|	VVDFR	851.507	2	0.00509035	13.1613
gi|499440693|ref|WP_011128157.1|	FIAER	851.507	2	0.0032283	14.8879
gi|499439436|ref|WP_011126900.1|;gi|499441464|ref|WP_011128928.1|	VVDFR	851.507	2	0.00984399	10.5544
gi|499439436|ref|WP_011126900.1|;gi|499441464|ref|WP_011128928.1|	VVDFR	851.507	2	0.00853895	11.1756
gi|755153955|ref|WP_042503828.1|	AEFIR	851.507	2	0.00647205	12.1946
gi|499441529|ref|WP_011128993.1|	LTFVR	851.543	2	0.00240338	16.4104
gi|499440276|ref|WP_011127740.1|	TLVFR	851.543	2	0.00786917	11.488
gi|499441529|ref|WP_011128993.1|	LTFVR	851.543	2	0.00550148	12.8946
gi|499441529|ref|WP_011128993.1|	LTFVR	851.543	2	0.00305983	15.0457
gi|499441291|ref|WP_011128755.1|	LLSFR	851.543	2	0.00781138	11.5277
gi|499441529|ref|WP_011128993.1|	LTFVR	851.543	2	0.00241493	16.3357
gi|499441291|ref|WP_011128755.1|	LLSFR	851.543	2	0.00664443	12.0729
gi|499440510|ref|WP_011127974.1|	FAVSGR	852.502	2	0.000475615	24.1548
gi|499440682|ref|WP_011128146.1|	SAGGK	852.543	2	0.00890339	10.991
gi|499439936|ref|WP_011127400.1|	DFEAR	853.45	2	0.00143723	18.6099
gi|499439936|ref|WP_011127400.1|	DFEAR	853.45	2	0.00492476	13.2886
gi|493905430|ref|WP_006851112.1|	MPAYR	853.468	2	0.00571096	12.7602
gi|493905430|ref|WP_006851112.1|	MPAYR	853.468	2	0.00933009	10.7898
gi|499440598|ref|WP_011128062.1|	FISDR	853.486	2	0.00613208	12.4349
gi|499440906|ref|WP_011128370.1|	DSLFR	853.486	2	0.00940253	10.7443
gi|499440598|ref|WP_011128062.1|	FISDR	853.486	2	0.00616205	12.3995
gi|499440430|ref|WP_011127894.1|	FMADR	855.448	2	0.0081367	11.3434
gi|499440257|ref|WP_011127721.1|	ETAYR	855.465	2	0.000524562	23.5797
gi|499440253|ref|WP_011127717.1|	ALAPIR	856.57	2	0.00853895	11.1922
gi|499440253|ref|WP_011127717.1|	ALAPIR	856.57	2	0.00241081	16.3789
gi|499440253|ref|WP_011127717.1|	ALAPIR	856.57	2	0.00181593	17.6834
gi|499440253|ref|WP_011127717.1|	ALAPIR	856.57	2	0.00490012	13.3087
gi|493904410|ref|WP_006850103.1|	SMGLAY	857.452	2	0.00431334	13.7417
gi|493904410|ref|WP_006850103.1|	SMGLAY	857.452	2	0.000993416	20.1762
gi|493904410|ref|WP_006850103.1|	SMGLAY	857.452	2	0.00588835	12.6251
gi|493904410|ref|WP_006850103.1|	SMGLAY	857.452	2	0.00248354	16.1874
gi|493904410|ref|WP_006850103.1|	SMGLAY	857.452	2	0.00186136	17.5882
gi|493904410|ref|WP_006850103.1|	SMGLAY	857.452	2	0.00221966	16.8697
gi|493904410|ref|WP_006850103.1|	SMGLAY	857.452	2	0.00930017	10.8073
gi|493904410|ref|WP_006850103.1|	SMGLAY	857.452	2	0.00278728	15.5531
gi|755153903|ref|WP_042503776.1|;gi|499440641|ref|WP_011128105.1|	GFFDR	857.46	2	0.00493654	13.2662
gi|755153903|ref|WP_042503776.1|;gi|499440641|ref|WP_011128105.1|	GFFDR	857.46	2	0.00140712	18.7982
gi|755153903|ref|WP_042503776.1|;gi|499440641|ref|WP_011128105.1|	GFFDR	857.46	2	0.00595397	12.557
gi|755153903|ref|WP_042503776.1|;gi|499440641|ref|WP_011128105.1|	GFFDR	857.46	2	0.00336742	14.663
gi|755153903|ref|WP_042503776.1|;gi|499440641|ref|WP_011128105.1|	GFFDR	857.46	2	0.000609181	22.2388
gi|755153903|ref|WP_042503776.1|;gi|499440641|ref|WP_011128105.1|	GFFDR	857.46	2	0.00650421	12.1527
gi|755153903|ref|WP_042503776.1|;gi|499440641|ref|WP_011128105.1|	GFFDR	857.46	2	0.00867625	11.0841
gi|755154535|ref|WP_042504391.1|	QELPR	858.513	2	0.00232341	16.5289
gi|499441248|ref|WP_011128712.1|	VTIGPR	858.549	2	0.0014672	18.5088
gi|499441248|ref|WP_011128712.1|	VTIGPR	858.549	2	0.00018501	29.3965
gi|499441248|ref|WP_011128712.1|	VTIGPR	858.549	2	0.00890985	10.9783
gi|499441248|ref|WP_011128712.1|	VTIGPR	858.549	2	0.00168904	17.9853
gi|499441248|ref|WP_011128712.1|	VTIGPR	858.549	2	0.00493654	13.2639
gi|499441248|ref|WP_011128712.1|	VTIGPR	858.549	2	0.00286148	15.4003
gi|499441248|ref|WP_011128712.1|	VTIGPR	858.549	2	0.00216025	17.0606
gi|499441248|ref|WP_011128712.1|	VTIGPR	858.549	2	0.00120328	19.2857
gi|499441248|ref|WP_011128712.1|	VTIGPR	858.549	2	0.000524562	23.5232
gi|499441248|ref|WP_011128712.1|	VTIGPR	858.549	2	0.00340259	14.6356
gi|499441248|ref|WP_011128712.1|	VTIGPR	858.549	2	0.0076002	11.6755
gi|499441248|ref|WP_011128712.1|	VTIGPR	858.549	2	0.000524562	23.6133
gi|499441248|ref|WP_011128712.1|	VTIGPR	858.549	2	0.00492476	13.294
gi|499441248|ref|WP_011128712.1|	VTIGPR	858.549	2	0.00207061	17.1962
gi|499441248|ref|WP_011128712.1|	VTIGPR	858.549	2	0.0081367	11.3339
gi|499441248|ref|WP_011128712.1|	VTIGPR	858.549	2	0.000816929	21.1116
gi|499441248|ref|WP_011128712.1|	VTIGPR	858.549	2	0.00262062	15.8509
gi|499441248|ref|WP_011128712.1|	VTIGPR	858.549	2	0.00305281	15.0541
gi|499441248|ref|WP_011128712.1|	VTIGPR	858.549	2	0.00121112	19.2369
gi|499441248|ref|WP_011128712.1|	VTIGPR	858.549	2	0.00800502	11.3905
gi|499441114|ref|WP_011128578.1|	ALVLAR	858.585	2	0.000634993	22.0924
gi|499441114|ref|WP_011128578.1|	ALVLAR	858.585	2	0.00419717	13.8333
gi|499441114|ref|WP_011128578.1|	ALVLAR	858.585	2	0.000699804	21.5256
gi|499441114|ref|WP_011128578.1|	ALVLAR	858.585	2	0.0025421	16.0922
gi|499441599|ref|WP_011129063.1|	VAALIR	858.585	2	0.00328387	14.7815
gi|499441114|ref|WP_011128578.1|	ALVLAR	858.585	2	0.000993416	20.1998
gi|499441114|ref|WP_011128578.1|	ALVLAR	858.585	2	0.00276967	15.6157
gi|499441114|ref|WP_011128578.1|	ALVLAR	858.585	2	0.00280163	15.5138
gi|499441114|ref|WP_011128578.1|	ALVLAR	858.585	2	0.00170173	17.9304
gi|499441114|ref|WP_011128578.1|	ALVLAR	858.585	2	0.000767308	21.2601
gi|499441114|ref|WP_011128578.1|	ALVLAR	858.585	2	0.00705836	11.9227
gi|499441114|ref|WP_011128578.1|	ALVLAR	858.585	2	0.000609181	22.2662
gi|499441114|ref|WP_011128578.1|	ALVLAR	858.585	2	0.000831705	20.8952
gi|499441114|ref|WP_011128578.1|	ALVLAR	858.585	2	0.00918881	10.8592
gi|499441114|ref|WP_011128578.1|	ALVLAR	858.585	2	0.000563727	23.0363
gi|499441433|ref|WP_011128897.1|	SGLGGPR	859.508	2	0.00782898	11.5177
gi|499441351|ref|WP_011128815.1|	VSAGPGR	859.508	2	0.00375227	14.2872
gi|499441351|ref|WP_011128815.1|	VSAGPGR	859.508	2	0.00113447	19.58
gi|499439573|ref|WP_011127037.1|	GLAGGLR	859.544	2	0.000444294	24.7883
gi|499439894|ref|WP_011127358.1|	QLLNR	859.544	2	0.00272528	15.6545
gi|499439894|ref|WP_011127358.1|	QLLNR	859.544	2	0.00775174	11.5606
gi|499439484|ref|WP_011126948.1|	ILEIR	859.569	2	0.0035506	14.5088
gi|499441365|ref|WP_011128829.1|	NAAAAAR	860.503	2	0.000928535	20.5406
gi|499441365|ref|WP_011128829.1|	NAAAAAR	860.503	2	4.28967e-05	36.4254
gi|499439536|ref|WP_011127000.1|	GIMAPR	860.51	2	0.00659365	12.1011
gi|499439536|ref|WP_011127000.1|	GIMAPR	860.51	2	0.00741748	11.7567
gi|499441558|ref|WP_011129022.1|;gi|755154015|ref|WP_042503888.1|;gi|499439419|ref|WP_011126883.1|;gi|499439692|ref|WP_011127156.1|	QDLLR	860.528	2	0.00254689	16.0575
gi|499441283|ref|WP_011128747.1|	AVWLR	860.544	2	0.00864894	11.113
gi|499441399|ref|WP_011128863.1|	VALWR	860.544	2	0.00581913	12.6761
gi|499439733|ref|WP_011127197.1|	WLGIR	860.544	2	0.0020115	17.3029
gi|499441399|ref|WP_011128863.1|	VALWR	860.544	2	0.00719187	11.8604
gi|499439733|ref|WP_011127197.1|	WLGIR	860.544	2	0.00222477	16.8147
gi|499439617|ref|WP_011127081.1|	WVGNAV	861.491	2	3.13038e-05	38.4907
gi|499439617|ref|WP_011127081.1|	WVGNAV	861.491	2	3.13038e-05	38.0776
gi|499441376|ref|WP_011128840.1|	ELEVR	861.512	2	0.00254689	16.0601
gi|499441376|ref|WP_011128840.1|	ELEVR	861.512	2	0.00408745	13.9234
gi|499441376|ref|WP_011128840.1|	ELEVR	861.512	2	0.00935281	10.7729
gi|499441376|ref|WP_011128840.1|	ELEVR	861.512	2	0.00795294	11.4331
gi|499441376|ref|WP_011128840.1|	ELEVR	861.512	2	0.00195853	17.4004
gi|499441376|ref|WP_011128840.1|	ELEVR	861.512	2	0.00266489	15.8098
gi|499441376|ref|WP_011128840.1|	ELEVR	861.512	2	0.00303811	15.0717
gi|1180291838|ref|WP_083810642.1|	DLELR	861.512	2	0.00579189	12.7023
gi|499441376|ref|WP_011128840.1|	ELEVR	861.512	2	0.00671134	12.048
gi|499441376|ref|WP_011128840.1|	ELEVR	861.512	2	0.00258868	15.96
gi|499440887|ref|WP_011128351.1|;gi|499440339|ref|WP_011127803.1|	EVELR	861.512	2	0.00563152	12.8049
gi|499441115|ref|WP_011128579.1|	LEDIR	861.512	2	0.00779354	11.5337
gi|499441376|ref|WP_011128840.1|	ELEVR	861.512	2	0.0076002	11.6814
gi|499440887|ref|WP_011128351.1|;gi|499440339|ref|WP_011127803.1|	EVELR	861.512	2	0.00765063	11.6243
gi|499441376|ref|WP_011128840.1|	ELEVR	861.512	2	0.00357662	14.4605
gi|499440827|ref|WP_011128291.1|	EIDLR	861.512	2	0.00526118	13.0366
gi|499441115|ref|WP_011128579.1|	LEDIR	861.512	2	0.00818802	11.32
gi|499441376|ref|WP_011128840.1|	ELEVR	861.512	2	0.007448	11.7373
gi|499440827|ref|WP_011128291.1|	EIDLR	861.512	2	0.00853895	11.172
gi|1180291838|ref|WP_083810642.1|	DLELR	861.512	2	0.00735323	11.778
gi|499441376|ref|WP_011128840.1|	ELEVR	861.512	2	0.00993536	10.5251
gi|499440827|ref|WP_011128291.1|	EIDLR	861.512	2	0.00903289	10.9225
gi|499441376|ref|WP_011128840.1|	ELEVR	861.512	2	0.00364159	14.3986
gi|499440039|ref|WP_011127503.1|	ELVER	861.512	2	0.00449841	13.605
gi|499440936|ref|WP_011128400.1|	ESAPSR	862.471	2	0.000784017	21.2322
gi|499440936|ref|WP_011128400.1|	ESAPSR	862.471	2	0.00418455	13.8476
gi|499439746|ref|WP_011127210.1|	ATAGGGGR	862.482	2	0.000656409	21.6938
gi|499439948|ref|WP_011127412.1|	TAADLR	862.508	2	0.00573173	12.7548
gi|499440119|ref|WP_011127583.1|	EGVSVR	862.508	2	0.00123594	19.2224
gi|499440119|ref|WP_011127583.1|	EGVSVR	862.508	2	0.00281379	15.4709
gi|499440252|ref|WP_011127716.1|	VQFPR	862.523	2	0.00301231	15.1372
gi|499440252|ref|WP_011127716.1|	VQFPR	862.523	2	0.00148264	18.4855
gi|499440252|ref|WP_011127716.1|	VQFPR	862.523	2	0.00550148	12.8973
gi|499440252|ref|WP_011127716.1|	VQFPR	862.523	2	0.00993536	10.5243
gi|499440252|ref|WP_011127716.1|	VQFPR	862.523	2	0.00512394	13.1352
gi|499440014|ref|WP_011127478.1|	LSATVR	862.544	2	0.00298675	15.215
gi|499439834|ref|WP_011127298.1|	VLSATR	862.544	2	0.00465002	13.5279
gi|499440043|ref|WP_011127507.1|	AAENSR	863.466	2	0.00385775	14.1485
gi|499441464|ref|WP_011128928.1|	GGQMVR	863.485	2	0.00201535	17.3009
gi|499440638|ref|WP_011128102.1|	FDLPR	863.507	2	0.00768718	11.5831
gi|499440638|ref|WP_011128102.1|	FDLPR	863.507	2	0.00419717	13.8304
gi|499440742|ref|WP_011128206.1|	DLFPR	863.507	2	0.00483235	13.3674
gi|499440638|ref|WP_011128102.1|	FDLPR	863.507	2	0.00799867	11.3967
gi|499440638|ref|WP_011128102.1|	FDLPR	863.507	2	0.00514435	13.1305
gi|499440638|ref|WP_011128102.1|	FDLPR	863.507	2	0.00855788	11.1566
gi|499439894|ref|WP_011127358.1|	FLIVR	863.58	2	0.00241493	16.3639
gi|499439894|ref|WP_011127358.1|	FLIVR	863.58	2	0.0042317	13.8152
gi|499439894|ref|WP_011127358.1|	FLIVR	863.58	2	0.00163372	18.0394
gi|755154677|ref|WP_042504528.1|	GAVFVR	864.538	2	0.00498417	13.2211
gi|499440638|ref|WP_011128102.1|	VAGGK	864.58	2	0.00373039	14.2984
gi|755153766|ref|WP_042503640.1|	GGVAK	864.58	2	0.00143723	18.6374
gi|755153766|ref|WP_042503640.1|	GGVAK	864.58	2	0.00318932	14.9519
gi|755153766|ref|WP_042503640.1|	GGVAK	864.58	2	0.0022826	16.6388
gi|755153766|ref|WP_042503640.1|	GGVAK	864.58	2	0.0076002	11.6771
gi|755153766|ref|WP_042503640.1|	GGVAK	864.58	2	0.00726944	11.8296
gi|755153766|ref|WP_042503640.1|	GGVAK	864.58	2	0.00887585	11.0095
gi|755153766|ref|WP_042503640.1|	GGVAK	864.58	2	0.00257504	15.9953
gi|755153766|ref|WP_042503640.1|	GGVAK	864.58	2	0.00477631	13.4273
gi|755153766|ref|WP_042503640.1|	GGVAK	864.58	2	0.00218558	16.9443
gi|755153766|ref|WP_042503640.1|	GGVAK	864.58	2	0.00227494	16.6546
gi|755153766|ref|WP_042503640.1|	GGVAK	864.58	2	0.00616739	12.3883
gi|755153766|ref|WP_042503640.1|	GGVAK	864.58	2	0.00471692	13.4749
gi|755153766|ref|WP_042503640.1|	GGVAK	864.58	2	0.00988639	10.5462
gi|755153766|ref|WP_042503640.1|	GGVAK	864.58	2	0.00786917	11.4818
gi|755153766|ref|WP_042503640.1|	GGVAK	864.58	2	0.00473606	13.4587
gi|755153766|ref|WP_042503640.1|	GGVAK	864.58	2	0.00944021	10.7338
gi|755153766|ref|WP_042503640.1|	GGVAK	864.58	2	0.00245724	16.248
gi|755153766|ref|WP_042503640.1|	GGVAK	864.58	2	0.00764163	11.6471
gi|755153766|ref|WP_042503640.1|	GGVAK	864.58	2	0.00560454	12.816
gi|755153766|ref|WP_042503640.1|	GGVAK	864.58	2	0.00863313	11.1262
gi|755153766|ref|WP_042503640.1|	GGVAK	864.58	2	0.00689564	11.9758
gi|755153766|ref|WP_042503640.1|	GGVAK	864.58	2	0.00508525	13.17
gi|755153766|ref|WP_042503640.1|	GGVAK	864.58	2	0.00310982	14.9993
gi|755153766|ref|WP_042503640.1|	GGVAK	864.58	2	0.00371782	14.3316
gi|755153766|ref|WP_042503640.1|	GGVAK	864.58	2	0.00933009	10.7895
gi|755153766|ref|WP_042503640.1|	GGVAK	864.58	2	0.0026156	15.9068
gi|755153766|ref|WP_042503640.1|	GGVAK	864.58	2	0.00587534	12.6331
gi|755153766|ref|WP_042503640.1|	GGVAK	864.58	2	0.00397906	14.0071
gi|755153766|ref|WP_042503640.1|	GGVAK	864.58	2	0.00231582	16.544
gi|755153766|ref|WP_042503640.1|	GGVAK	864.58	2	0.00958756	10.6587
gi|755153766|ref|WP_042503640.1|	GGVAK	864.58	2	0.0026572	15.8129
gi|755153766|ref|WP_042503640.1|	GGVAK	864.58	2	0.00113447	19.614
gi|755153766|ref|WP_042503640.1|	GGVAK	864.58	2	0.00767534	11.6118
gi|755153766|ref|WP_042503640.1|	GGVAK	864.58	2	0.00249847	16.1477
gi|755153766|ref|WP_042503640.1|	GGVAK	864.58	2	0.00506726	13.1969
gi|755153766|ref|WP_042503640.1|	GGVAK	864.58	2	0.00247833	16.2013
gi|755153766|ref|WP_042503640.1|	GGVAK	864.58	2	0.00997795	10.5115
gi|755153766|ref|WP_042503640.1|	GGVAK	864.58	2	0.00432325	13.7175
gi|755153766|ref|WP_042503640.1|	GGVAK	864.58	2	0.00578786	12.7042
gi|755153766|ref|WP_042503640.1|	GGVAK	864.58	2	0.00608035	12.4629
gi|755153766|ref|WP_042503640.1|	GGVAK	864.58	2	0.00246402	16.2315
gi|755153766|ref|WP_042503640.1|	GGVAK	864.58	2	0.0079745	11.4091
gi|755153766|ref|WP_042503640.1|	GGVAK	864.58	2	0.00587534	12.636
gi|755153766|ref|WP_042503640.1|	GGVAK	864.58	2	0.00980674	10.584
gi|755153766|ref|WP_042503640.1|	GGVAK	864.58	2	0.00903289	10.9151
gi|755153766|ref|WP_042503640.1|	GGVAK	864.58	2	0.00306627	15.0365
gi|755153766|ref|WP_042503640.1|	GGVAK	864.58	2	0.00342256	14.6167
gi|755153766|ref|WP_042503640.1|	GGVAK	864.58	2	0.00254689	16.0537
gi|755153766|ref|WP_042503640.1|	GGVAK	864.58	2	0.0055988	12.8273
gi|755153766|ref|WP_042503640.1|	GGVAK	864.58	2	0.00709777	11.9138
gi|755153766|ref|WP_042503640.1|	GGVAK	864.58	2	0.00419717	13.833
gi|755153766|ref|WP_042503640.1|	GGVAK	864.58	2	0.00781138	11.527
gi|755153766|ref|WP_042503640.1|	GGVAK	864.58	2	0.00664443	12.0732
gi|755153766|ref|WP_042503640.1|	GGVAK	864.58	2	0.00765063	11.6349
gi|755153766|ref|WP_042503640.1|	GGVAK	864.58	2	0.007993	11.3983
gi|755153766|ref|WP_042503640.1|	GGVAK	864.58	2	0.00432325	13.7098
gi|755153766|ref|WP_042503640.1|	GGVAK	864.58	2	0.00731718	11.8022
gi|755153766|ref|WP_042503640.1|	GGVAK	864.58	2	0.00459747	13.573
gi|755153766|ref|WP_042503640.1|	GGVAK	864.58	2	0.00715908	11.8734
gi|755153766|ref|WP_042503640.1|	GGVAK	864.58	2	0.00650169	12.1626
gi|755153766|ref|WP_042503640.1|	GGVAK	864.58	2	0.00890339	10.984
gi|755153766|ref|WP_042503640.1|	GGVAK	864.58	2	0.00828745	11.2735
gi|755153766|ref|WP_042503640.1|	GGVAK	864.58	2	0.00333872	14.7032
gi|755153766|ref|WP_042503640.1|	GGVAK	864.58	2	0.00877566	11.0418
gi|755153766|ref|WP_042503640.1|	GGVAK	864.58	2	0.00519723	13.0937
gi|755153766|ref|WP_042503640.1|	GGVAK	864.58	2	0.00664443	12.0781
gi|755153766|ref|WP_042503640.1|	GGVAK	864.58	2	0.00671714	12.0417
gi|755153766|ref|WP_042503640.1|	GGVAK	864.58	2	0.00892834	10.9713
gi|755153766|ref|WP_042503640.1|	GGVAK	864.58	2	0.00662056	12.0942
gi|755153766|ref|WP_042503640.1|	GGVAK	864.58	2	0.00216659	17.0417
gi|755153766|ref|WP_042503640.1|	GGVAK	864.58	2	0.00613642	12.4314
gi|755153766|ref|WP_042503640.1|	GGVAK	864.58	2	0.00607381	12.4791
gi|499441314|ref|WP_011128778.1|	GVWACG	865.432	2	0.000413579	25.5592
gi|499440136|ref|WP_011127600.1|;gi|499440003|ref|WP_011127467.1|	VEMVR	865.489	2	0.00575586	12.7257
gi|499440102|ref|WP_011127566.1|	TFLLR	865.559	2	0.00790835	11.4702
gi|499440102|ref|WP_011127566.1|	TFLLR	865.559	2	0.00982745	10.5679
gi|499441114|ref|WP_011128578.1|	TADTSR	866.466	2	0.000378381	26.1388
gi|499441114|ref|WP_011128578.1|	TADTSR	866.466	2	0.00802476	11.3866
gi|499441114|ref|WP_011128578.1|	TADTSR	866.466	2	0.00944021	10.7327
gi|499439536|ref|WP_011127000.1|	FQLSR	866.518	2	0.0081428	11.3326
gi|499439536|ref|WP_011127000.1|	FQLSR	866.518	2	0.00983173	10.5613
gi|499439536|ref|WP_011127000.1|	FQLSR	866.518	2	0.00677648	12.0261
gi|499440090|ref|WP_011127554.1|	GSFALR	866.518	2	0.00296672	15.2342
gi|499440090|ref|WP_011127554.1|	GSFALR	866.518	2	0.000634993	22.0692
gi|499440090|ref|WP_011127554.1|	GSFALR	866.518	2	0.000321762	26.3873
gi|499440090|ref|WP_011127554.1|	GSFALR	866.518	2	0.00149683	18.4229
gi|499440090|ref|WP_011127554.1|	GSFALR	866.518	2	0.00156468	18.198
gi|499440090|ref|WP_011127554.1|	GSFALR	866.518	2	0.00207569	17.1683
gi|499440090|ref|WP_011127554.1|	GSFALR	866.518	2	0.00103154	19.9784
gi|499439605|ref|WP_011127069.1|	YSPER	867.465	2	0.00534174	12.9984
gi|499440514|ref|WP_011127978.1|	VDFDR	867.465	2	0.0013867	18.889
gi|499441076|ref|WP_011128540.1|	SQFNR	867.477	2	0.0087334	11.0647
gi|499441773|ref|WP_011129237.1|	SELFR	867.502	2	0.009378	10.759
gi|499441773|ref|WP_011129237.1|	SELFR	867.502	2	0.0029238	15.2883
gi|499439790|ref|WP_011127254.1|	YLSLR	867.538	2	0.00318932	14.9452
gi|499439790|ref|WP_011127254.1|	YLSLR	867.538	2	0.00952267	10.7015
gi|499440090|ref|WP_011127554.1|	SDQFR	868.461	2	0.00556012	12.8559
gi|499440230|ref|WP_011127694.1|	AYENR	868.461	2	0.00200474	17.3259
gi|499440090|ref|WP_011127554.1|	SDQFR	868.461	2	0.00579885	12.6829
gi|499440230|ref|WP_011127694.1|	AYENR	868.461	2	0.0032283	14.8605
gi|499441393|ref|WP_011128857.1|;gi|499441383|ref|WP_011128847.1|	SDLYR	869.481	2	0.000824698	20.9702
gi|499441393|ref|WP_011128857.1|;gi|499441383|ref|WP_011128847.1|	SDLYR	869.481	2	0.00465002	13.5276
gi|499441393|ref|WP_011128857.1|;gi|499441383|ref|WP_011128847.1|	SDLYR	869.481	2	0.0042317	13.8121
gi|499441393|ref|WP_011128857.1|;gi|499441383|ref|WP_011128847.1|	SDLYR	869.481	2	0.00782898	11.5164
gi|499440339|ref|WP_011127803.1|;gi|499441735|ref|WP_011129199.1|	YISDR	869.481	2	0.000427181	25.0545
gi|499441393|ref|WP_011128857.1|;gi|499441383|ref|WP_011128847.1|	SDLYR	869.481	2	0.0089519	10.9644
gi|499441393|ref|WP_011128857.1|;gi|499441383|ref|WP_011128847.1|	SDLYR	869.481	2	0.0079745	11.4077
gi|499440339|ref|WP_011127803.1|;gi|499441735|ref|WP_011129199.1|	YISDR	869.481	2	0.00149683	18.4101
gi|499439444|ref|WP_011126908.1|	FFADR	871.475	2	0.000452819	24.6431
gi|499439444|ref|WP_011126908.1|	FFADR	871.475	2	0.0047428	13.4483
gi|499439444|ref|WP_011126908.1|	FFADR	871.475	2	0.00509035	13.1612
gi|499439444|ref|WP_011126908.1|	FFADR	871.475	2	0.00479604	13.4151
gi|499439444|ref|WP_011126908.1|	FFADR	871.475	2	0.00781138	11.5263
gi|499439444|ref|WP_011126908.1|	FFADR	871.475	2	0.00410845	13.8919
gi|499439444|ref|WP_011126908.1|	FFADR	871.475	2	0.00268594	15.7803
gi|499439444|ref|WP_011126908.1|	FFADR	871.475	2	0.00151252	18.3745
gi|499439444|ref|WP_011126908.1|	FFADR	871.475	2	0.00920743	10.8529
gi|499439444|ref|WP_011126908.1|	FFADR	871.475	2	0.00127339	19.0602
gi|499439444|ref|WP_011126908.1|	FFADR	871.475	2	0.00284185	15.4278
gi|499439444|ref|WP_011126908.1|	FFADR	871.475	2	0.00248354	16.1719
gi|499439444|ref|WP_011126908.1|	FFADR	871.475	2	0.000784017	21.2398
gi|499439444|ref|WP_011126908.1|	FFADR	871.475	2	0.0032771	14.8012
gi|499439444|ref|WP_011126908.1|	FFADR	871.475	2	0.00493173	13.2741
gi|499439444|ref|WP_011126908.1|	FFADR	871.475	2	0.00411555	13.89
gi|499439444|ref|WP_011126908.1|	FFADR	871.475	2	0.00302467	15.09
gi|499439444|ref|WP_011126908.1|	FFADR	871.475	2	0.00248354	16.1982
gi|499439444|ref|WP_011126908.1|	FFADR	871.475	2	0.00381261	14.2295
gi|499439444|ref|WP_011126908.1|	FFADR	871.475	2	0.0063485	12.2552
gi|499439444|ref|WP_011126908.1|	FFADR	871.475	2	0.00694729	11.9593
gi|499439444|ref|WP_011126908.1|	FFADR	871.475	2	0.00122797	19.2302
gi|499439444|ref|WP_011126908.1|	FFADR	871.475	2	0.00495085	13.2479
gi|499439444|ref|WP_011126908.1|	FFADR	871.475	2	0.00738574	11.7659
gi|499439444|ref|WP_011126908.1|	FFADR	871.475	2	0.000856523	20.7686
gi|499439444|ref|WP_011126908.1|	FFADR	871.475	2	0.00614874	12.4034
gi|499439444|ref|WP_011126908.1|	FFADR	871.475	2	0.00603372	12.5156
gi|499439444|ref|WP_011126908.1|	FFADR	871.475	2	0.00222477	16.806
gi|499439444|ref|WP_011126908.1|	FFADR	871.475	2	0.00749645	11.7065
gi|755153664|ref|WP_042503539.1|	APAIQR	871.544	2	0.00249111	16.1537
gi|499439611|ref|WP_011127075.1|	EAPAIR	872.528	2	0.00884066	11.0312
gi|499439611|ref|WP_011127075.1|	EAPAIR	872.528	2	0.00102447	20.0227
gi|499441902|ref|WP_011129366.1|	VLTPAR	872.565	2	0.00241493	16.3317
gi|499441902|ref|WP_011129366.1|	VLTPAR	872.565	2	0.00281379	15.4907
gi|499441902|ref|WP_011129366.1|	VLTPAR	872.565	2	0.00824946	11.2901
gi|499441902|ref|WP_011129366.1|	VLTPAR	872.565	2	0.00186136	17.5969
gi|499441902|ref|WP_011129366.1|	VLTPAR	872.565	2	0.00853895	11.1727
gi|499441902|ref|WP_011129366.1|	VLTPAR	872.565	2	0.00219938	16.9035
gi|499441902|ref|WP_011129366.1|	VLTPAR	872.565	2	0.00766947	11.6181
gi|499441902|ref|WP_011129366.1|	VLTPAR	872.565	2	0.00111933	19.6789
gi|499441902|ref|WP_011129366.1|	VLTPAR	872.565	2	0.00485283	13.3474
gi|499441902|ref|WP_011129366.1|	VLTPAR	872.565	2	0.00146027	18.5417
gi|493904410|ref|WP_006850103.1|	SMGLAY	873.447	2	0.000484273	24.0644
gi|493904410|ref|WP_006850103.1|	SMGLAY	873.447	2	0.000286325	27.7139
gi|493904410|ref|WP_006850103.1|	SMGLAY	873.447	2	0.00201535	17.2886
gi|493904410|ref|WP_006850103.1|	SMGLAY	873.447	2	0.00303811	15.0667
gi|493904410|ref|WP_006850103.1|	SMGLAY	873.447	2	0.00257504	15.988
gi|493904410|ref|WP_006850103.1|	SMGLAY	873.447	2	0.00162799	18.0977
gi|493904410|ref|WP_006850103.1|	SMGLAY	873.447	2	0.000908164	20.6664
gi|493904410|ref|WP_006850103.1|	SMGLAY	873.447	2	0.00148264	18.4861
gi|493904410|ref|WP_006850103.1|	SMGLAY	873.447	2	0.000993416	20.1661
gi|493904410|ref|WP_006850103.1|	SMGLAY	873.447	2	0.00260951	15.9113
gi|493904410|ref|WP_006850103.1|	SMGLAY	873.447	2	0.00496404	13.2356
gi|493904410|ref|WP_006850103.1|	SMGLAY	873.447	2	0.0047483	13.4371
gi|493904410|ref|WP_006850103.1|	SMGLAY	873.447	2	0.000286325	27.1843
gi|493904410|ref|WP_006850103.1|	SMGLAY	873.447	2	0.00170968	17.8767
gi|493904410|ref|WP_006850103.1|	SMGLAY	873.447	2	0.00609216	12.4501
gi|493904410|ref|WP_006850103.1|	SMGLAY	873.447	2	0.0084976	11.2143
gi|493904410|ref|WP_006850103.1|	SMGLAY	873.447	2	0.000484273	24.0703
gi|493904410|ref|WP_006850103.1|	SMGLAY	873.447	2	0.00288277	15.3661
gi|499441118|ref|WP_011128582.1|	YDGFR	873.455	2	0.00952267	10.691
gi|755154402|ref|WP_042504263.1|	GEPAQR	873.487	2	0.00946484	10.7235
gi|499439750|ref|WP_011127214.1|	EQPQR	873.487	2	0.000656409	21.7954
gi|499440151|ref|WP_011127615.1|	VLQAAR	873.56	2	0.00264242	15.8301
gi|499440979|ref|WP_011128443.1|	AVDLAIG	874.533	2	0.000352544	26.283
gi|499440979|ref|WP_011128443.1|	AVDLAIG	874.533	2	0.000749982	21.291
gi|499439813|ref|WP_011127277.1|	VALAER	874.544	2	0.00955295	10.6767
gi|499441230|ref|WP_011128694.1|	VTVSPR	874.544	2	0.00704693	11.9332
gi|499441230|ref|WP_011128694.1|	VTVSPR	874.544	2	0.00597776	12.5278
gi|499441230|ref|WP_011128694.1|	VTVSPR	874.544	2	0.00853895	11.186
gi|499441230|ref|WP_011128694.1|	VTVSPR	874.544	2	0.00997795	10.5106
gi|499441230|ref|WP_011128694.1|	VTVSPR	874.544	2	0.00960612	10.652
gi|499441230|ref|WP_011128694.1|	VTVSPR	874.544	2	0.00260209	15.9347
gi|499441230|ref|WP_011128694.1|	VTVSPR	874.544	2	0.000914661	20.646
gi|499441230|ref|WP_011128694.1|	VTVSPR	874.544	2	0.000502377	23.9411
gi|499441230|ref|WP_011128694.1|	VTVSPR	874.544	2	0.00896948	10.9538
gi|499441230|ref|WP_011128694.1|	VTVSPR	874.544	2	0.00650421	12.1586
gi|499441230|ref|WP_011128694.1|	VTVSPR	874.544	2	0.000204938	29.0919
gi|499441230|ref|WP_011128694.1|	VTVSPR	874.544	2	0.00517671	13.1084
gi|499441230|ref|WP_011128694.1|	VTVSPR	874.544	2	0.00678227	12.0173
gi|499441230|ref|WP_011128694.1|	VTVSPR	874.544	2	0.000563727	22.976
gi|499441230|ref|WP_011128694.1|	VTVSPR	874.544	2	0.00741748	11.7579
gi|499441393|ref|WP_011128857.1|	EQIIR	874.544	2	0.00741748	11.7549
gi|499441230|ref|WP_011128694.1|	VTVSPR	874.544	2	0.000457773	24.4343
gi|499441230|ref|WP_011128694.1|	VTVSPR	874.544	2	0.00493173	13.2742
gi|499441230|ref|WP_011128694.1|	VTVSPR	874.544	2	0.00703384	11.9381
gi|499441230|ref|WP_011128694.1|	VTVSPR	874.544	2	0.00602689	12.5171
gi|499441230|ref|WP_011128694.1|	VTVSPR	874.544	2	0.000714852	21.3466
gi|499441230|ref|WP_011128694.1|	VTVSPR	874.544	2	0.000626351	22.1568
gi|499441230|ref|WP_011128694.1|	VTVSPR	874.544	2	0.00896948	10.9535
gi|499441230|ref|WP_011128694.1|	VTVSPR	874.544	2	0.00278728	15.5447
gi|499441230|ref|WP_011128694.1|	VTVSPR	874.544	2	0.00244978	16.2574
gi|499441230|ref|WP_011128694.1|	VTVSPR	874.544	2	0.00934172	10.7822
gi|499441393|ref|WP_011128857.1|	EQIIR	874.544	2	0.00196646	17.381
gi|499441230|ref|WP_011128694.1|	VTVSPR	874.544	2	0.00301231	15.12
gi|499441230|ref|WP_011128694.1|	VTVSPR	874.544	2	0.00585016	12.6551
gi|499441230|ref|WP_011128694.1|	VTVSPR	874.544	2	0.00626927	12.3071
gi|499441230|ref|WP_011128694.1|	VTVSPR	874.544	2	0.0035506	14.5043
gi|499441230|ref|WP_011128694.1|	VTVSPR	874.544	2	0.000272811	27.9631
gi|499441230|ref|WP_011128694.1|	VTVSPR	874.544	2	0.00390605	14.1055
gi|499441230|ref|WP_011128694.1|	VTVSPR	874.544	2	0.00834931	11.2481
gi|499441230|ref|WP_011128694.1|	VTVSPR	874.544	2	0.0088592	11.0229
gi|499441230|ref|WP_011128694.1|	VTVSPR	874.544	2	0.00701401	11.9439
gi|499440525|ref|WP_011127989.1|;gi|499441138|ref|WP_011128602.1|	LLEQR	874.544	2	0.00616739	12.3901
gi|499441230|ref|WP_011128694.1|	VTVSPR	874.544	2	0.000312455	26.5739
gi|499439813|ref|WP_011127277.1|	VALAER	874.544	2	0.00249111	16.1577
gi|499441230|ref|WP_011128694.1|	VTVSPR	874.544	2	0.00371089	14.3473
gi|499439453|ref|WP_011126917.1|	WLLAR	874.559	2	0.00982745	10.5685
gi|499439471|ref|WP_011126935.1|	LWIAR	874.559	2	0.00922546	10.8266
gi|755153367|ref|WP_042503260.1|	SLNLLV	874.569	2	0.000588053	22.6661
gi|499439725|ref|WP_011127189.1|	SGLLLR	874.58	2	0.00522512	13.0854
gi|499441777|ref|WP_011129241.1|	LVLSAR	874.58	2	0.0029238	15.2812
gi|499441777|ref|WP_011129241.1|	LVLSAR	874.58	2	0.00278145	15.5787
gi|499441731|ref|WP_011129195.1|	IAVVTR	874.58	2	0.00262062	15.8843
gi|499441731|ref|WP_011129195.1|	IAVVTR	874.58	2	0.00623083	12.3509
gi|499440517|ref|WP_011127981.1|	EGNLAR	875.503	2	0.00765618	11.6204
gi|499440517|ref|WP_011127981.1|	EGNLAR	875.503	2	0.001089	19.8428
gi|499441203|ref|WP_011128667.1|	EALGNR	875.503	2	0.00192273	17.5104
gi|499440517|ref|WP_011127981.1|	EGNLAR	875.503	2	0.00385106	14.1626
gi|499440517|ref|WP_011127981.1|	EGNLAR	875.503	2	0.00142231	18.6676
gi|499440517|ref|WP_011127981.1|	EGNLAR	875.503	2	0.00169546	17.9712
gi|499440517|ref|WP_011127981.1|	EGNLAR	875.503	2	0.0021457	17.0931
gi|499440517|ref|WP_011127981.1|	EGNLAR	875.503	2	0.00234636	16.501
gi|499440517|ref|WP_011127981.1|	EGNLAR	875.503	2	0.00109661	19.7691
gi|499441203|ref|WP_011128667.1|	EALGNR	875.503	2	0.00592207	12.5772
gi|499439983|ref|WP_011127447.1|	DLQQR	875.503	2	0.00773296	11.5665
gi|499440517|ref|WP_011127981.1|	EGNLAR	875.503	2	0.00372458	14.3254
gi|499440517|ref|WP_011127981.1|	EGNLAR	875.503	2	0.00760444	11.668
gi|499440517|ref|WP_011127981.1|	EGNLAR	875.503	2	0.000563727	22.8949
gi|499440517|ref|WP_011127981.1|	EGNLAR	875.503	2	0.000563727	22.9877
gi|499440517|ref|WP_011127981.1|	EGNLAR	875.503	2	0.00924327	10.8182
gi|499440517|ref|WP_011127981.1|	EGNLAR	875.503	2	0.000784017	21.2198
gi|499440517|ref|WP_011127981.1|	EGNLAR	875.503	2	0.00444148	13.6266
gi|499440517|ref|WP_011127981.1|	EGNLAR	875.503	2	0.000154436	30.4723
gi|499440517|ref|WP_011127981.1|	EGNLAR	875.503	2	0.00140712	18.7654
gi|499440517|ref|WP_011127981.1|	EGNLAR	875.503	2	0.000928535	20.5599
gi|499440517|ref|WP_011127981.1|	EGNLAR	875.503	2	0.000305293	26.7544
gi|499440517|ref|WP_011127981.1|	EGNLAR	875.503	2	0.000139346	32.1118
gi|499440517|ref|WP_011127981.1|	EGNLAR	875.503	2	0.00139439	18.8614
gi|499440517|ref|WP_011127981.1|	EGNLAR	875.503	2	0.00540196	12.9521
gi|499440517|ref|WP_011127981.1|	EGNLAR	875.503	2	0.00539549	12.9596
gi|499440517|ref|WP_011127981.1|	EGNLAR	875.503	2	0.00171656	17.8582
gi|499440517|ref|WP_011127981.1|	EGNLAR	875.503	2	0.000714852	21.3744
gi|499440517|ref|WP_011127981.1|	EGNLAR	875.503	2	0.0015516	18.3174
gi|499440517|ref|WP_011127981.1|	EGNLAR	875.503	2	0.001089	19.8267
gi|499440517|ref|WP_011127981.1|	EGNLAR	875.503	2	0.00575586	12.729
gi|499440517|ref|WP_011127981.1|	EGNLAR	875.503	2	0.00221966	16.8355
gi|499440517|ref|WP_011127981.1|	EGNLAR	875.503	2	0.000457773	24.4956
gi|499440517|ref|WP_011127981.1|	EGNLAR	875.503	2	0.0076002	11.6797
gi|499440517|ref|WP_011127981.1|	EGNLAR	875.503	2	0.000257842	28.5683
gi|499440517|ref|WP_011127981.1|	EGNLAR	875.503	2	0.000475615	24.1191
gi|499440517|ref|WP_011127981.1|	EGNLAR	875.503	2	0.00321074	14.9372
gi|499440517|ref|WP_011127981.1|	EGNLAR	875.503	2	0.000656409	21.7201
gi|499440517|ref|WP_011127981.1|	EGNLAR	875.503	2	0.000540579	23.2316
gi|499440517|ref|WP_011127981.1|	EGNLAR	875.503	2	0.000444294	24.7778
gi|499440517|ref|WP_011127981.1|	EGNLAR	875.503	2	0.000816929	21.0206
gi|499440517|ref|WP_011127981.1|	EGNLAR	875.503	2	0.00237466	16.4357
gi|499440517|ref|WP_011127981.1|	EGNLAR	875.503	2	0.000387632	25.7854
gi|499440517|ref|WP_011127981.1|	EGNLAR	875.503	2	0.000397322	25.7531
gi|499440517|ref|WP_011127981.1|	EGNLAR	875.503	2	0.000524562	23.4763
gi|499440517|ref|WP_011127981.1|	EGNLAR	875.503	2	0.00794771	11.4358
gi|499440517|ref|WP_011127981.1|	EGNLAR	875.503	2	0.00853895	11.188
gi|499440517|ref|WP_011127981.1|	EGNLAR	875.503	2	0.00875061	11.0538
gi|499440517|ref|WP_011127981.1|	EGNLAR	875.503	2	0.00734856	11.7871
gi|499440517|ref|WP_011127981.1|	EGNLAR	875.503	2	0.00853895	11.1872
gi|499440517|ref|WP_011127981.1|	EGNLAR	875.503	2	0.00799867	11.3935
gi|499441394|ref|WP_011128858.1|	YIHAR	875.518	2	0.000509606	23.8166
gi|499441394|ref|WP_011128858.1|	YIHAR	875.518	2	0.0081367	11.3431
gi|499441136|ref|WP_011128600.1|	LLEER	875.528	2	0.00587534	12.6391
gi|499439475|ref|WP_011126939.1|	ELIER	875.528	2	0.00581269	12.6811
gi|499441181|ref|WP_011128645.1|	GNVITR	875.539	2	0.00363429	14.4226
gi|499441181|ref|WP_011128645.1|	GNVITR	875.539	2	0.00910963	10.8972
gi|499441181|ref|WP_011128645.1|	GNVITR	875.539	2	0.00452644	13.5922
gi|499439661|ref|WP_011127125.1|	ALDADR	876.487	2	0.000405946	25.6254
gi|499439661|ref|WP_011127125.1|	ALDADR	876.487	2	0.00164109	18.0298
gi|499439661|ref|WP_011127125.1|	ALDADR	876.487	2	0.0029238	15.2807
gi|499439661|ref|WP_011127125.1|	ALDADR	876.487	2	0.00332601	14.7265
gi|499441244|ref|WP_011128708.1|	DLDAAR	876.487	2	0.00970168	10.6173
gi|499441244|ref|WP_011128708.1|	DLDAAR	876.487	2	0.00556012	12.8583
gi|499439536|ref|WP_011127000.1|	GIMAPR	876.505	2	0.00246402	16.2271
gi|499440406|ref|WP_011127870.1|	LAVMAR	876.542	2	0.0076002	11.675
gi|499440406|ref|WP_011127870.1|	LAVMAR	876.542	2	0.00609216	12.4495
gi|499439734|ref|WP_011127198.1|	AAEQSR	877.482	2	0.00963037	10.6456
gi|499441797|ref|WP_011129261.1|;gi|499441773|ref|WP_011129237.1|	SLTQGR	877.518	2	0.00390605	14.1073
gi|499441530|ref|WP_011128994.1|	GTVATGR	877.518	2	0.00560454	12.8246
gi|499441530|ref|WP_011128994.1|	GTVATGR	877.518	2	0.0036763	14.3705
gi|499441530|ref|WP_011128994.1|	GTVATGR	877.518	2	0.00747729	11.7186
gi|499440251|ref|WP_011127715.1|	IPFER	877.522	2	0.007448	11.7376
gi|755153109|ref|WP_042503008.1|	IELMR	877.526	2	0.00397334	14.0258
gi|499439431|ref|WP_011126895.1|	GWEDR	878.445	2	0.00994815	10.5217
gi|499439431|ref|WP_011126895.1|	GWEDR	878.445	2	0.0032283	14.8732
gi|499441049|ref|WP_011128513.1|	EMLNR	878.485	2	0.00507993	13.1919
gi|499441462|ref|WP_011128926.1|	TALMAR	878.521	2	0.00461745	13.5566
gi|499440631|ref|WP_011128095.1|	LGGAK	878.595	2	0.009288	10.8082
gi|499440631|ref|WP_011128095.1|	LGGAK	878.595	2	0.00591549	12.5823
gi|499440631|ref|WP_011128095.1|	LGGAK	878.595	2	0.00958756	10.6565
gi|499440631|ref|WP_011128095.1|	LGGAK	878.595	2	0.00953342	10.6801
gi|499440631|ref|WP_011128095.1|	LGGAK	878.595	2	0.00925583	10.8154
gi|499440578|ref|WP_011128042.1|	DMEIR	879.469	2	0.00687525	11.9851
gi|499440437|ref|WP_011127901.1|	MLEDR	879.469	2	0.00159547	18.1361
gi|499440578|ref|WP_011128042.1|	DMEIR	879.469	2	0.00286148	15.382
gi|499441627|ref|WP_011129091.1|	ELMDR	879.469	2	0.00766947	11.6168
gi|499441627|ref|WP_011129091.1|	ELMDR	879.469	2	0.00278728	15.5468
gi|499439830|ref|WP_011127294.1|	VEFIR	879.538	2	0.00150446	18.3822
gi|499439830|ref|WP_011127294.1|	VEFIR	879.538	2	0.00335347	14.6825
gi|499439830|ref|WP_011127294.1|	VEFIR	879.538	2	0.000656409	21.8581
gi|499439830|ref|WP_011127294.1|	VEFIR	879.538	2	0.00830066	11.2703
gi|499439830|ref|WP_011127294.1|	VEFIR	879.538	2	0.00391696	14.0662
gi|499439830|ref|WP_011127294.1|	VEFIR	879.538	2	0.00149683	18.3926
gi|755154639|ref|WP_042504491.1|	VLEFR	879.538	2	0.00838044	11.2354
gi|499439830|ref|WP_011127294.1|	VEFIR	879.538	2	0.00581913	12.6742
gi|755154639|ref|WP_042504491.1|	VLEFR	879.538	2	0.00764163	11.645
gi|755154639|ref|WP_042504491.1|	VLEFR	879.538	2	0.00842581	11.2254
gi|499441474|ref|WP_011128938.1|	GVMSDR	880.464	2	0.0081367	11.3369
gi|499441474|ref|WP_011128938.1|	GVMSDR	880.464	2	0.00793692	11.4522
gi|499441476|ref|WP_011128940.1|	EAGLQF	880.486	2	0.00352989	14.5177
gi|499441476|ref|WP_011128940.1|	EAGLQF	880.486	2	0.000643584	22.0393
gi|499441476|ref|WP_011128940.1|	EAGLQF	880.486	2	0.00248354	16.1925
gi|499441476|ref|WP_011128940.1|	EAGLQF	880.486	2	0.00018501	29.4146
gi|499441476|ref|WP_011128940.1|	EAGLQF	880.486	2	0.000312455	26.5224
gi|499441476|ref|WP_011128940.1|	EAGLQF	880.486	2	0.00524992	13.0571
gi|499441476|ref|WP_011128940.1|	EAGLQF	880.486	2	0.00408745	13.9191
gi|499441476|ref|WP_011128940.1|	EAGLQF	880.486	2	0.000312455	26.5776
gi|499440692|ref|WP_011128156.1|	FDLGGR	880.497	2	0.00853895	11.1802
gi|499440710|ref|WP_011128174.1|	SAAAK	880.575	2	0.0081367	11.3348
gi|499441319|ref|WP_011128783.1|	YVLDR	881.517	2	0.00718577	11.8612
gi|492910910|ref|WP_006041316.1|	FITER	881.517	2	0.00272528	15.6657
gi|492910910|ref|WP_006041316.1|	FITER	881.517	2	0.00664017	12.0831
gi|499440255|ref|WP_011127719.1|	STFLQA	882.501	2	0.0019972	17.3365
gi|499440255|ref|WP_011127719.1|	STFLQA	882.501	2	0.000588053	22.6239
gi|755153746|ref|WP_042503620.1|	YITDR	883.497	2	0.00709777	11.9132
gi|755153746|ref|WP_042503620.1|	YITDR	883.497	2	0.00619876	12.3628
gi|499440871|ref|WP_011128335.1|	ALVPIR	884.601	2	0.00581269	12.6805
gi|499440871|ref|WP_011128335.1|	ALVPIR	884.601	2	0.00624337	12.3401
gi|499440871|ref|WP_011128335.1|	ALVPIR	884.601	2	0.00523141	13.0795
gi|499440628|ref|WP_011128092.1|	GLIPLR	884.601	2	0.00341693	14.6212
gi|499441038|ref|WP_011128502.1|	ALVLPR	884.601	2	0.00851535	11.2077
gi|499440871|ref|WP_011128335.1|	ALVPIR	884.601	2	0.00139439	18.8427
gi|499440871|ref|WP_011128335.1|	ALVPIR	884.601	2	0.00890339	10.9949
gi|499440628|ref|WP_011128092.1|	GLIPLR	884.601	2	0.00379953	14.2367
gi|499440871|ref|WP_011128335.1|	ALVPIR	884.601	2	0.0042997	13.752
gi|499440871|ref|WP_011128335.1|	ALVPIR	884.601	2	0.00614874	12.4083
gi|499440871|ref|WP_011128335.1|	ALVPIR	884.601	2	0.00536207	12.9794
gi|499441004|ref|WP_011128468.1|	GLIGPGR	885.56	2	0.00952267	10.6982
gi|499440088|ref|WP_011127552.1|	VLAPGGR	885.56	2	0.00606315	12.4908
gi|499440088|ref|WP_011127552.1|	VLAPGGR	885.56	2	0.00379953	14.2473
gi|499439936|ref|WP_011127400.1|	LEPVGR	886.544	2	0.00634202	12.2596
gi|1180291804|ref|WP_083810608.1|	LVVALR	886.617	2	0.00164899	18.0175
gi|499441572|ref|WP_011129036.1|	ALSPQR	887.539	2	0.00310982	14.9972
gi|499440064|ref|WP_011127528.1|	AIQALR	887.576	2	0.00249847	16.1488
gi|499440064|ref|WP_011127528.1|	AIQALR	887.576	2	0.00369048	14.356
gi|499440064|ref|WP_011127528.1|	AIQALR	887.576	2	0.00340952	14.6298
gi|499439714|ref|WP_011127178.1|	TPAEVR	888.523	2	0.002055	17.2018
gi|499439714|ref|WP_011127178.1|	TPAEVR	888.523	2	0.00767678	11.6082
gi|499441279|ref|WP_011128743.1|	SEAPLR	888.523	2	0.00375919	14.2842
gi|499440878|ref|WP_011128342.1|	AAGLGLNG	888.523	2	0.000427181	24.9731
gi|499440252|ref|WP_011127716.1|	LGIDVR	888.56	2	0.00439989	13.6598
gi|499441011|ref|WP_011128475.1|	GELVVR	888.56	2	0.000928535	20.5348
gi|499441292|ref|WP_011128756.1|	VATILR	888.596	2	0.00488102	13.3312
gi|499441292|ref|WP_011128756.1|	VATILR	888.596	2	0.00425787	13.7769
gi|499441292|ref|WP_011128756.1|	VATILR	888.596	2	0.00628946	12.2913
gi|499441415|ref|WP_011128879.1|	YTAYR	889.486	2	0.00193023	17.4755
gi|755154550|ref|WP_042504405.1|	AEANLR	889.518	2	0.00851535	11.21
gi|499441113|ref|WP_011128577.1|	DAALQR	889.518	2	0.00140712	18.7075
gi|499440408|ref|WP_011127872.1|	EAVAQR	889.518	2	0.00154495	18.3438
gi|499441019|ref|WP_011128483.1|	EQLQR	889.518	2	0.00272528	15.6504
gi|499441889|ref|WP_011129353.1|	ELAADR	890.502	2	0.00321074	14.9274
gi|499441736|ref|WP_011129200.1|	VGDLDR	890.502	2	0.00501806	13.2104
gi|499441736|ref|WP_011129200.1|	VGDLDR	890.502	2	0.0081367	11.3347
gi|499441736|ref|WP_011129200.1|	VGDLDR	890.502	2	0.00903289	10.9207
gi|499441889|ref|WP_011129353.1|	ELAADR	890.502	2	0.000609181	22.414
gi|499441736|ref|WP_011129200.1|	VGDLDR	890.502	2	0.00884613	11.0288
gi|499441736|ref|WP_011129200.1|	VGDLDR	890.502	2	0.00556012	12.8583
gi|499441736|ref|WP_011129200.1|	VGDLDR	890.502	2	0.00555428	12.8702
gi|499441889|ref|WP_011129353.1|	ELAADR	890.502	2	0.000784017	21.218
gi|499440321|ref|WP_011127785.1|	GLDVDR	890.502	2	0.00653492	12.1256
gi|755154308|ref|WP_042504173.1|	DGLTLR	890.539	2	0.000573044	22.8474
gi|499441785|ref|WP_011129249.1|	WILSR	890.554	2	0.00493654	13.2598
gi|499441785|ref|WP_011129249.1|	WILSR	890.554	2	0.00669865	12.0559
gi|499440105|ref|WP_011127569.1|	GVGPK	890.596	2	0.00724332	11.8345
gi|499440105|ref|WP_011127569.1|	GVGPK	890.596	2	0.00221966	16.8366
gi|499441894|ref|WP_011129358.1|	LQDGSR	891.498	2	0.000286325	27.1897
gi|499440082|ref|WP_011127546.1|	GAVAMAR	891.516	2	0.005941	12.5624
gi|499440575|ref|WP_011128039.1|	AMGEIR	892.5	2	0.00768718	11.5834
gi|499440492|ref|WP_011127956.1|	AIEMGR	892.5	2	0.00642195	12.2304
gi|499439422|ref|WP_011126886.1|	ASLMVR	892.537	2	0.00705836	11.9209
gi|499440012|ref|WP_011127476.1|	ALGAK	892.611	2	0.00241081	16.373
gi|499441688|ref|WP_011129152.1|	IEEMR	893.484	2	0.0096768	10.626
gi|499441688|ref|WP_011129152.1|	IEEMR	893.484	2	0.00462965	13.5431
gi|499441688|ref|WP_011129152.1|	IEEMR	893.484	2	0.0079863	11.4023
gi|499441688|ref|WP_011129152.1|	IEEMR	893.484	2	0.000604216	22.5675
gi|499441688|ref|WP_011129152.1|	IEEMR	893.484	2	0.00143723	18.619
gi|499441688|ref|WP_011129152.1|	IEEMR	893.484	2	0.00117873	19.3115
gi|499441688|ref|WP_011129152.1|	IEEMR	893.484	2	0.00127339	19.1041
gi|499441423|ref|WP_011128887.1|	TVAACR	893.496	2	0.00343651	14.594
gi|499441516|ref|WP_011128980.1|	ANLGFR	893.529	2	0.00442846	13.6341
gi|499441516|ref|WP_011128980.1|	ANLGFR	893.529	2	0.00109661	19.7805
gi|499441516|ref|WP_011128980.1|	ANLGFR	893.529	2	0.000831705	20.9316
gi|499441516|ref|WP_011128980.1|	ANLGFR	893.529	2	0.000475615	24.0974
gi|499439610|ref|WP_011127074.1|	FELIR	893.554	2	0.00293113	15.267
gi|499441676|ref|WP_011129140.1|	LIEFR	893.554	2	0.0077577	11.5597
gi|499441676|ref|WP_011129140.1|	LIEFR	893.554	2	0.00672343	12.0411
gi|499441676|ref|WP_011129140.1|	LIEFR	893.554	2	0.00111933	19.666
gi|499441676|ref|WP_011129140.1|	LIEFR	893.554	2	0.00348737	14.5641
gi|499441676|ref|WP_011129140.1|	LIEFR	893.554	2	0.00893417	10.9682
gi|499441280|ref|WP_011128744.1|	WDSDR	894.44	2	0.00059718	22.5787
gi|499441280|ref|WP_011128744.1|	WDSDR	894.44	2	0.000420484	25.283
gi|499441280|ref|WP_011128744.1|	WDSDR	894.44	2	0.000928535	20.4219
gi|499441280|ref|WP_011128744.1|	WDSDR	894.44	2	0.00146027	18.5383
gi|499441280|ref|WP_011128744.1|	WDSDR	894.44	2	0.000604216	22.5671
gi|499441280|ref|WP_011128744.1|	WDSDR	894.44	2	0.00973952	10.6069
gi|499441280|ref|WP_011128744.1|	WDSDR	894.44	2	0.00547463	12.9093
gi|499441280|ref|WP_011128744.1|	WDSDR	894.44	2	0.0020833	17.1311
gi|499441280|ref|WP_011128744.1|	WDSDR	894.44	2	0.00242166	16.3174
gi|499441280|ref|WP_011128744.1|	WDSDR	894.44	2	0.00924327	10.8178
gi|499441280|ref|WP_011128744.1|	WDSDR	894.44	2	0.00163372	18.0416
gi|499441280|ref|WP_011128744.1|	WDSDR	894.44	2	0.00207569	17.1473
gi|499439960|ref|WP_011127424.1|	EYPNR	894.476	2	0.00352989	14.5176
gi|499439960|ref|WP_011127424.1|	EYPNR	894.476	2	0.00517671	13.1088
gi|499439960|ref|WP_011127424.1|	EYPNR	894.476	2	0.00193023	17.4811
gi|499439960|ref|WP_011127424.1|	EYPNR	894.476	2	0.000656409	21.6684
gi|499439894|ref|WP_011127358.1|	QVFER	894.513	2	0.00462444	13.5497
gi|499441179|ref|WP_011128643.1|	AATAK	894.59	2	0.000993416	20.1752
gi|499441529|ref|WP_011128993.1|	SMTQGR	895.475	2	0.00652302	12.1369
gi|499441529|ref|WP_011128993.1|	SMTQGR	895.475	2	0.00886492	11.0217
gi|499440548|ref|WP_011128012.1|	FEVER	895.497	2	0.00473606	13.4531
gi|499440548|ref|WP_011128012.1|	FEVER	895.497	2	0.000651034	21.9035
gi|499440548|ref|WP_011128012.1|	FEVER	895.497	2	0.00382532	14.1933
gi|499440548|ref|WP_011128012.1|	FEVER	895.497	2	0.00496404	13.241
gi|499440548|ref|WP_011128012.1|	FEVER	895.497	2	0.00965285	10.6333
gi|499440548|ref|WP_011128012.1|	FEVER	895.497	2	0.00726944	11.8285
gi|499440548|ref|WP_011128012.1|	FEVER	895.497	2	0.00351534	14.5341
gi|499441605|ref|WP_011129069.1|;gi|499441738|ref|WP_011129202.1|	ELDFR	895.497	2	0.00785788	11.4956
gi|499440548|ref|WP_011128012.1|	FEVER	895.497	2	0.000758564	21.2804
gi|499440548|ref|WP_011128012.1|	FEVER	895.497	2	0.00221966	16.8573
gi|499440627|ref|WP_011128091.1|	ASQAFR	895.508	2	0.00960612	10.6541
gi|499440627|ref|WP_011128091.1|	ASQAFR	895.508	2	0.000839469	20.8351
gi|499441815|ref|WP_011129279.1|	YLDLR	895.533	2	0.00275513	15.6299
gi|499441815|ref|WP_011129279.1|	YLDLR	895.533	2	0.0022826	16.6416
gi|499441815|ref|WP_011129279.1|	YLDLR	895.533	2	0.00191578	17.5176
gi|499441815|ref|WP_011129279.1|	YLDLR	895.533	2	0.00685605	11.9956
gi|499441512|ref|WP_011128976.1|	FIPFR	895.548	2	0.00155952	18.2855
gi|499439743|ref|WP_011127207.1|	ADFGDR	896.455	2	0.00905737	10.9059
gi|499439743|ref|WP_011127207.1|	ADFGDR	896.455	2	0.00163372	18.0471
gi|499441897|ref|WP_011129361.1|	SLGTFR	896.528	2	0.00903289	10.9166
gi|499441897|ref|WP_011129361.1|	SLGTFR	896.528	2	0.00760444	11.6685
gi|499441897|ref|WP_011129361.1|	SLGTFR	896.528	2	0.00379953	14.2483
gi|499441897|ref|WP_011129361.1|	SLGTFR	896.528	2	0.00185401	17.6306
gi|499441897|ref|WP_011129361.1|	SLGTFR	896.528	2	0.00269994	15.7474
gi|499441897|ref|WP_011129361.1|	SLGTFR	896.528	2	0.00110364	19.713
gi|499441897|ref|WP_011129361.1|	SLGTFR	896.528	2	0.00765063	11.6317
gi|499440014|ref|WP_011127478.1|	VGVLHR	896.576	2	0.00222477	16.7946
gi|499441785|ref|WP_011129249.1|	VEDYR	897.476	2	0.00597776	12.5268
gi|499441414|ref|WP_011128878.1|	DYLDR	897.476	2	0.00893417	10.9693
gi|499441344|ref|WP_011128808.1|	GVSYTR	898.508	2	0.00350101	14.5493
gi|499441344|ref|WP_011128808.1|	GVSYTR	898.508	2	0.002353	16.4811
gi|499440251|ref|WP_011127715.1|	ALILPR	898.617	2	0.00510291	13.1438
gi|499440251|ref|WP_011127715.1|	ALILPR	898.617	2	0.00270603	15.7251
gi|499440251|ref|WP_011127715.1|	ALILPR	898.617	2	0.000509606	23.7929
gi|499440251|ref|WP_011127715.1|	ALILPR	898.617	2	0.00664443	12.0769
gi|499440251|ref|WP_011127715.1|	ALILPR	898.617	2	0.000651034	21.9504
gi|499440251|ref|WP_011127715.1|	ALILPR	898.617	2	0.00278728	15.5585
gi|499440251|ref|WP_011127715.1|	ALILPR	898.617	2	0.00331119	14.7353
gi|755152927|ref|WP_042502828.1|	SFLSET	899.48	2	0.000563727	23.0042
gi|755152927|ref|WP_042502828.1|	SFLSET	899.48	2	0.000928535	20.5422
gi|499439908|ref|WP_011127372.1|	ALGVAPR	899.576	2	0.000839469	20.8283
gi|499441894|ref|WP_011129358.1|	LPDLAR	900.56	2	0.00149683	18.4185
gi|499441894|ref|WP_011129358.1|	LPDLAR	900.56	2	0.00501806	13.2088
gi|499441894|ref|WP_011129358.1|	LPDLAR	900.56	2	0.00793692	11.4534
gi|499441894|ref|WP_011129358.1|	LPDLAR	900.56	2	0.00656109	12.1153
gi|499441894|ref|WP_011129358.1|	LPDLAR	900.56	2	0.00567851	12.778
gi|499441894|ref|WP_011129358.1|	LPDLAR	900.56	2	0.00385106	14.1614
gi|499441894|ref|WP_011129358.1|	LPDLAR	900.56	2	0.00470422	13.4929
gi|499441558|ref|WP_011129022.1|	ALLPDR	900.56	2	0.00170173	17.9279
gi|499441894|ref|WP_011129358.1|	LPDLAR	900.56	2	0.00743474	11.7435
gi|499441894|ref|WP_011129358.1|	LPDLAR	900.56	2	0.00171656	17.8606
gi|499441894|ref|WP_011129358.1|	LPDLAR	900.56	2	0.00219938	16.9194
gi|499441894|ref|WP_011129358.1|	LPDLAR	900.56	2	0.000286325	27.0612
gi|499441894|ref|WP_011129358.1|	LPDLAR	900.56	2	0.000609181	22.2844
gi|499441894|ref|WP_011129358.1|	LPDLAR	900.56	2	0.00768718	11.5815
gi|499441894|ref|WP_011129358.1|	LPDLAR	900.56	2	0.0026156	15.9
gi|499441894|ref|WP_011129358.1|	LPDLAR	900.56	2	0.00515026	13.1197
gi|499441894|ref|WP_011129358.1|	LPDLAR	900.56	2	0.00592207	12.5757
gi|499440987|ref|WP_011128451.1|	ISIVPR	900.596	2	0.00508525	13.1791
gi|499440987|ref|WP_011128451.1|	ISIVPR	900.596	2	0.00241493	16.3588
gi|499441373|ref|WP_011128837.1|	VTPLVR	900.596	2	0.00111933	19.6709
gi|499440987|ref|WP_011128451.1|	ISIVPR	900.596	2	0.00830066	11.2716
gi|499441398|ref|WP_011128862.1|	YSEISS	901.46	2	0.00113447	19.6122
gi|755153171|ref|WP_042503069.1|	AVGVPSR	901.555	2	0.00839861	11.2275
gi|499441698|ref|WP_011129162.1|	AGLGVIR	901.591	2	0.00230964	16.5817
gi|499441698|ref|WP_011129162.1|	AGLGVIR	901.591	2	0.00288277	15.3596
gi|499441174|ref|WP_011128638.1|;gi|499439678|ref|WP_011127142.1|	WPDLR	902.518	2	0.0098623	10.5507
gi|499441174|ref|WP_011128638.1|;gi|499439678|ref|WP_011127142.1|	WPDLR	902.518	2	0.00252045	16.1241
gi|499440611|ref|WP_011128075.1|	AAVAAQR	902.55	2	0.00182347	17.6575
gi|499440611|ref|WP_011128075.1|	AAVAAQR	902.55	2	0.00616739	12.3854
gi|499441173|ref|WP_011128637.1|	VQVGQR	902.55	2	0.00626927	12.3021
gi|499441173|ref|WP_011128637.1|	VQVGQR	902.55	2	0.00231582	16.5335
gi|499440611|ref|WP_011128075.1|	AAVAAQR	902.55	2	0.00625944	12.3232
gi|499440611|ref|WP_011128075.1|	AAVAAQR	902.55	2	0.00860208	11.136
gi|499440611|ref|WP_011128075.1|	AAVAAQR	902.55	2	0.00149683	18.4139
gi|499441173|ref|WP_011128637.1|	VQVGQR	902.55	2	0.00439989	13.6446
gi|499440611|ref|WP_011128075.1|	AAVAAQR	902.55	2	0.000305293	26.7382
gi|499440611|ref|WP_011128075.1|	AAVAAQR	902.55	2	0.00603839	12.5047
gi|499440611|ref|WP_011128075.1|	AAVAAQR	902.55	2	0.00516435	13.1164
gi|755153291|ref|WP_042503187.1|	IDAVLR	902.575	2	0.00922163	10.8373
gi|499441463|ref|WP_011128927.1|	LADVIR	902.575	2	0.00898922	10.9501
gi|499441463|ref|WP_011128927.1|	LADVIR	902.575	2	0.00860871	11.1346
gi|499441570|ref|WP_011129034.1|	DLLLGR	902.575	2	0.00729375	11.8203
gi|499439500|ref|WP_011126964.1|	EVLLGR	902.575	2	0.00863313	11.1253
gi|499441902|ref|WP_011129366.1|	LVEVAR	902.575	2	0.00523697	13.0703
gi|499441463|ref|WP_011128927.1|	LADVIR	902.575	2	0.00980674	10.5856
gi|499440318|ref|WP_011127782.1|	VLALDR	902.575	2	0.00116481	19.4182
gi|499441380|ref|WP_011128844.1|	ATLLLR	902.612	2	0.00794771	11.4355
gi|499441416|ref|WP_011128880.1|	LDAVNR	903.534	2	0.00762299	11.6562
gi|499439872|ref|WP_011127336.1|	AIADAAR	903.534	2	0.00100805	20.0687
gi|499441416|ref|WP_011128880.1|	LDAVNR	903.534	2	0.0090705	10.9035
gi|499439872|ref|WP_011127336.1|	AIADAAR	903.534	2	0.000993416	20.1639
gi|499439872|ref|WP_011127336.1|	AIADAAR	903.534	2	0.00528164	13.0283
gi|499439872|ref|WP_011127336.1|	AIADAAR	903.534	2	0.00705836	11.9263
gi|499439872|ref|WP_011127336.1|	AIADAAR	903.534	2	0.000272811	28.0424
gi|499441416|ref|WP_011128880.1|	LDAVNR	903.534	2	0.0094462	10.7306
gi|499439872|ref|WP_011127336.1|	AIADAAR	903.534	2	0.00257504	15.9914
gi|499439872|ref|WP_011127336.1|	AIADAAR	903.534	2	0.00193023	17.4829
gi|499439872|ref|WP_011127336.1|	AIADAAR	903.534	2	0.0032771	14.7878
gi|499439872|ref|WP_011127336.1|	AIADAAR	903.534	2	0.00182347	17.6531
gi|499439872|ref|WP_011127336.1|	AIADAAR	903.534	2	0.000604216	22.4303
gi|499441416|ref|WP_011128880.1|	LDAVNR	903.534	2	0.00216659	17.0323
gi|499441416|ref|WP_011128880.1|	LDAVNR	903.534	2	0.00673041	12.0368
gi|499439872|ref|WP_011127336.1|	AIADAAR	903.534	2	4.28967e-05	36.3033
gi|499439872|ref|WP_011127336.1|	AIADAAR	903.534	2	0.00181593	17.6906
gi|499439872|ref|WP_011127336.1|	AIADAAR	903.534	2	0.00175553	17.7906
gi|499439872|ref|WP_011127336.1|	AIADAAR	903.534	2	0.000634993	22.0807
gi|499439872|ref|WP_011127336.1|	AIADAAR	903.534	2	0.000452819	24.6502
gi|499439872|ref|WP_011127336.1|	AIADAAR	903.534	2	0.00165675	18.004
gi|499439872|ref|WP_011127336.1|	AIADAAR	903.534	2	0.000609181	22.2216
gi|499439872|ref|WP_011127336.1|	AIADAAR	903.534	2	0.00465002	13.5281
gi|499441416|ref|WP_011128880.1|	LDAVNR	903.534	2	0.00947774	10.7198
gi|499439872|ref|WP_011127336.1|	AIADAAR	903.534	2	0.00566428	12.7855
gi|499439872|ref|WP_011127336.1|	AIADAAR	903.534	2	0.00857606	11.1425
gi|499439872|ref|WP_011127336.1|	AIADAAR	903.534	2	0.000266448	28.5198
gi|499439872|ref|WP_011127336.1|	AIADAAR	903.534	2	0.00252821	16.1215
gi|499439872|ref|WP_011127336.1|	AIADAAR	903.534	2	0.00218558	16.9645
gi|499439872|ref|WP_011127336.1|	AIADAAR	903.534	2	0.000914661	20.6091
gi|499439872|ref|WP_011127336.1|	AIADAAR	903.534	2	0.00492476	13.2802
gi|499439872|ref|WP_011127336.1|	AIADAAR	903.534	2	0.000609181	22.3032
gi|499439872|ref|WP_011127336.1|	AIADAAR	903.534	2	0.00726357	11.8319
gi|499439872|ref|WP_011127336.1|	AIADAAR	903.534	2	0.000387632	25.8436
gi|499439496|ref|WP_011126960.1|	GIATVAR	903.57	2	0.00366292	14.3847
gi|499439496|ref|WP_011126960.1|	GIATVAR	903.57	2	0.00225408	16.7075
gi|499441870|ref|WP_011129334.1|	VSNLVR	903.57	2	0.00588835	12.627
gi|499441870|ref|WP_011129334.1|	VSNLVR	903.57	2	0.00391696	14.0625
gi|499441870|ref|WP_011129334.1|	VSNLVR	903.57	2	0.00650421	12.1492
gi|499440238|ref|WP_011127702.1|	ELGVDR	904.518	2	0.00932448	10.797
gi|499441121|ref|WP_011128585.1|	DVDAIR	904.518	2	0.0014672	18.5082
gi|499439834|ref|WP_011127298.1|	TDSIPR	904.518	2	0.00661357	12.0948
gi|499440238|ref|WP_011127702.1|	ELGVDR	904.518	2	0.00240338	16.397
gi|499441121|ref|WP_011128585.1|	DVDAIR	904.518	2	0.00106428	19.8686
gi|499441121|ref|WP_011128585.1|	DVDAIR	904.518	2	0.00997219	10.5182
gi|499439620|ref|WP_011127084.1|	FGLVPR	904.57	2	0.00558563	12.8371
gi|499439620|ref|WP_011127084.1|	FGLVPR	904.57	2	0.00767678	11.6002
gi|1105112808|ref|WP_071820869.1|	LTVSLR	904.591	2	0.00882747	11.0316
gi|1105112808|ref|WP_071820869.1|	LTVSLR	904.591	2	0.00642822	12.2281
gi|499440619|ref|WP_011128083.1|	SELNAR	905.513	2	0.00207569	17.1491
gi|499441359|ref|WP_011128823.1|	SAEVQR	905.513	2	0.00963037	10.6458
gi|499441656|ref|WP_011129120.1|	TTALQR	905.55	2	0.00915258	10.8852
gi|499440060|ref|WP_011127524.1|	STLVNR	905.55	2	0.000312455	26.4167
gi|499439908|ref|WP_011127372.1|	SLEADR	906.497	2	0.000758564	21.271
gi|499439908|ref|WP_011127372.1|	SLEADR	906.497	2	0.00781721	11.5248
gi|755154598|ref|WP_042504452.1|	DLSSLR	906.534	2	0.0035506	14.5088
gi|755154598|ref|WP_042504452.1|	DLSSLR	906.534	2	0.00731206	11.8053
gi|755154598|ref|WP_042504452.1|	DLSSLR	906.534	2	0.00264242	15.8281
gi|755154598|ref|WP_042504452.1|	DLSSLR	906.534	2	0.00296011	15.2423
gi|499440309|ref|WP_011127773.1|	LAALFR	906.585	2	0.00209912	17.1238
gi|499441114|ref|WP_011128578.1|	SAAPK	906.59	2	0.00760444	11.6672
gi|499440403|ref|WP_011127867.1|	AAALK	906.627	2	0.00575035	12.7336
gi|499440403|ref|WP_011127867.1|	AAALK	906.627	2	0.0066651	12.065
gi|499439899|ref|WP_011127363.1|	SDGEQR	907.456	2	0.00432325	13.7255
gi|499440496|ref|WP_011127960.1|	GGYPAAR	907.508	2	0.00648891	12.1747
gi|499441777|ref|WP_011129241.1|	QQFIR	907.544	2	0.00589126	12.6151
gi|499441414|ref|WP_011128878.1|	EWSDR	908.455	2	0.00835561	11.246
gi|499441414|ref|WP_011128878.1|	EWSDR	908.455	2	0.000816929	21.1469
gi|499441414|ref|WP_011128878.1|	EWSDR	908.455	2	0.00589126	12.6176
gi|499441414|ref|WP_011128878.1|	EWSDR	908.455	2	0.000977521	20.2484
gi|499441467|ref|WP_011128931.1|	TEWTR	908.492	2	0.00475554	13.4344
gi|499441020|ref|WP_011128484.1|	DMTLGR	908.495	2	0.00196646	17.3843
gi|499440492|ref|WP_011127956.1|	AIEMGR	908.495	2	0.00154495	18.3362
gi|499440492|ref|WP_011127956.1|	AIEMGR	908.495	2	0.00432325	13.7182
gi|499440492|ref|WP_011127956.1|	AIEMGR	908.495	2	0.00501806	13.2124
gi|499440090|ref|WP_011127554.1|	VTSETR	908.513	2	0.0042317	13.8111
gi|499441283|ref|WP_011128747.1|	SVPSFR	908.528	2	0.00833778	11.2573
gi|499439849|ref|WP_011127313.1|	AGFEIR	908.528	2	0.00684312	11.9994
gi|499439849|ref|WP_011127313.1|	AGFEIR	908.528	2	0.00278145	15.5692
gi|499439849|ref|WP_011127313.1|	AGFEIR	908.528	2	0.00853895	11.1878
gi|499439849|ref|WP_011127313.1|	AGFEIR	908.528	2	0.00306627	15.0402
gi|499439849|ref|WP_011127313.1|	AGFEIR	908.528	2	0.00164109	18.0216
gi|499439849|ref|WP_011127313.1|	AGFEIR	908.528	2	0.00157161	18.1786
gi|499440105|ref|WP_011127569.1|	DAAAK	908.57	2	0.00381837	14.2055
gi|499441345|ref|WP_011128809.1|	SAGLK	908.606	2	0.00357662	14.4515
gi|499441602|ref|WP_011129066.1|	EWFGR	910.486	2	0.00140712	18.779
gi|755154634|ref|WP_042504486.1|	DWFAR	910.486	2	0.00625944	12.3254
gi|755154634|ref|WP_042504486.1|	DWFAR	910.486	2	0.00473019	13.4637
gi|755154634|ref|WP_042504486.1|	DWFAR	910.486	2	0.00760444	11.6664
gi|499440174|ref|WP_011127638.1|	ALYDGR	910.508	2	0.00890083	10.9997
gi|499441435|ref|WP_011128899.1|	GLAMFR	910.526	2	0.00785788	11.4919
gi|499439894|ref|WP_011127358.1|	TAALYR	910.544	2	0.00735323	11.7853
gi|499439894|ref|WP_011127358.1|	TAALYR	910.544	2	0.00415001	13.8688
gi|499441516|ref|WP_011128980.1|	GSDAK	910.549	2	0.00133009	18.9645
gi|499441516|ref|WP_011128980.1|	GSDAK	910.549	2	0.00397906	14.0162
gi|499441516|ref|WP_011128980.1|	GSDAK	910.549	2	0.00623083	12.3504
gi|499441516|ref|WP_011128980.1|	GSDAK	910.549	2	0.00517671	13.1014
gi|499441516|ref|WP_011128980.1|	GSDAK	910.549	2	0.0020115	17.3172
gi|499441516|ref|WP_011128980.1|	GSDAK	910.549	2	0.00485967	13.3375
gi|499441516|ref|WP_011128980.1|	GSDAK	910.549	2	0.00301777	15.1129
gi|499441516|ref|WP_011128980.1|	GSDAK	910.549	2	0.00590355	12.5986
gi|499441516|ref|WP_011128980.1|	GSDAK	910.549	2	0.00851535	11.2029
gi|499441516|ref|WP_011128980.1|	GSDAK	910.549	2	0.00953342	10.6821
gi|499441421|ref|WP_011128885.1|	AMGAK	910.568	2	0.00577419	12.7128
gi|499441466|ref|WP_011128930.1|	GSVSK	910.585	2	0.00289543	15.3238
gi|499441529|ref|WP_011128993.1|	SMTQGR	911.47	2	0.00983173	10.5611
gi|499440152|ref|WP_011127616.1|	MFEPR	911.474	2	0.00980122	10.5891
gi|499441193|ref|WP_011128657.1|	DLYER	911.492	2	0.00636846	12.2501
gi|499441193|ref|WP_011128657.1|	DLYER	911.492	2	0.00295288	15.2493
gi|499441193|ref|WP_011128657.1|	DLYER	911.492	2	0.00274735	15.6311
gi|499441193|ref|WP_011128657.1|	DLYER	911.492	2	0.00951525	10.7069
gi|499441193|ref|WP_011128657.1|	DLYER	911.492	2	0.00113447	19.6261
gi|499441193|ref|WP_011128657.1|	DLYER	911.492	2	0.00215296	17.0638
gi|499441193|ref|WP_011128657.1|	DLYER	911.492	2	0.00251318	16.1336
gi|499441649|ref|WP_011129113.1|	EDLYR	911.492	2	0.00800502	11.3915
gi|499440017|ref|WP_011127481.1|	VDYSGR	912.487	2	0.00671134	12.0494
gi|499439809|ref|WP_011127273.1|	DAPAAPR	913.518	2	0.00417721	13.8533
gi|499441787|ref|WP_011129251.1|	VFFER	913.522	2	0.00413666	13.8804
gi|499441787|ref|WP_011129251.1|	VFFER	913.522	2	0.00793692	11.4495
gi|499441787|ref|WP_011129251.1|	VFFER	913.522	2	0.00258277	15.9815
gi|499441787|ref|WP_011129251.1|	VFFER	913.522	2	0.00863852	11.1229
gi|499441290|ref|WP_011128754.1|	IQALPR	913.591	2	0.00975761	10.5995
gi|499441290|ref|WP_011128754.1|	IQALPR	913.591	2	0.00439989	13.6511
gi|755153634|ref|WP_042503513.1|	GVAPAQR	914.55	2	0.000475615	24.1115
gi|1180291823|ref|WP_083810627.1|	VTILPR	914.612	2	0.00716591	11.8678
gi|499439715|ref|WP_011127179.1|	ISIIPR	914.612	2	0.00557989	12.8496
gi|1180291823|ref|WP_083810627.1|	VTILPR	914.612	2	0.00272528	15.6461
gi|1180291823|ref|WP_083810627.1|	VTILPR	914.612	2	0.00789662	11.479
gi|499439864|ref|WP_011127328.1|	LLPSLR	914.612	2	0.00903289	10.9232
gi|1180291823|ref|WP_083810627.1|	VTILPR	914.612	2	0.00224629	16.711
gi|1180291823|ref|WP_083810627.1|	VTILPR	914.612	2	0.00267184	15.8018
gi|499439715|ref|WP_011127179.1|	ISIIPR	914.612	2	0.00579189	12.7004
gi|499439715|ref|WP_011127179.1|	ISIIPR	914.612	2	0.00408745	13.9121
gi|499439715|ref|WP_011127179.1|	ISIIPR	914.612	2	0.00843826	11.2233
gi|499439715|ref|WP_011127179.1|	ISIIPR	914.612	2	0.00703384	11.9366
gi|499439715|ref|WP_011127179.1|	ISIIPR	914.612	2	0.00703384	11.9397
gi|499439864|ref|WP_011127328.1|	LLPSLR	914.612	2	0.0019972	17.3499
gi|499439715|ref|WP_011127179.1|	ISIIPR	914.612	2	0.00185401	17.6277
gi|499439620|ref|WP_011127084.1|	FDFDR	915.465	2	0.00607381	12.4672
gi|499439620|ref|WP_011127084.1|	FDFDR	915.465	2	0.00332601	14.7256
gi|499439620|ref|WP_011127084.1|	FDFDR	915.465	2	0.00546917	12.9141
gi|499439620|ref|WP_011127084.1|	FDFDR	915.465	2	0.00230315	16.6014
gi|499439620|ref|WP_011127084.1|	FDFDR	915.465	2	0.00824946	11.2874
gi|499439620|ref|WP_011127084.1|	FDFDR	915.465	2	0.0072239	11.8447
gi|499439620|ref|WP_011127084.1|	FDFDR	915.465	2	0.00636846	12.2534
gi|499439620|ref|WP_011127084.1|	FDFDR	915.465	2	0.00545601	12.9201
gi|499439620|ref|WP_011127084.1|	FDFDR	915.465	2	0.00329028	14.767
gi|499439830|ref|WP_011127294.1|	SPEVLR	916.554	2	0.00891518	10.9736
gi|499439830|ref|WP_011127294.1|	SPEVLR	916.554	2	0.00371782	14.3332
gi|499439832|ref|WP_011127296.1|	ILEAVR	916.591	2	0.000493159	23.9705
gi|499439832|ref|WP_011127296.1|	ILEAVR	916.591	2	0.00186136	17.5904
gi|499439832|ref|WP_011127296.1|	ILEAVR	916.591	2	0.000517657	23.6946
gi|499440083|ref|WP_011127547.1|	LVALER	916.591	2	0.00178563	17.7356
gi|499439634|ref|WP_011127098.1|	VEALLR	916.591	2	0.00378106	14.2752
gi|499440638|ref|WP_011128102.1|	VLELAR	916.591	2	0.00291708	15.2992
gi|499441777|ref|WP_011129241.1|	ELGLIR	916.591	2	0.00169546	17.9689
gi|499440083|ref|WP_011127547.1|	LVALER	916.591	2	0.00602689	12.5163
gi|499440638|ref|WP_011128102.1|	VLELAR	916.591	2	0.00550148	12.894
gi|499440638|ref|WP_011128102.1|	VLELAR	916.591	2	0.00343651	14.5969
gi|499439832|ref|WP_011127296.1|	ILEAVR	916.591	2	0.00524992	13.0587
gi|499441777|ref|WP_011129241.1|	ELGLIR	916.591	2	0.00269994	15.7491
gi|499440638|ref|WP_011128102.1|	VLELAR	916.591	2	0.00452644	13.5923
gi|499440083|ref|WP_011127547.1|	LVALER	916.591	2	0.00241493	16.362
gi|499439832|ref|WP_011127296.1|	ILEAVR	916.591	2	0.0017927	17.7148
gi|499440083|ref|WP_011127547.1|	LVALER	916.591	2	0.00301231	15.1407
gi|499441114|ref|WP_011128578.1|	AAQQQR	917.525	2	0.00687525	11.9905
gi|499440090|ref|WP_011127554.1|	AALAAER	917.55	2	0.00575035	12.7355
gi|499440090|ref|WP_011127554.1|	AALAAER	917.55	2	0.00508525	13.1707
gi|499441747|ref|WP_011129211.1|	QITPSR	917.55	2	0.00449113	13.6103
gi|499441747|ref|WP_011129211.1|	QITPSR	917.55	2	0.00775174	11.5635
gi|499441747|ref|WP_011129211.1|	QITPSR	917.55	2	0.00741748	11.7554
gi|499441747|ref|WP_011129211.1|	QITPSR	917.55	2	0.00417721	13.8503
gi|499440090|ref|WP_011127554.1|	AALAAER	917.55	2	0.00926198	10.8124
gi|499441747|ref|WP_011129211.1|	QITPSR	917.55	2	0.00952267	10.6923
gi|499441747|ref|WP_011129211.1|	QITPSR	917.55	2	0.00389282	14.1236
gi|499439955|ref|WP_011127419.1|	VSSGVPR	917.55	2	0.00837403	11.2379
gi|499441747|ref|WP_011129211.1|	QITPSR	917.55	2	0.00743474	11.7431
gi|499441747|ref|WP_011129211.1|	QITPSR	917.55	2	0.00356519	14.4892
gi|499441747|ref|WP_011129211.1|	QITPSR	917.55	2	0.00334615	14.6871
gi|499440090|ref|WP_011127554.1|	AALAAER	917.55	2	0.00515026	13.1195
gi|499441747|ref|WP_011129211.1|	QITPSR	917.55	2	0.00901828	10.934
gi|499441747|ref|WP_011129211.1|	QITPSR	917.55	2	0.00980911	10.5819
gi|499441747|ref|WP_011129211.1|	QITPSR	917.55	2	0.00408745	13.9053
gi|499440090|ref|WP_011127554.1|	AALAAER	917.55	2	0.00545601	12.9262
gi|499439418|ref|WP_011126882.1|	LVAGWR	917.565	2	0.00378755	14.2607
gi|499439418|ref|WP_011126882.1|	LVAGWR	917.565	2	0.00566428	12.788
gi|499439418|ref|WP_011126882.1|	LVAGWR	917.565	2	0.00893417	10.9705
gi|499439951|ref|WP_011127415.1|	INITAAV	917.575	2	0.00252045	16.1231
gi|499439951|ref|WP_011127415.1|	INITAAV	917.575	2	0.000914661	20.5919
gi|499440950|ref|WP_011128414.1|	VSDEPR	918.497	2	0.00397906	14.003
gi|499440003|ref|WP_011127467.1|	EGQNVR	918.509	2	0.00109661	19.7894
gi|499440003|ref|WP_011127467.1|	EGQNVR	918.509	2	0.000457773	24.4684
gi|755153135|ref|WP_042503033.1|	FHAVAAS	918.513	2	0.00333176	14.7071
gi|755153135|ref|WP_042503033.1|	FHAVAAS	918.513	2	0.00715908	11.8728
gi|499440003|ref|WP_011127467.1|	EGQNVR	918.509	2	0.00734856	11.788
gi|499440003|ref|WP_011127467.1|	EGQNVR	918.509	2	0.00554852	12.8801
gi|755153135|ref|WP_042503033.1|	FHAVAAS	918.513	2	0.00201535	17.2659
gi|499441291|ref|WP_011128755.1|	ALDEVR	918.534	2	0.00462965	13.5396
gi|499441291|ref|WP_011128755.1|	ALDEVR	918.534	2	0.0042459	13.7979
gi|499441291|ref|WP_011128755.1|	ALDEVR	918.534	2	0.00217978	16.9759
gi|499441291|ref|WP_011128755.1|	ALDEVR	918.534	2	0.0069604	11.9567
gi|499441819|ref|WP_011129283.1|	ELGDLR	918.534	2	0.000651034	21.9155
gi|499441291|ref|WP_011128755.1|	ALDEVR	918.534	2	0.00785375	11.5124
gi|499441291|ref|WP_011128755.1|	ALDEVR	918.534	2	0.000831705	20.8751
gi|499441291|ref|WP_011128755.1|	ALDEVR	918.534	2	0.00523141	13.0828
gi|499441291|ref|WP_011128755.1|	ALDEVR	918.534	2	0.00507993	13.193
gi|499440367|ref|WP_011127831.1|	LTPDTR	918.534	2	0.00834301	11.2516
gi|499440367|ref|WP_011127831.1|	LTPDTR	918.534	2	0.00558563	12.8409
gi|499441745|ref|WP_011129209.1|	AIVDER	918.534	2	0.00626927	12.3045
gi|499441745|ref|WP_011129209.1|	AIVDER	918.534	2	0.00375227	14.2868
gi|499441909|ref|WP_011129373.1|	DLELGR	918.534	2	0.00249111	16.151
gi|499441819|ref|WP_011129283.1|	ELGDLR	918.534	2	0.00786437	11.4891
gi|499441745|ref|WP_011129209.1|	AIVDER	918.534	2	0.00547463	12.9089
gi|499441291|ref|WP_011128755.1|	ALDEVR	918.534	2	0.00526118	13.0405
gi|499441745|ref|WP_011129209.1|	AIVDER	918.534	2	0.000444294	24.8135
gi|499441560|ref|WP_011129024.1|	AVDELR	918.534	2	0.000509606	23.7679
gi|499441291|ref|WP_011128755.1|	ALDEVR	918.534	2	0.0015516	18.304
gi|499441291|ref|WP_011128755.1|	ALDEVR	918.534	2	0.0014672	18.5021
gi|499441481|ref|WP_011128945.1|	MSLPVR	918.552	2	0.00195853	17.4473
gi|499441019|ref|WP_011128483.1|	VWLER	918.549	2	0.00310301	15.0132
gi|499441481|ref|WP_011128945.1|	MSLPVR	918.552	2	0.00555428	12.8638
gi|499441019|ref|WP_011128483.1|	VWLER	918.549	2	0.00729375	11.8156
gi|499441481|ref|WP_011128945.1|	MSLPVR	918.552	2	0.00765063	11.6279
gi|499441181|ref|WP_011128645.1|	ALTELR	918.57	2	0.00305281	15.0588
gi|499441181|ref|WP_011128645.1|	ALTELR	918.57	2	0.00958756	10.6579
gi|1180291852|ref|WP_083810656.1|	DLLSVR	918.57	2	0.00714801	11.8821
gi|499441181|ref|WP_011128645.1|	ALTELR	918.57	2	0.00613642	12.4145
gi|499439541|ref|WP_011127005.1|	AADAPAMG	919.464	2	1.7255e-05	46.4408
gi|499439541|ref|WP_011127005.1|	AADAPAMG	919.464	2	1.7255e-05	44.0196
gi|499439541|ref|WP_011127005.1|	AADAPAMG	919.464	2	7.94689e-05	34.6391
gi|499440796|ref|WP_011128260.1|	FAFYR	919.512	2	0.00546917	12.9151
gi|755153921|ref|WP_042503794.1|	VQDVSR	919.529	2	0.00492476	13.2888
gi|499441468|ref|WP_011128932.1|	QIEASR	919.529	2	0.000609181	22.3456
gi|499441468|ref|WP_011128932.1|	QIEASR	919.529	2	0.000387632	25.8257
gi|499440018|ref|WP_011127482.1|	QLVGMR	919.548	2	0.00419717	13.8319
gi|499441556|ref|WP_011129020.1|	QLLSSR	919.565	2	0.00618519	12.3691
gi|499441159|ref|WP_011128623.1|	DVSIDR	920.513	2	0.00893417	10.9683
gi|499441159|ref|WP_011128623.1|	DVSIDR	920.513	2	0.00490718	13.307
gi|499441159|ref|WP_011128623.1|	DVSIDR	920.513	2	0.00217978	16.997
gi|499441159|ref|WP_011128623.1|	DVSIDR	920.513	2	0.00124365	19.1941
gi|499441246|ref|WP_011128710.1|	DGLLMR	920.532	2	0.000305293	26.7655
gi|499440991|ref|WP_011128455.1|	SLESLR	920.549	2	0.00371089	14.3377
gi|499439821|ref|WP_011127285.1|	IIGGK	920.642	2	0.00903289	10.9165
gi|499441611|ref|WP_011129075.1|	GALVK	920.642	2	0.00589126	12.6236
gi|499441871|ref|WP_011129335.1|	GVDIFR	922.544	2	0.00980911	10.5769
gi|499441871|ref|WP_011129335.1|	GVDIFR	922.544	2	0.00286148	15.408
gi|499441871|ref|WP_011129335.1|	GVDIFR	922.544	2	0.000154436	31.2957
gi|499441871|ref|WP_011129335.1|	GVDIFR	922.544	2	0.000286325	27.0407
gi|499440627|ref|WP_011128091.1|	LVGFDR	922.544	2	0.000882265	20.7193
gi|499441871|ref|WP_011129335.1|	GVDIFR	922.544	2	0.000457773	24.5183
gi|499441871|ref|WP_011129335.1|	GVDIFR	922.544	2	0.00284185	15.435
gi|499441871|ref|WP_011129335.1|	GVDIFR	922.544	2	0.000413579	25.5911
gi|499441871|ref|WP_011129335.1|	GVDIFR	922.544	2	0.0019972	17.3396
gi|499440627|ref|WP_011128091.1|	LVGFDR	922.544	2	0.00901348	10.939
gi|499440627|ref|WP_011128091.1|	LVGFDR	922.544	2	0.00811415	11.3522
gi|499441871|ref|WP_011129335.1|	GVDIFR	922.544	2	0.00187643	17.5605
gi|499440627|ref|WP_011128091.1|	LVGFDR	922.544	2	0.00216025	17.0475
gi|499441871|ref|WP_011129335.1|	GVDIFR	922.544	2	0.00105582	19.8878
gi|499439894|ref|WP_011127358.1|	GNFLTR	923.539	2	0.00731718	11.8031
gi|499439894|ref|WP_011127358.1|	GNFLTR	923.539	2	0.00613208	12.4357
gi|499439894|ref|WP_011127358.1|	GNFLTR	923.539	2	0.000816929	21.1433
gi|499441020|ref|WP_011128484.1|	DMTLGR	924.49	2	0.000444294	24.6732
gi|499439442|ref|WP_011126906.1|	LGFTEAA	924.512	2	0.00388686	14.1376
gi|499441195|ref|WP_011128659.1|	FVSAER	924.523	2	0.00634202	12.2571
gi|499441195|ref|WP_011128659.1|	FVSAER	924.523	2	0.00262062	15.867
gi|499441402|ref|WP_011128866.1|;gi|499441411|ref|WP_011128875.1|	LDAFSR	924.523	2	0.00813246	11.3473
gi|499441402|ref|WP_011128866.1|;gi|499441411|ref|WP_011128875.1|	LDAFSR	924.523	2	0.00988639	10.5437
gi|499441402|ref|WP_011128866.1|;gi|499441411|ref|WP_011128875.1|	LDAFSR	924.523	2	0.00301231	15.1353
gi|499441402|ref|WP_011128866.1|;gi|499441411|ref|WP_011128875.1|	LDAFSR	924.523	2	0.00645262	12.2068
gi|499441402|ref|WP_011128866.1|;gi|499441411|ref|WP_011128875.1|	LDAFSR	924.523	2	0.00724332	11.8378
gi|499441193|ref|WP_011128657.1|	SLSGK	924.601	2	0.00704693	11.933
gi|499441193|ref|WP_011128657.1|	SLSGK	924.601	2	0.00962535	10.6482
gi|499441193|ref|WP_011128657.1|	SLSGK	924.601	2	0.00782898	11.5166
gi|499441193|ref|WP_011128657.1|	SLSGK	924.601	2	0.00988158	10.5484
gi|499441193|ref|WP_011128657.1|	SLSGK	924.601	2	0.00282837	15.4544
gi|499441193|ref|WP_011128657.1|	SLSGK	924.601	2	0.00566428	12.7848
gi|499441193|ref|WP_011128657.1|	SLSGK	924.601	2	0.00743474	11.7481
gi|499441193|ref|WP_011128657.1|	SLSGK	924.601	2	0.00896379	10.9549
gi|499441193|ref|WP_011128657.1|	SLSGK	924.601	2	0.00582513	12.6661
gi|499441193|ref|WP_011128657.1|	SLSGK	924.601	2	0.00648891	12.1804
gi|499441381|ref|WP_011128845.1|	SAAYAAR	925.518	2	0.00438678	13.6619
gi|499441381|ref|WP_011128845.1|	SAAYAAR	925.518	2	0.00140712	18.8057
gi|499441381|ref|WP_011128845.1|	SAAYAAR	925.518	2	0.00201535	17.2792
gi|499441381|ref|WP_011128845.1|	SAAYAAR	925.518	2	0.00154495	18.333
gi|499441829|ref|WP_011129293.1|	SSTYPR	926.502	2	0.00271133	15.6675
gi|499441220|ref|WP_011128684.1|	LFYLR	927.574	2	0.00163372	18.0506
gi|499441220|ref|WP_011128684.1|	LFYLR	927.574	2	0.00260951	15.9112
gi|499441220|ref|WP_011128684.1|	LFYLR	927.574	2	0.00853895	11.199
gi|499441220|ref|WP_011128684.1|	LFYLR	927.574	2	0.00360615	14.4406
gi|499440886|ref|WP_011128350.1|	FADGFR	928.497	2	0.00201535	17.2269
gi|755153484|ref|WP_042503373.1|	GYFGLR	928.533	2	0.00129791	19.0425
gi|755153484|ref|WP_042503373.1|	GYFGLR	928.533	2	0.000831705	20.8772
gi|755153484|ref|WP_042503373.1|	GYFGLR	928.533	2	0.00479604	13.4089
gi|755154107|ref|WP_042503979.1|	AAVQAPR	928.566	2	0.00281379	15.4758
gi|755154107|ref|WP_042503979.1|	AAVQAPR	928.566	2	0.000204938	29.0843
gi|1105112818|ref|WP_071820871.1|	EPVLVR	928.591	2	0.00738574	11.7681
gi|499440738|ref|WP_011128202.1|	FLYDR	929.517	2	0.00857606	11.1426
gi|499440738|ref|WP_011128202.1|	FLYDR	929.517	2	0.00224629	16.7151
gi|499440457|ref|WP_011127921.1|	AILQLR	929.622	2	0.00379381	14.2585
gi|499441751|ref|WP_011129215.1|	AELPER	930.534	2	0.00889424	11.0036
gi|1105112688|ref|WP_071820842.1|	SAGQVPR	930.545	2	0.000321762	26.3196
gi|1105112688|ref|WP_071820842.1|	SAGQVPR	930.545	2	0.000427181	24.9502
gi|1105112688|ref|WP_071820842.1|	SAGQVPR	930.545	2	0.00203903	17.2147
gi|499440018|ref|WP_011127482.1|	TPPPFR	930.549	2	0.00279477	15.5311
gi|499440018|ref|WP_011127482.1|	TPPPFR	930.549	2	0.00245724	16.2478
gi|499440018|ref|WP_011127482.1|	TPPPFR	930.549	2	0.00656109	12.1179
gi|499440018|ref|WP_011127482.1|	TPPPFR	930.549	2	0.00436554	13.6727
gi|499440018|ref|WP_011127482.1|	TPPPFR	930.549	2	0.0076002	11.6768
gi|499441662|ref|WP_011129126.1|	LIPSER	930.57	2	0.0042459	13.8
gi|499439554|ref|WP_011127018.1|	LAIQNR	930.581	2	0.00248354	16.1737
gi|499439554|ref|WP_011127018.1|	LAIQNR	930.581	2	0.00671714	12.046
gi|499439554|ref|WP_011127018.1|	LAIQNR	930.581	2	0.00526118	13.0533
gi|499439554|ref|WP_011127018.1|	LAIQNR	930.581	2	0.00857606	11.1415
gi|499441585|ref|WP_011129049.1|	LAELLR	930.606	2	0.00899503	10.9468
gi|499440436|ref|WP_011127900.1|	LALELR	930.606	2	0.00164899	18.0129
gi|499439422|ref|WP_011126886.1|	VVVELR	930.607	2	0.000378381	26.0071
gi|499439649|ref|WP_011127113.1|	ALLELR	930.606	2	0.00395271	14.0414
gi|755153291|ref|WP_042503187.1|	LIELAR	930.606	2	0.00755146	11.6983
gi|499441489|ref|WP_011128953.1|	ALEILR	930.606	2	0.00234636	16.5079
gi|499441489|ref|WP_011128953.1|	ALEILR	930.606	2	0.00100805	20.0568
gi|499441489|ref|WP_011128953.1|	ALEILR	930.606	2	0.000609181	22.3042
gi|755153291|ref|WP_042503187.1|	LIELAR	930.606	2	0.00918881	10.8611
gi|499439422|ref|WP_011126886.1|	VVVELR	930.607	2	0.00470422	13.4943
gi|499441489|ref|WP_011128953.1|	ALEILR	930.606	2	0.00719187	11.86
gi|499439649|ref|WP_011127113.1|	ALLELR	930.606	2	0.00165675	17.9999
gi|499439649|ref|WP_011127113.1|	ALLELR	930.606	2	0.00397334	14.0198
gi|499439649|ref|WP_011127113.1|	ALLELR	930.606	2	0.00560454	12.8218
gi|499439422|ref|WP_011126886.1|	VVVELR	930.607	2	0.000174066	29.8841
gi|499441585|ref|WP_011129049.1|	LAELLR	930.606	2	0.00356519	14.4897
gi|499441489|ref|WP_011128953.1|	ALEILR	930.606	2	0.00258868	15.9597
gi|499441489|ref|WP_011128953.1|	ALEILR	930.606	2	0.00676342	12.0288
gi|499439715|ref|WP_011127179.1|	VLVDNR	931.565	2	0.00650421	12.1556
gi|499439715|ref|WP_011127179.1|	VLVDNR	931.565	2	0.000509606	23.8214
gi|499439715|ref|WP_011127179.1|	VLVDNR	931.565	2	0.00300872	15.1754
gi|499439715|ref|WP_011127179.1|	VLVDNR	931.565	2	0.00331119	14.7391
gi|499440496|ref|WP_011127960.1|	LDAQLR	931.565	2	0.00922163	10.8494
gi|499440305|ref|WP_011127769.1|	TVLVQR	931.602	2	0.000286325	27.0465
gi|499440305|ref|WP_011127769.1|	TVLVQR	931.602	2	7.94689e-05	34.545
gi|499440305|ref|WP_011127769.1|	TVLVQR	931.602	2	0.000204938	29.153
gi|499440305|ref|WP_011127769.1|	TVLVQR	931.602	2	0.00585016	12.6518
gi|499440305|ref|WP_011127769.1|	TVLVQR	931.602	2	0.0032771	14.8088
gi|499440305|ref|WP_011127769.1|	TVLVQR	931.602	2	0.00901828	10.9311
gi|499439438|ref|WP_011126902.1|	LSDPER	932.513	2	0.00321074	14.9331
gi|499440968|ref|WP_011128432.1|	ELAEVR	932.549	2	0.00786917	11.4868
gi|499441658|ref|WP_011129122.1|	AVEIER	932.549	2	0.00681633	12.0084
gi|499440241|ref|WP_011127705.1|	SQLAAAR	932.561	2	0.0014672	18.523
gi|499439888|ref|WP_011127352.1|	ALAASQR	932.561	2	0.00886925	11.0144
gi|499439888|ref|WP_011127352.1|	ALAASQR	932.561	2	0.00773904	11.566
gi|499440307|ref|WP_011127771.1|	LEIALAS	932.575	2	0.000286325	27.0453
gi|499439834|ref|WP_011127298.1|	SLYGMF	933.483	2	0.00192273	17.4877
gi|499441815|ref|WP_011129279.1|	STPEGAR	933.508	2	0.00922163	10.8477
gi|499441815|ref|WP_011129279.1|	STPEGAR	933.508	2	0.000714852	21.4266
gi|499441815|ref|WP_011129279.1|	STPEGAR	933.508	2	0.000312455	26.5256
gi|755153470|ref|WP_042503360.1|	ELQGDR	933.508	2	0.00260209	15.9183
gi|499439541|ref|WP_011127005.1|	WLDQR	933.523	2	0.00664443	12.0701
gi|499439541|ref|WP_011127005.1|	WLDQR	933.523	2	0.00262062	15.8741
gi|499439541|ref|WP_011127005.1|	WLDQR	933.523	2	0.00785375	11.5051
gi|499441733|ref|WP_011129197.1|	ATLEQR	933.545	2	0.00785375	11.5084
gi|755153746|ref|WP_042503620.1|	DLTAAAR	933.545	2	0.0055222	12.8864
gi|499441733|ref|WP_011129197.1|	ATLEQR	933.545	2	0.009378	10.7601
gi|755153746|ref|WP_042503620.1|	DLTAAAR	933.545	2	0.000816929	21.0248
gi|499441134|ref|WP_011128598.1|	MAAAALAV	933.552	2	3.13038e-05	39.0912
gi|499439505|ref|WP_011126969.1|	EIDWR	934.508	2	0.00684312	11.9997
gi|499439616|ref|WP_011127080.1|	SELDVR	934.529	2	0.000540579	23.3391
gi|499439616|ref|WP_011127080.1|	SELDVR	934.529	2	0.00534814	12.9844
gi|499439616|ref|WP_011127080.1|	SELDVR	934.529	2	0.00952798	10.689
gi|499439616|ref|WP_011127080.1|	SELDVR	934.529	2	0.00388686	14.137
gi|499439616|ref|WP_011127080.1|	SELDVR	934.529	2	0.00648891	12.1888
gi|499441737|ref|WP_011129201.1|	EVLDSR	934.529	2	0.00743474	11.7465
gi|499439616|ref|WP_011127080.1|	SELDVR	934.529	2	0.00404024	13.9506
gi|499439616|ref|WP_011127080.1|	SELDVR	934.529	2	0.00853895	11.1844
gi|499439616|ref|WP_011127080.1|	SELDVR	934.529	2	0.00922546	10.8258
gi|499439616|ref|WP_011127080.1|	SELDVR	934.529	2	0.00674348	12.0313
gi|499439616|ref|WP_011127080.1|	SELDVR	934.529	2	0.00990469	10.5359
gi|499441737|ref|WP_011129201.1|	EVLDSR	934.529	2	0.00222477	16.7822
gi|499439616|ref|WP_011127080.1|	SELDVR	934.529	2	0.00426513	13.7731
gi|499439616|ref|WP_011127080.1|	SELDVR	934.529	2	0.00747234	11.7221
gi|499439616|ref|WP_011127080.1|	SELDVR	934.529	2	0.00709777	11.9087
gi|499439616|ref|WP_011127080.1|	SELDVR	934.529	2	0.00382532	14.1966
gi|499439616|ref|WP_011127080.1|	SELDVR	934.529	2	0.000816929	21.0249
gi|499439616|ref|WP_011127080.1|	SELDVR	934.529	2	0.00886925	11.0121
gi|499439616|ref|WP_011127080.1|	SELDVR	934.529	2	0.00938948	10.7515
gi|499439616|ref|WP_011127080.1|	SELDVR	934.529	2	0.00253485	16.1011
gi|499439616|ref|WP_011127080.1|	SELDVR	934.529	2	0.00184734	17.6402
gi|499441737|ref|WP_011129201.1|	EVLDSR	934.529	2	0.00589126	12.6098
gi|499439616|ref|WP_011127080.1|	SELDVR	934.529	2	0.00651707	12.1405
gi|499439616|ref|WP_011127080.1|	SELDVR	934.529	2	0.00864894	11.1114
gi|499439533|ref|WP_011126997.1|	GSAQSLR	934.54	2	0.00806319	11.3713
gi|499439881|ref|WP_011127345.1|	FLAPDR	934.544	2	0.00114154	19.5667
gi|499441173|ref|WP_011128637.1|	LMLEGR	934.547	2	0.00404024	13.9502
gi|499441173|ref|WP_011128637.1|	LMLEGR	934.547	2	0.000936078	20.3438
gi|499441173|ref|WP_011128637.1|	LMLEGR	934.547	2	0.00207569	17.1839
gi|499441173|ref|WP_011128637.1|	LMLEGR	934.547	2	0.000609181	22.383
gi|499441560|ref|WP_011129024.1|	VIFPSR	934.58	2	0.00982745	10.5697
gi|499441560|ref|WP_011129024.1|	VIFPSR	934.58	2	0.00333872	14.7021
gi|499440942|ref|WP_011128406.1|;gi|499439492|ref|WP_011126956.1|	GALLK	934.658	2	0.00591549	12.5867
gi|499439541|ref|WP_011127005.1|	AADAPAMG	935.459	2	7.94689e-05	34.5396
gi|499439541|ref|WP_011127005.1|	AADAPAMG	935.459	2	1.7255e-05	45.815
gi|499439541|ref|WP_011127005.1|	AADAPAMG	935.459	2	0.000272811	27.8133
gi|499439921|ref|WP_011127385.1|	APGFGDR	935.503	2	0.00922163	10.8483
gi|499439921|ref|WP_011127385.1|	APGFGDR	935.503	2	0.00980911	10.5748
gi|499439921|ref|WP_011127385.1|	APGFGDR	935.503	2	0.00664443	12.0695
gi|499439921|ref|WP_011127385.1|	APGFGDR	935.503	2	0.00432325	13.7229
gi|499441780|ref|WP_011129244.1|	EGVTSAR	935.524	2	0.000563727	23.1231
gi|499439699|ref|WP_011127163.1|;gi|499440419|ref|WP_011127883.1|	AAVNK	935.617	2	0.003466	14.5781
gi|499439699|ref|WP_011127163.1|;gi|499440419|ref|WP_011127883.1|	AAVNK	935.617	2	0.00241493	16.3218
gi|499439699|ref|WP_011127163.1|;gi|499440419|ref|WP_011127883.1|	AAVNK	935.617	2	0.00471692	13.4787
gi|499439699|ref|WP_011127163.1|;gi|499440419|ref|WP_011127883.1|	AAVNK	935.617	2	0.000588053	22.7678
gi|499439699|ref|WP_011127163.1|;gi|499440419|ref|WP_011127883.1|	AAVNK	935.617	2	0.00526118	13.0397
gi|499439699|ref|WP_011127163.1|;gi|499440419|ref|WP_011127883.1|	AAVNK	935.617	2	0.00357082	14.4698
gi|499439699|ref|WP_011127163.1|;gi|499440419|ref|WP_011127883.1|	AAVNK	935.617	2	0.00610541	12.4437
gi|499439699|ref|WP_011127163.1|;gi|499440419|ref|WP_011127883.1|	AAVNK	935.617	2	0.00857041	11.1514
gi|499439699|ref|WP_011127163.1|;gi|499440419|ref|WP_011127883.1|	AAVNK	935.617	2	0.00333872	14.6957
gi|499439699|ref|WP_011127163.1|;gi|499440419|ref|WP_011127883.1|	AAVNK	935.617	2	0.00799867	11.3938
gi|499439699|ref|WP_011127163.1|;gi|499440419|ref|WP_011127883.1|	AAVNK	935.617	2	0.00170173	17.9194
gi|499439699|ref|WP_011127163.1|;gi|499440419|ref|WP_011127883.1|	AAVNK	935.617	2	0.00884066	11.0311
gi|499439699|ref|WP_011127163.1|;gi|499440419|ref|WP_011127883.1|	AAVNK	935.617	2	0.00901348	10.9401
gi|499439699|ref|WP_011127163.1|;gi|499440419|ref|WP_011127883.1|	AAVNK	935.617	2	0.00546917	12.9161
gi|499439699|ref|WP_011127163.1|;gi|499440419|ref|WP_011127883.1|	AAVNK	935.617	2	0.00140712	18.8277
gi|499439699|ref|WP_011127163.1|;gi|499440419|ref|WP_011127883.1|	AAVNK	935.617	2	0.0079745	11.4078
gi|499439699|ref|WP_011127163.1|;gi|499440419|ref|WP_011127883.1|	AAVNK	935.617	2	0.000714852	21.4569
gi|499439699|ref|WP_011127163.1|;gi|499440419|ref|WP_011127883.1|	AAVNK	935.617	2	0.00821929	11.3023
gi|499439699|ref|WP_011127163.1|;gi|499440419|ref|WP_011127883.1|	AAVNK	935.617	2	0.00244978	16.2667
gi|499439699|ref|WP_011127163.1|;gi|499440419|ref|WP_011127883.1|	AAVNK	935.617	2	0.00100044	20.1148
gi|499439699|ref|WP_011127163.1|;gi|499440419|ref|WP_011127883.1|	AAVNK	935.617	2	0.00952267	10.6924
gi|499439699|ref|WP_011127163.1|;gi|499440419|ref|WP_011127883.1|	AAVNK	935.617	2	0.00229757	16.6297
gi|499439699|ref|WP_011127163.1|;gi|499440419|ref|WP_011127883.1|	AAVNK	935.617	2	0.000656409	21.6551
gi|499439699|ref|WP_011127163.1|;gi|499440419|ref|WP_011127883.1|	AAVNK	935.617	2	0.000563727	23.0089
gi|499439699|ref|WP_011127163.1|;gi|499440419|ref|WP_011127883.1|	AAVNK	935.617	2	0.000286325	27.0992
gi|499439699|ref|WP_011127163.1|;gi|499440419|ref|WP_011127883.1|	AAVNK	935.617	2	0.000588053	22.6127
gi|499439699|ref|WP_011127163.1|;gi|499440419|ref|WP_011127883.1|	AAVNK	935.617	2	0.00439989	13.6558
gi|499439699|ref|WP_011127163.1|;gi|499440419|ref|WP_011127883.1|	AAVNK	935.617	2	0.000524562	23.5656
gi|499439699|ref|WP_011127163.1|;gi|499440419|ref|WP_011127883.1|	AAVNK	935.617	2	0.000378381	26.1182
gi|499439699|ref|WP_011127163.1|;gi|499440419|ref|WP_011127883.1|	AAVNK	935.617	2	0.00490012	13.3169
gi|499439699|ref|WP_011127163.1|;gi|499440419|ref|WP_011127883.1|	AAVNK	935.617	2	0.00280163	15.5218
gi|499439699|ref|WP_011127163.1|;gi|499440419|ref|WP_011127883.1|	AAVNK	935.617	2	0.000413579	25.5625
gi|499439699|ref|WP_011127163.1|;gi|499440419|ref|WP_011127883.1|	AAVNK	935.617	2	0.00114154	19.5308
gi|499439699|ref|WP_011127163.1|;gi|499440419|ref|WP_011127883.1|	AAVNK	935.617	2	0.000427181	25.0273
gi|499439699|ref|WP_011127163.1|;gi|499440419|ref|WP_011127883.1|	AAVNK	935.617	2	0.000563727	23.155
gi|499439699|ref|WP_011127163.1|;gi|499440419|ref|WP_011127883.1|	AAVNK	935.617	2	0.00680936	12.0095
gi|499439699|ref|WP_011127163.1|;gi|499440419|ref|WP_011127883.1|	AAVNK	935.617	2	0.00198986	17.3534
gi|499439699|ref|WP_011127163.1|;gi|499440419|ref|WP_011127883.1|	AAVNK	935.617	2	0.00863852	11.1235
gi|499439699|ref|WP_011127163.1|;gi|499440419|ref|WP_011127883.1|	AAVNK	935.617	2	0.00163372	18.0906
gi|499439699|ref|WP_011127163.1|;gi|499440419|ref|WP_011127883.1|	AAVNK	935.617	2	0.001089	19.8248
gi|499439699|ref|WP_011127163.1|;gi|499440419|ref|WP_011127883.1|	AAVNK	935.617	2	0.000204938	29.1567
gi|499439699|ref|WP_011127163.1|;gi|499440419|ref|WP_011127883.1|	AAVNK	935.617	2	0.0017398	17.8164
gi|499439699|ref|WP_011127163.1|;gi|499440419|ref|WP_011127883.1|	AAVNK	935.617	2	0.00221966	16.8262
gi|499439699|ref|WP_011127163.1|;gi|499440419|ref|WP_011127883.1|	AAVNK	935.617	2	0.0035506	14.4981
gi|499439699|ref|WP_011127163.1|;gi|499440419|ref|WP_011127883.1|	AAVNK	935.617	2	0.00439989	13.6533
gi|499439699|ref|WP_011127163.1|;gi|499440419|ref|WP_011127883.1|	AAVNK	935.617	2	0.00149683	18.4119
gi|499439699|ref|WP_011127163.1|;gi|499440419|ref|WP_011127883.1|	AAVNK	935.617	2	0.000810493	21.1695
gi|499439699|ref|WP_011127163.1|;gi|499440419|ref|WP_011127883.1|	AAVNK	935.617	2	0.0087334	11.0662
gi|499439699|ref|WP_011127163.1|;gi|499440419|ref|WP_011127883.1|	AAVNK	935.617	2	0.000831705	20.948
gi|499439699|ref|WP_011127163.1|;gi|499440419|ref|WP_011127883.1|	AAVNK	935.617	2	0.00575586	12.7309
gi|499439699|ref|WP_011127163.1|;gi|499440419|ref|WP_011127883.1|	AAVNK	935.617	2	0.00591549	12.5802
gi|499439699|ref|WP_011127163.1|;gi|499440419|ref|WP_011127883.1|	AAVNK	935.617	2	0.00349444	14.5561
gi|499440841|ref|WP_011128305.1|	EMDLGR	936.49	2	0.00016487	29.9288
gi|499440061|ref|WP_011127525.1|	MDWLR	936.505	2	0.00187643	17.5566
gi|499441021|ref|WP_011128485.1|	LMDVSR	936.527	2	0.0014672	18.5217
gi|499441021|ref|WP_011128485.1|	LMDVSR	936.527	2	0.00269994	15.7552
gi|499441021|ref|WP_011128485.1|	LMDVSR	936.527	2	0.00417721	13.8521
gi|499441021|ref|WP_011128485.1|	LMDVSR	936.527	2	0.00121112	19.2498
gi|499441021|ref|WP_011128485.1|	LMDVSR	936.527	2	0.00964636	10.635
gi|499441395|ref|WP_011128859.1|	QVFGNR	936.534	2	0.00735323	11.7817
gi|499441395|ref|WP_011128859.1|	QVFGNR	936.534	2	0.00505336	13.2029
gi|499440652|ref|WP_011128116.1|	FIDGLR	936.56	2	0.0081367	11.3353
gi|499439584|ref|WP_011127048.1|	LAFDVR	936.56	2	0.00538255	12.9664
gi|499440077|ref|WP_011127541.1|	VFDALR	936.56	2	0.00288929	15.341
gi|499439955|ref|WP_011127419.1|	REIFR	936.571	2	0.00983173	10.5636
gi|497476307|ref|WP_009790505.1|	DAVAK	936.601	2	0.00256179	16.0311
gi|497476307|ref|WP_009790505.1|	DAVAK	936.601	2	0.00998288	10.5064
gi|497476307|ref|WP_009790505.1|	DAVAK	936.601	2	0.00853895	11.1944
gi|497476307|ref|WP_009790505.1|	DAVAK	936.601	2	0.00263537	15.8363
gi|497476307|ref|WP_009790505.1|	DAVAK	936.601	2	0.00379953	14.2342
gi|497476307|ref|WP_009790505.1|	DAVAK	936.601	2	0.00328387	14.7747
gi|497476307|ref|WP_009790505.1|	DAVAK	936.601	2	0.00934172	10.781
gi|497476307|ref|WP_009790505.1|	DAVAK	936.601	2	0.00650169	12.1641
gi|497476307|ref|WP_009790505.1|	DAVAK	936.601	2	0.0038382	14.1874
gi|497476307|ref|WP_009790505.1|	DAVAK	936.601	2	0.00153703	18.352
gi|497476307|ref|WP_009790505.1|	DAVAK	936.601	2	0.00915759	10.875
gi|497476307|ref|WP_009790505.1|	DAVAK	936.601	2	0.00302467	15.092
gi|499439901|ref|WP_011127365.1|	AIDGK	936.601	2	0.00163372	18.0388
gi|497476307|ref|WP_009790505.1|	DAVAK	936.601	2	0.00648891	12.1831
gi|497476307|ref|WP_009790505.1|	DAVAK	936.601	2	0.000609181	22.1859
gi|497476307|ref|WP_009790505.1|	DAVAK	936.601	2	0.000824698	21.006
gi|497476307|ref|WP_009790505.1|	DAVAK	936.601	2	0.000484273	24.0391
gi|497476307|ref|WP_009790505.1|	DAVAK	936.601	2	0.000509606	23.8512
gi|497476307|ref|WP_009790505.1|	DAVAK	936.601	2	0.000509606	23.9156
gi|497476307|ref|WP_009790505.1|	DAVAK	936.601	2	0.00103154	19.9618
gi|497476307|ref|WP_009790505.1|	DAVAK	936.601	2	0.000444294	24.8038
gi|497476307|ref|WP_009790505.1|	DAVAK	936.601	2	0.000457773	24.2421
gi|497476307|ref|WP_009790505.1|	DAVAK	936.601	2	0.00207061	17.1956
gi|497476307|ref|WP_009790505.1|	DAVAK	936.601	2	0.00195853	17.4008
gi|497476307|ref|WP_009790505.1|	DAVAK	936.601	2	0.0021457	17.0869
gi|497476307|ref|WP_009790505.1|	DAVAK	936.601	2	0.000502377	23.9363
gi|497476307|ref|WP_009790505.1|	DAVAK	936.601	2	0.000563727	23.1157
gi|497476307|ref|WP_009790505.1|	DAVAK	936.601	2	0.00333176	14.7116
gi|497476307|ref|WP_009790505.1|	DAVAK	936.601	2	0.00301777	15.0967
gi|497476307|ref|WP_009790505.1|	DAVAK	936.601	2	0.000420484	25.3769
gi|497476307|ref|WP_009790505.1|	DAVAK	936.601	2	0.000286325	27.6475
gi|497476307|ref|WP_009790505.1|	DAVAK	936.601	2	0.001089	19.8227
gi|497476307|ref|WP_009790505.1|	DAVAK	936.601	2	0.000588053	22.6623
gi|497476307|ref|WP_009790505.1|	DAVAK	936.601	2	0.00163372	18.0481
gi|497476307|ref|WP_009790505.1|	DAVAK	936.601	2	0.00103154	19.9977
gi|497476307|ref|WP_009790505.1|	DAVAK	936.601	2	0.00148264	18.459
gi|497476307|ref|WP_009790505.1|	DAVAK	936.601	2	0.000634993	22.0611
gi|497476307|ref|WP_009790505.1|	DAVAK	936.601	2	0.00262823	15.8467
gi|499439901|ref|WP_011127365.1|	AIDGK	936.601	2	0.00379953	14.2422
gi|497476307|ref|WP_009790505.1|	DAVAK	936.601	2	0.00114805	19.4572
gi|497476307|ref|WP_009790505.1|	DAVAK	936.601	2	0.00201535	17.2419
gi|497476307|ref|WP_009790505.1|	DAVAK	936.601	2	0.000609181	22.3788
gi|497476307|ref|WP_009790505.1|	DAVAK	936.601	2	0.000634993	22.0759
gi|497476307|ref|WP_009790505.1|	DAVAK	936.601	2	0.000378381	25.9395
gi|497476307|ref|WP_009790505.1|	DAVAK	936.601	2	0.00385106	14.1582
gi|497476307|ref|WP_009790505.1|	DAVAK	936.601	2	0.000816929	21.0582
gi|497476307|ref|WP_009790505.1|	DAVAK	936.601	2	0.00291708	15.3027
gi|497476307|ref|WP_009790505.1|	DAVAK	936.601	2	0.000707922	21.4808
gi|497476307|ref|WP_009790505.1|	DAVAK	936.601	2	0.00100044	20.1292
gi|497476307|ref|WP_009790505.1|	DAVAK	936.601	2	0.000509606	23.9058
gi|497476307|ref|WP_009790505.1|	DAVAK	936.601	2	0.000524562	23.4826
gi|497476307|ref|WP_009790505.1|	DAVAK	936.601	2	0.000540579	23.4043
gi|497476307|ref|WP_009790505.1|	DAVAK	936.601	2	0.00514435	13.1279
gi|497476307|ref|WP_009790505.1|	DAVAK	936.601	2	0.00286148	15.4144
gi|497476307|ref|WP_009790505.1|	DAVAK	936.601	2	0.000914661	20.6195
gi|497476307|ref|WP_009790505.1|	DAVAK	936.601	2	0.00247063	16.2246
gi|497476307|ref|WP_009790505.1|	DAVAK	936.601	2	0.00181593	17.668
gi|497476307|ref|WP_009790505.1|	DAVAK	936.601	2	0.000509606	23.7719
gi|497476307|ref|WP_009790505.1|	DAVAK	936.601	2	0.000420484	25.216
gi|497476307|ref|WP_009790505.1|	DAVAK	936.601	2	0.000420484	25.1908
gi|497476307|ref|WP_009790505.1|	DAVAK	936.601	2	0.000588053	22.5958
gi|497476307|ref|WP_009790505.1|	DAVAK	936.601	2	0.00419164	13.8445
gi|497476307|ref|WP_009790505.1|	DAVAK	936.601	2	0.00150446	18.3805
gi|497476307|ref|WP_009790505.1|	DAVAK	936.601	2	0.0062482	12.3314
gi|497476307|ref|WP_009790505.1|	DAVAK	936.601	2	0.000928535	20.4187
gi|497476307|ref|WP_009790505.1|	DAVAK	936.601	2	0.00169546	17.9724
gi|497476307|ref|WP_009790505.1|	DAVAK	936.601	2	0.00248354	16.1793
gi|497476307|ref|WP_009790505.1|	DAVAK	936.601	2	0.000457773	24.4616
gi|497476307|ref|WP_009790505.1|	DAVAK	936.601	2	0.00301231	15.1343
gi|497476307|ref|WP_009790505.1|	DAVAK	936.601	2	0.000928535	20.488
gi|497476307|ref|WP_009790505.1|	DAVAK	936.601	2	0.00477631	13.4232
gi|497476307|ref|WP_009790505.1|	DAVAK	936.601	2	0.00323484	14.8455
gi|497476307|ref|WP_009790505.1|	DAVAK	936.601	2	0.00109661	19.8086
gi|497476307|ref|WP_009790505.1|	DAVAK	936.601	2	0.00241493	16.3398
gi|497476307|ref|WP_009790505.1|	DAVAK	936.601	2	0.00133838	18.9574
gi|497476307|ref|WP_009790505.1|	DAVAK	936.601	2	0.00207569	17.1517
gi|497476307|ref|WP_009790505.1|	DAVAK	936.601	2	0.00198986	17.36
gi|497476307|ref|WP_009790505.1|	DAVAK	936.601	2	0.00285696	15.4206
gi|497476307|ref|WP_009790505.1|	DAVAK	936.601	2	0.00239789	16.4197
gi|497476307|ref|WP_009790505.1|	DAVAK	936.601	2	0.00175553	17.7952
gi|497476307|ref|WP_009790505.1|	DAVAK	936.601	2	0.00229757	16.6294
gi|499439901|ref|WP_011127365.1|	AIDGK	936.601	2	0.00864894	11.109
gi|499439901|ref|WP_011127365.1|	AIDGK	936.601	2	0.00462965	13.5382
gi|499439901|ref|WP_011127365.1|	AIDGK	936.601	2	0.00156468	18.2151
gi|499439901|ref|WP_011127365.1|	AIDGK	936.601	2	0.00480567	13.3894
gi|497476307|ref|WP_009790505.1|	DAVAK	936.601	2	0.00286148	15.3794
gi|497476307|ref|WP_009790505.1|	DAVAK	936.601	2	0.000484273	24.0647
gi|497476307|ref|WP_009790505.1|	DAVAK	936.601	2	0.00491379	13.3031
gi|497476307|ref|WP_009790505.1|	DAVAK	936.601	2	0.00140712	18.7947
gi|497476307|ref|WP_009790505.1|	DAVAK	936.601	2	0.00735323	11.7806
gi|497476307|ref|WP_009790505.1|	DAVAK	936.601	2	0.00390605	14.1107
gi|497476307|ref|WP_009790505.1|	DAVAK	936.601	2	0.00524364	13.0655
gi|497476307|ref|WP_009790505.1|	DAVAK	936.601	2	0.00894671	10.9654
gi|497476307|ref|WP_009790505.1|	DAVAK	936.601	2	0.00156468	18.2747
gi|497476307|ref|WP_009790505.1|	DAVAK	936.601	2	0.00678227	12.0181
gi|497476307|ref|WP_009790505.1|	DAVAK	936.601	2	0.00650421	12.1533
gi|497476307|ref|WP_009790505.1|	DAVAK	936.601	2	0.00286879	15.3763
gi|497476307|ref|WP_009790505.1|	DAVAK	936.601	2	0.00254689	16.0741
gi|497476307|ref|WP_009790505.1|	DAVAK	936.601	2	0.00461046	13.5638
gi|497476307|ref|WP_009790505.1|	DAVAK	936.601	2	0.00875061	11.0564
gi|497476307|ref|WP_009790505.1|	DAVAK	936.601	2	0.00889424	11.0027
gi|497476307|ref|WP_009790505.1|	DAVAK	936.601	2	0.0080821	11.3635
gi|499441896|ref|WP_011129360.1|	TAALK	936.637	2	0.00672343	12.0383
gi|499439814|ref|WP_011127278.1|	TALAK	936.637	2	0.00710461	11.9042
gi|499440637|ref|WP_011128101.1|	SGVIK	936.637	2	0.00371782	14.3284
gi|499440637|ref|WP_011128101.1|	SGVIK	936.637	2	0.00998288	10.5061
gi|499440637|ref|WP_011128101.1|	SGVIK	936.637	2	0.00584521	12.6609
[truncated: 69,838 more rows]

## Sheet: Protein
Group ID	Protein ID	Mass	Coverage	Peptide Seqences	Peptide Is Unique	Unique Peptide Number	Unique Spectra Number	Description
1	gi|499441203|ref|WP_011128667.1|	31998	0.1	EALGNR;VISGLLDGVR;LSGSVMASDAER	1;1;1	3	5	exodeoxyribonuclease III [Synechococcus sp. WH 8102]
2	gi|499440854|ref|WP_011128318.1|	8678	0.54	DQEEFLK;ALSEHNDGK;TIDEHIQK;TIDEHIQKDQEEFLK	1;1;1;1	4	46	MULTISPECIES: hypothetical protein [Synechococcus]
3	gi|499441433|ref|WP_011128897.1|	30620	0.03	SGLGGPR	1	1	1	hypothetical protein [Synechococcus sp. WH 8102]
4	gi|1180291840|ref|WP_083810644.1|	34995	0.37	TGIAAR;GSGSATPQR;WVDWDDR;FSIPNEK;VETSDDWIR;APLVGDASHQR;ILVVGADQLSR;GAVLQLPQSSER;EVPAILEALLQK;VIGADESLGELSGLAAER;RVIGADESLGELSGLAAER	1;1;1;1;1;1;1;1;1;1;1	11	27	MULTISPECIES: 3-oxoacyl-ACP synthase [Synechococcus]
5	gi|499440784|ref|WP_011128248.1|	51672	0.03	QDQLEAMYAPLRTER	1	1	1	alpha-L-glutamate ligase [Synechococcus sp. WH 8102]
6	gi|499441341|ref|WP_011128805.1|	33352	0.08	NFNQDPNSSTLK;KVINAQHLIELSR	1;1	2	4	cytochrome D ubiquinol oxidase subunit II [Synechococcus sp. WH 8102]
7	gi|499440935|ref|WP_011128399.1|	25684	0.33	GKPVPLVR;NAAGEVWMVDR;TLLDLEDDPYR;QEDFASETRQQR;ALDLSGYQPIPEAGR;EGFIKPQPQIPYHEFR	1;1;1;1;1;1	6	12	MULTISPECIES: chromosome partitioning protein ParB [Synechococcus]
8	gi|499441414|ref|WP_011128878.1|	26785	0.44	DYLDR;EWSDR;HFDGLK;LQNAYDVYSAER;AYWGLHDEASK;FLHEFLFPASQPA;DPAHGLFTSHFGK;MFDPFLEELQTGIQAR;AYWGLHDEASKEPSSISPGDVER	1;1;1;1;1;1;1;1;1	9	23	15,16-dihydrobiliverdin:ferredoxin oxidoreductase [Synechococcus sp. WH 8102]
9	gi|499439950|ref|WP_011127414.1|	28151	0.06	LQGMTAR;AAALGLSDK	1;1	2	4	SAM-dependent methyltransferase [Synechococcus sp. WH 8102]
10	gi|499441053|ref|WP_011128517.1|	45661	0.09	GGLLDTVR;QLDAAEIR;VDHLLANSR;IALAHEWFTPR	1;1;1;1	4	8	glycosyl transferase family 1 [Synechococcus sp. WH 8102]
11	gi|499441288|ref|WP_011128752.1|	47943	0.32	EAGSYGR;FADDCFR;SGLQAEGNR;QQGNAIK;KLEEER;LHLFDTER;FVTLMGQGAR;LQVIAQQQR;HLFTQLK;ALVPYVGDER;IKGGADPK;VAVLEEEEK;ENPDAIATELGR;DEIIPADQLPLR;GGADPKGEEVAELR	1;1;1;1;1;1;1;1;1;1;1;1;1;1;1	15	59	serine--tRNA ligase [Synechococcus sp. WH 8102]
12	gi|755154065|ref|WP_042503938.1|	58497	0.14	AFAALK;YYQGGDSR;GVDLLTGGK;LNLVNSAAK;TLVVWGDPER;SDGSVVTWGK;KNGSVVTWGR;VHVDSIDETQFR	1;1;1;1;1;1;1;1	8	15	hypothetical protein [Synechococcus sp. WH 8102]
13	gi|499439986|ref|WP_011127450.1|	15349	0.09	VGALEVPASNDD	1	1	3	MULTISPECIES: hypothetical protein [Synechococcus]
14	gi|755153875|ref|WP_042503748.1|	23908	0.2	YLEDSPR;VNALLSAVR;VTPDGLDASSR;HPEITVWK;SQDDLHAVK	1;1;1;1;1	5	12	phosphoribosylanthranilate isomerase [Synechococcus sp. WH 8102]
15	gi|499440032|ref|WP_011127496.1|	47883	0.08	TTADQSR;AGIQPDLMALSK;QAGALLIADEVLTGFGR	1;1;1	3	4	adenosylmethionine--8-amino-7-oxononanoate aminotransferase BioA [Synechococcus sp. WH 8102]
16	gi|499439666|ref|WP_011127130.1|	28087	0.14	YGELFR;HAPSPK;AEVAYGANKR;HLVELMGVLPDSR	1;1;1;1	4	7	MULTISPECIES: DNA/RNA nuclease SfsA [Synechococcus]
17	gi|499441878|ref|WP_011129342.1|	28384	0.1	SFAQK;DSVVIEAVR;MKDNESDLWER	0;1;1	2	4	capsid protein [Synechococcus sp. WH 8102]
18	gi|499439625|ref|WP_011127089.1|	74799	0.12	GAVIR;MLGIK;MQSAK;SFAQK;LLVIDTER;AAAPYQK;DLAEAAGGK;SVIVEEGDLR;GDQAEVLLPPTR;VEITGAVLSHGQCSR	1;1;1;0;1;1;1;1;1;1	9	12	magnesium chelatase ATPase subunit D [Synechococcus sp. WH 8102]
19	gi|755154043|ref|WP_042503916.1|	30369	0.53	AVGLLR;YLAEIR;ATAQAK;AYIEK;GPEEAK;QSEFK;ELEEK;TYYANK;LQQENK;REETSFAR;YYWAAGK;ELDEIEK;ELANVWDK;DASLTDYSK;KLQQENK;KTATDEEK;EAAKGPEEAK;LQQENKELEEK;TLNFVANIKDEETK	1;1;1;1;1;1;1;1;1;1;1;1;1;1;1;1;1;1;1	19	58	hypothetical protein [Synechococcus sp. WH 8102]
20	gi|499439478|ref|WP_011126942.1|	24173	0.3	LALPNAR;AFDIYSR;EILFLK;IMIHQPLGGAQGQAVDIEIQAK;IAEDTDRDYFLSPAEAVQYGLIDR	1;0;1;1;1	4	10	MULTISPECIES: ATP-dependent Clp protease proteolytic subunit [Synechococcus]
21	gi|499440701|ref|WP_011128165.1|	22023	0.54	GQASDIR;TGQPLDR;SSLQHSR;AFDIYSR;IQQDTDR;LNQELSDR;IMIHQPLGGAR;IQADEILYLK;IIFLGEAVTSDSANR;IQQDTDRDFFMSPGEAVEYGLIDSVIDK	1;1;1;0;1;1;1;1;1;1	9	95	MULTISPECIES: ATP-dependent Clp protease proteolytic subunit [Synechococcus]
22	gi|499441625|ref|WP_011129089.1|	29748	0.33	LEPDPR;ADDGIK;TKLEPDPR;FEAIWFDTPVR;TSGIPILMLTALGGTK;DLVSGHLEHSGFDVQR;APVGSSNHNEILSYGPLTLVPER	0;1;1;1;1;1;1	6	21	DNA-binding response regulator [Synechococcus sp. WH 8102]
23	gi|499439540|ref|WP_011127004.1|	28204	0.3	ELEAR;VLVMR;LEPDPR;LGETAATA;EPGEVVPR;VVDVYVAR;SGDVLSQPK;ATVLVVDDEAAVR;AEILEQLWGYPPR	0;1;0;1;1;1;1;1;1	7	20	DNA-binding response regulator [Synechococcus sp. WH 8102]
24	gi|499441635|ref|WP_011129099.1|	27793	0.71	ELEAR;GEILK;SGEPFNR;IDTNK;TATTPSK;VVDVHISR;GTGYLFQR;IIDSVASEGP;EVWGYTPER;LDGYGVCQELR;LEDDPANPELILTAR;LTGMEFSLLELLVSR;ESVAGIPNSGVIQVSDLR;ESDVPIVMLTALGDVADR;SKLEDDPANPELILTAR;KESDVPIVMLTALGDVADR	0;1;1;1;1;1;1;1;1;1;1;1;1;1;1;1	15	88	MULTISPECIES: DNA-binding response regulator [Synechococcus]
25	gi|499441388|ref|WP_011128852.1|	23682	0.1	KAASK;LVGASAMK;DAPHPPVHPG	1;1;1	3	7	MULTISPECIES: hypothetical protein [Synechococcus]
26	gi|499441033|ref|WP_011128497.1|	45424	0.05	LQHVAELQR;LAGVSNYPVIPDR	1;1	2	2	UDP-N-acetylglucosamine 1-carboxyvinyltransferase [Synechococcus sp. WH 8102]
27	gi|499439952|ref|WP_011127416.1|	14999	0.34	YYDVDR;VIVYK;DATVALK;LENVLMVK;VMVESITVGGK;LHAEVDETIK	1;1;1;1;1;1	6	52	50S ribosomal protein L21 [Synechococcus sp. WH 8102]
28	gi|499439438|ref|WP_011126902.1|	40466	0.37	LSDPER;LFGQK;VSGEGNAGQR;DADADTLK;RGPQQGDDLR;VQVMVQLPTR;INIPAGVDTGTR;DADADTLKR;ADYYDLLGVGR;AYEVLSDPQTR;TLLEELAGHHSAR;AGSGPTTCGTCGGAGQVR;KYHPDINKEPGAEDR	1;1;1;1;1;1;1;1;1;1;1;1;1	13	67	molecular chaperone DnaJ [Synechococcus sp. WH 8102]
29	gi|499439801|ref|WP_011127265.1|	26677	0.09	LLTTSPEQGSR;GTHGETSMTDK	1;1	2	4	hypothetical protein [Synechococcus sp. WH 8102]
30	gi|499440099|ref|WP_011127563.1|	43142	0.03	ESSPQGQATEK	1	1	1	fatty acid desaturase [Synechococcus sp. WH 8102]
31	gi|499439935|ref|WP_011127399.1|	17159	0.56	LGPLH;EGSTLWDGIR;REGSTLWDGIR;SEPEAYGIDDLRR;EQYSEEQLPVIK;LSILPVPDATAADLLER;FLGEFQQLLSLDQLR	1;1;1;1;1;1;1	7	32	EVE domain-containing protein [Synechococcus sp. WH 8102]
32	gi|499440218|ref|WP_011127682.1|	8818	0.11	LNAFASEPR	1	1	2	MULTISPECIES: high light inducible protein [Synechococcus]
33	gi|1105112858|ref|WP_071820881.1|	15918	0.22	IVMCGK;SLTATLMAAK;GSLEPVIPTDPLIYR	1;1;1	3	4	MULTISPECIES: cyanase [Synechococcus]
34	gi|499441481|ref|WP_011128945.1|	13655	0.57	MSLPVR;IAGVDIPR;LQDIGCVR;KTVAGK;RQEGMALK;DLEDGDLQK;TILAQTGVSPDIR;VKDLEDGDLQK	1;1;1;1;1;1;1;1	8	61	30S ribosomal protein S13 [Synechococcus sp. WH 8102]
35	gi|499441698|ref|WP_011129162.1|	33546	0.26	AGLGVIR;LPVMAQR;RPSEGEFR;VSELMAFAR;WMAPTLVAGR;DSTAALMQAAQR;LMQEPLADQTIER;EQGDVVLKPLGGR	1;1;1;1;1;1;1;1	8	24	glutathione synthetase [Synechococcus sp. WH 8102]
36	gi|499441833|ref|WP_011129297.1|	24139	0.04	GQAEQLQR	1	1	1	MULTISPECIES: urease accessory protein UreF [Synechococcus]
37	gi|499440945|ref|WP_011128409.1|	13952	0.21	ACVQVAALPK;NLSAVLEAAGATAAQVVR	1;1	2	9	RidA family protein [Synechococcus sp. WH 8102]
38	gi|499440076|ref|WP_011127540.1|	34772	0.83	NEAGK;ATVLAK;LNSVTK;GMPGAIAK;NPAYSVK;EIADSDPGK;NLDMSMVDK;LAEQDAYAGK;IQGIGAGFIPK;TIVVVLPDLAER;IGANMIWDAEK;LILTMPESMSIER;AKEIADSDPGK;VEQVTNDESIAMALR;MMAVLGAELILTEAAK;IYDDNSLAIGNTPLVK;VIVEPTSGNTGIALAFTAAAR;LAQEEGLLVGISCGAAAAAAIR;YLSSVMFADVPTGIIEQPVAV;YFMPGQFDNPANPEIHFK;NLDMSMVDKVEQVTNDESIAMALR	1;1;1;1;1;1;1;1;1;1;1;1;1;1;1;1;1;1;1;1;1	21	325	MULTISPECIES: cysteine synthase A [Synechococcus]
39	gi|499439632|ref|WP_011127096.1|	44899	0.17	ELAVHGMPK;SGQYIGGPQIK;LMAIAETHNLK;SKPTPLPVAGDQER;NLGAAGDGGAATSNDDALAQIMR	1;1;1;1;1	5	12	DegT/DnrJ/EryC1/StrS family aminotransferase [Synechococcus sp. WH 8102]
40	gi|499441077|ref|WP_011128541.1|	48132	0.11	DRPEWR;TQPQTK;RPLDAWLDR;GLATELAYGAIR;AAQWVTPLLAAQPGDR	1;1;1;1;1	5	7	MULTISPECIES: 16S rRNA (cytosine(967)-C(5))-methyltransferase [Synechococcus]
41	gi|499441827|ref|WP_011129291.1|	26132	0.37	TMLLEIR;DVDLSVK;AGVGYVPQGR;AGEMVCLIGR;GLNTYYGESHILR;KGGDLSGGQQQQLAIAR;GGIVASGPTSDLSQAVVDQFLSV	1;1;1;1;1;1;1	7	22	MULTISPECIES: ABC transporter ATP-binding protein [Synechococcus]
42	gi|499440934|ref|WP_011128398.1|	47916	0.24	EPWFLR;DMPLPAAR;SGFDQPLR;TMADQIDR;ALEQLATYR;LFGQEASAVR;VAGQFEQALR;TQGPTNAQAVLR;RVPSGMLPALDLDGR;DRFDQDPAPFVSRP	1;1;1;1;1;1;1;1;1;1	10	21	glutathione S-transferase [Synechococcus sp. WH 8102]
43	gi|499441003|ref|WP_011128467.1|	33456	0.07	QLTVEPVQR;ELGWPTANLQVDGR	1;1	2	3	bifunctional riboflavin kinase/FMN adenylyltransferase [Synechococcus sp. WH 8102]
44	gi|1180291851|ref|WP_083810655.1|	36093	0.03	LIQQATPQK	1	1	1	MULTISPECIES: ABC transporter substrate-binding protein [Synechococcus]
45	gi|499441799|ref|WP_011129263.1|	26618	0.25	LLDSVK;NSSFIEVAK;YFVNNSEK;LVDHLNAVHTR;EQIPISSFTK;MIGQHLDDNAYD	1;1;1;1;1;1	6	16	hypothetical protein [Synechococcus sp. WH 8102]
46	gi|499440415|ref|WP_011127879.1|	27092	0.12	EAWTEFR;LQLLAPDGGR;SVLGDWADDPK	1;1;1	3	3	alpha/beta hydrolase [Synechococcus sp. WH 8102]
47	gi|499440409|ref|WP_011127873.1|	29903	0.27	FPELYR;FLVTMAR;DQMPSLR;LELASDLAER;DHWQVLLQAR;AELVDRDGQLLAR;AIENTAYVLAPAQTGQHYGR	1;1;1;1;1;1;1	7	17	MULTISPECIES: hydrolase [Synechococcus]
48	gi|499441578|ref|WP_011129042.1|	61647	0.48	NLLTDR;ASLVSLR;ADVSLSVR;EVVDNQR;LASQDLAR;VPEIASQR;DLTNAEIR;DAYLIALR;VQAGVSTQR;WDIIDPAR;RADVSLSVR;FNAGVNTK;AAASQVDQAK;EYNTSLAQLQR;LEVLEAETQLAR;AAEESAYNFASTR;TACQMGAVAGQTEAIP;SAIQNIETTSSEVLSSR;DLGTPPSLALPDSPDQVR;NPDFVPGIAGENETYDR;LQTASSYFQLQEADEGVR;NPDFVPGIAGENETYDREK;GERPQSDSSVIPAAATEMPAELR	1;1;1;1;1;1;1;1;1;1;1;1;1;1;1;1;1;1;1;1;1;1;1	23	97	TolC family protein [Synechococcus sp. WH 8102]
49	gi|499441695|ref|WP_011129159.1|	36052	0.05	QLTVK;SAELLPAGDR	1;1	2	3	MULTISPECIES: o-succinylbenzoate synthase [Synechococcus]
50	gi|499441822|ref|WP_011129286.1|	30779	0.04	ALPEQGCGALR	1	1	1	4-amino-4-deoxychorismate lyase [Synechococcus sp. WH 8102]
51	gi|499439698|ref|WP_011127162.1|	10676	0.13	MTDIELVQQLEER	1	1	1	MULTISPECIES: hypothetical protein [Synechococcus]
52	gi|499441606|ref|WP_011129070.1|	13985	0.3	LCSEQGDQQVLR;TSTTSPAPAHTAK;GILITEPAMQQLAK	1;1;1	3	7	iron-sulfur cluster assembly accessory protein [Synechococcus sp. WH 8102]
53	gi|499441857|ref|WP_011129321.1|	17254	0.12	GDLLAVAR;MDASTLSLIQR	1;1	2	3	cyclic pyranopterin monophosphate synthase MoaC [Synechococcus sp. WH 8102]
54	gi|499440341|ref|WP_011127805.1|	31179	0.06	SLLDGLIPELLDPQAR	1	1	1	alpha/beta hydrolase [Synechococcus sp. WH 8102]
55	gi|755153894|ref|WP_042503767.1|	24932	0.22	LESPEHIGAVR;SPPALALLPELR;LICEGGIASPTAAR;DPQVIAAMAEASLR	1;1;1;1	4	5	acetylmannosamine-6-phosphate 2-epimerase [Synechococcus sp. WH 8102]
56	gi|1180291860|ref|WP_083810664.1|	8203	0.18	LNEDCPIGYADTR	1	1	1	MULTISPECIES: hypothetical protein [Synechococcus]
57	gi|499441169|ref|WP_011128633.1|	47939	0.46	AYTTR;VIGVAK;ITDLLSR;GGEFGTTTGR;LNDQLTER;VIDLLDEAR;LEGPLQEK;GIGPTYADK;LLDLAMEK;VGEGPFPTELSGR;ERLEGPLQEK;IEHFPSSAEDFAR;YQGGVNAGHTIVVDDR;ANVVVIGAQWGDEGK;DQTIVVEDPIHGPK;KLEDLPDAAMAYLR;LAPHVVECTQAIHQAAR;FLADLMEVPIAIVSLGASR	1;1;1;1;1;1;1;1;1;1;1;1;1;1;1;1;1;1	18	74	MULTISPECIES: adenylosuccinate synthetase [Synechococcus]
58	gi|499441403|ref|WP_011128867.1|	17928	0.59	LEAAEK;DFVHYLR;RDFVHYLR;KCATEGK;SVITTVVGAADSASR;FPSASDMESVQGSIQR;ALSIDAGTYVAGFSHLR;DMSAQALTAYNQLLDYVINSLG	0;1;1;1;1;1;1;1	7	2178	MULTISPECIES: C-phycoerythrin class 2 subunit alpha [Synechococcus]
59	gi|499441410|ref|WP_011128874.1|	18016	1	DLGHYLR;YAYLK;LEAAEK;LAAGLDNVTR;EAGDACFNK;SYLDYAINALS;QPGEAGDSQVK;SVVTTVVTAADAAGR;DMSAQALNEFK;FPSQNDLEAVQGNIQR;TLGLPTNAYIEALTYTR;YAYLKQPGEAGDSQVK;LINYCLIVGGTGPLDEWGIAGAR;SVVTTVVTAADAAGRFPSQNDLEAVQGNIQR	1;1;0;1;1;1;1;1;1;1;1;1;1;1	13	1384	MULTISPECIES: bleomycin hydrolase [Synechococcus]
60	gi|499439492|ref|WP_011126956.1|	98598	0.02	GALLK;LLRPMGDLER	0;1	1	1	DNA mismatch repair protein MutS [Synechococcus sp. WH 8102]
61	gi|499440942|ref|WP_011128406.1|	22945	0.12	DSAAR;ALLVR;GALLK;QLMLPTPCGR	1;1;0;1	3	4	ATP phosphoribosyltransferase [Synechococcus sp. WH 8102]
62	gi|755153830|ref|WP_042503704.1|	43255	0.2	FPLTLVR;YPQLLQGVR;RLDATLAELV;TLAAVSATGQPR;LLLVAAGATVLR;MVPPLVISANEVR;NILLILDEVQVGMGR	1;1;1;1;1;1;1	7	12	aspartate aminotransferase family protein [Synechococcus sp. WH 8102]
63	gi|1180291815|ref|WP_083810619.1|	29886	0.15	NLEPTNDR;SQALQTDQPEPGR;SQALQTDQPEPGRLPDR	1;1;1	3	8	hypothetical protein [Synechococcus sp. WH 8102]
64	gi|499441026|ref|WP_011128490.1|	17302	0.57	YVAIK;SDAWVTAS;LCSACK;VNIDQAK;AEELMAAVEK;VHGMFWQSK;VAAEAVLSMTK;YVAIKEEEAQK;AMEAPAAGDAAALAAYNNTFGR	1;1;1;1;1;1;1;1;1	9	293	superoxide dismutase, Ni [Synechococcus sp. WH 8102]
65	gi|499441890|ref|WP_011129354.1|	50733	0.02	QMGMELASEER	1	1	2	MULTISPECIES: ClC family H(+)/Cl(-) exchange transporter [Synechococcus]
66	gi|499440115|ref|WP_011127579.1|	15285	0.18	TMQSQAK;LAGTPDPK;ATSSGSDALDR	1;1;1	3	5	MULTISPECIES: cysteine desufuration protein SufE [Synechococcus]
67	gi|499439676|ref|WP_011127140.1|	14977	0.2	GANLEGADLSGAR;GATLTNADLTGTDLR	1;1	2	3	MULTISPECIES: pentapeptide repeat protein [Synechococcus]
68	gi|499439881|ref|WP_011127345.1|	47062	0.07	FLAPDR;WIDYR;TLDLLSPR;EQHDSPQSVQSS	1;1;1;1	4	4	cytochrome c biogenesis protein CcsB [Synechococcus sp. WH 8102]
69	gi|499441659|ref|WP_011129123.1|	35017	0.23	VWVIYR;ADSQPAQR;GDEIWQR;LLNDQYAMER;LVIWPLGAGDHR;ALGSEVTTAMSGAR;LHWAGSLTAAQPSHN	1;1;1;1;1;1;1	7	11	NAD(+) kinase [Synechococcus sp. WH 8102]
70	gi|499439532|ref|WP_011126996.1|	17950	0.04	AQLTPPK	1	1	1	MULTISPECIES: tRNA (adenosine(37)-N6)-threonylcarbamoyltransferase complex ATPase subunit type 1 TsaE [Synechococcus]
71	gi|499440416|ref|WP_011127880.1|	16538	0.13	ALGLVPGR;HGLNFPLLVDR	1;1	2	2	MULTISPECIES: peroxiredoxin [Synechococcus]
72	gi|499440734|ref|WP_011128198.1|	16165	0.08	GPLTVPLEQLK	1	1	1	NUDIX hydrolase [Synechococcus sp. WH 8102]
73	gi|499439569|ref|WP_011127033.1|	47075	0.02	LVVGLGMLPR	1	1	1	cation:proton antiporter [Synechococcus sp. WH 8102]
74	gi|499440839|ref|WP_011128303.1|	52428	0.33	NVALK;GDYIFR;LANDK;DALLGADR;QELAVK;NAIDLALAR;AELALVK;NEDFLK;EAVSTAEK;SIDHLQK;YELQIHDR;RNPTMAQK;NEADTTATK;TKDALLGADR;EIQTLTLQK;HQLDTQSMK;FQTAIDEIDK;VDEAGYADILK;DREFEQQLSK	1;1;1;1;1;1;1;1;1;1;1;1;1;1;1;1;1;1;1	19	40	hypothetical protein [Synechococcus sp. WH 8102]
75	gi|755154201|ref|WP_042504070.1|	28299	0.16	GSTGDWDSAR;LALGDPDGAIADQAR;SIELAPEEPDPHLNR	1;1;1	3	9	tetratricopeptide repeat protein [Synechococcus sp. WH 8102]
76	gi|755154254|ref|WP_042504120.1|	83629	0.34	LEAAAGA;EQGMR;EVLAK;LNDLIGR;YHDIK;QPFGLPVR;DHSIAELQR;GMEGNDHK;SISQGEMMNR;VCLDVSHSK;FQLSDDELFR;IQSPGQGLQPNR;IIALPLLDSHGR;RVEESMGQGGER;FKQPFGLPVR;ELADAPVGYSGHER;DLEVDLDQVLPNR;ASFIPEIWQGHK;IVAVALPATDGLQLGSR;VSLLPDEFAQMMQGIR;GIEVPIAAVAMGAAVIEK;AQGEVFFPSDLETPAATPR;SLVAACDVPAGTEITEAMVR	1;1;1;1;1;1;1;1;1;1;1;1;1;1;1;1;1;1;1;1;1;1;1	23	88	MULTISPECIES: acetylneuraminic acid synthetase [Synechococcus]
77	gi|499441651|ref|WP_011129115.1|	71510	0.04	EVLEVDAK;GNDTAMQAQLLTASGK	1;1	2	11	oxidoreductase [Synechococcus sp. WH 8102]
78	gi|499441726|ref|WP_011129190.1|	42773	0.17	DLQDSSQLR;LAQEQAALNR;MGFNNDGAQALR;ILEGLQLQLDR;RPAVLGINVGK;TLAEEAGGLSGAPLR	1;1;1;1;1;1	6	21	dihydroorotate dehydrogenase (quinone) [Synechococcus sp. WH 8102]
79	gi|499441235|ref|WP_011128699.1|	18933	0.38	SLVQGLK;AAGAGGGTTAK;TQLSSSDVPGMGR;FMCPCHGSQYDATGK;DELGNAITATGWLSSHPEGDR	1;1;1;1;1	5	119	MULTISPECIES: cytochrome b6-f complex iron-sulfur subunit [Synechococcus]
80	gi|499439590|ref|WP_011127054.1|	36555	0.03	DHLPSDQR	1	1	2	MULTISPECIES: glycosyl transferase [Synechococcus]
81	gi|755154550|ref|WP_042504405.1|	40439	0.24	TDQPR;AEANLR;VVLTGQHR;DLNLMAPR;AVNPFGDGK;VVLTEPLDYDR;EPLQALLGNHPR;VTIVLGTRPEAIK;TDNLLDPFPEEANRR	1;1;1;1;1;1;1;1;1	9	15	UDP-N-acetylglucosamine 2-epimerase (non-hydrolyzing) [Synechococcus sp. WH 8102]
82	gi|499440864|ref|WP_011128328.1|	19845	0.29	QDLMTAK;AMGALQIPIGTFHR;SVSGEDGSLVLNQSVR;DQNFNYATEFIPVK	1;1;1;1	4	22	MULTISPECIES: hypothetical protein [Synechococcus]
83	gi|499439863|ref|WP_011127327.1|	35019	0.09	GNDSDFLR;SLASLEYR;LQFINHSVNK	1;1;1	3	6	glycosyl transferase [Synechococcus sp. WH 8102]
84	gi|1105112731|ref|WP_071820852.1|	20130	0.03	SSVLK	1	1	2	phycobiliprotein lyase [Synechococcus sp. WH 8102]
85	gi|499439638|ref|WP_011127102.1|	21895	0.19	QGDIHR;GVLEQAGAN;MATEIDPR;AGAIPSSK;VTGETDVK	1;1;1;1;1	5	22	MULTISPECIES: imidazoleglycerol-phosphate dehydratase [Synechococcus]
86	gi|499441882|ref|WP_011129346.1|	17716	0.07	ALLDQIEADAR	1	1	1	MULTISPECIES: N-acetyltransferase [Synechococcus]
87	gi|499441752|ref|WP_011129216.1|	33021	0.15	EVLTK;AFAASGK;EGNVTSIR;REVLTK;LLEDLAEQR;VQGTGEDPYK	1;1;1;1;1;1	6	8	hypothetical protein [Synechococcus sp. WH 8102]
88	gi|499441044|ref|WP_011128508.1|	39948	0.56	IPEFLR;SADDVLR;LQLGQTLTR;GCVINISGGR;SSASGLPVQPQR;MILSDLEGVAYR;EAIAGAPLQEAFR;GLGAGGNPTIGQK;IEVIGVGGGGSNAVNR;SVMTEAGTALLGIGIGSGR;AVEAAQAAISSPLLETER;VLNTDAQALIQSQAQHR;SVMTEAGTALLGIGIGSGRSR;GISDIITCPGLVNVDFADVR;EVGALTVGIVTKPFGFEGR	1;1;1;1;1;1;1;1;1;1;1;1;1;1;1	15	105	cell division protein FtsZ [Synechococcus sp. WH 8102]
89	gi|499439833|ref|WP_011127297.1|	35793	0.31	TVEIFR;IYVAGHR;GMAGSAIFR;IPLAEGLAR;FHEATK;SPLITPADR;KQLDVNR;HELAQQLVR;GGYHQLLTASR;IQTHVIETAWR;ANAETVTCWGTGSPLR	1;1;1;1;1;1;1;1;1;1;1	11	33	GDP-fucose synthetase [Synechococcus sp. WH 8102]
90	gi|499440796|ref|WP_011128260.1|	10581	0.23	FAFYR;NAVWAYDTPKPDAESIR	1;1	2	2	nucleotidyltransferase domain-containing protein [Synechococcus sp. WH 8102]
91	gi|499440668|ref|WP_011128132.1|	33360	0.21	IDGLR;VLTDDGLR;DHFLQLR;GLELDDRR;RSESPPPER;RLQELALEAEDG;LVNEAYAVLSDPR	1;1;1;1;1;1;1	7	20	molecular chaperone DnaJ [Synechococcus sp. WH 8102]
92	gi|499440060|ref|WP_011127524.1|	51196	0.28	STLVNR;AIVSPIR;LVDTAGIR;ENRPWR;LFGDTYR;DTIDTNIVR;ACVVVVNK;TYQDGYWGDR;VSTSVVNEVLK;DSHTMTAMEK;SVNYGPEYFGINR;SRPCPTLLAVNK;VVDTGGLVFDDDSEFLPEIR	1;1;1;1;1;1;1;1;1;1;1;1;1	13	25	MULTISPECIES: ribosome biogenesis GTPase Der [Synechococcus]
93	gi|499439898|ref|WP_011127362.1|	16922	0.34	EGYISTSR;EALAAAEAEANR;TQLQGQVDQLSTTIINR;LAQVEQLEADLAEQLK	1;1;1;1	4	23	MULTISPECIES: F0F1 ATP synthase subunit B' [Synechococcus]
94	gi|499441592|ref|WP_011129056.1|	24076	0.22	SGNVSSSWR;MQGERPTVR;LAPAEGGAAQLGGDGDR;AVGAEPLGSGEWLLR	1;1;1;1	4	14	MULTISPECIES: riboflavin biosynthesis protein RibD [Synechococcus]
95	gi|499440075|ref|WP_011127539.1|	40360	0.09	IAQVPAEPR;LVQFPTDCR;MLMVPPATQALEAAR	1;1;1	3	4	tRNA preQ1(34) S-adenosylmethionine ribosyltransferase-isomerase QueA [Synechococcus sp. WH 8102]
96	gi|499440862|ref|WP_011128326.1|	16533	0.31	AQDGLIQR;QGVDAYIK;MLMPPLDSESLR;AVYSEDVHFIDPTQER	1;1;1;1	4	7	nuclear transport factor 2 family protein [Synechococcus sp. WH 8102]
97	gi|499440180|ref|WP_011127644.1|	16894	0.1	LDSAAAALLLDQWLR	1	1	1	Holliday junction resolvase RuvX [Synechococcus sp. WH 8102]
98	gi|499439610|ref|WP_011127074.1|	35835	0.26	FELIR;QLAELVR;RPLIDLAR;HDVTEPIR;IFNTYGPR;SVLALEEDR;SVLALEEDRGA;GDSLTLYGDGSQTR;HDVTEPIRLEVDR	1;1;1;1;1;1;1;1;1	9	18	NAD-dependent epimerase/dehydratase family protein [Synechococcus sp. WH 8102]
99	gi|499439694|ref|WP_011127158.1|	46539	0.02	GDSSNNFR	1	1	1	putative bicarbonate transporter, IctB family [Synechococcus sp. WH 8102]
100	gi|499440194|ref|WP_011127658.1|	23457	0.31	VLLQGLLS;QLQDADAIALR;ALTLPIAHGEGR;YQCSDDTLK;TPWLEHYGTDK;FAPALQALLGFAAQGGR	1;1;1;1;1;1	6	22	MULTISPECIES: phosphoribosylformylglycinamidine synthase subunit PurQ [Synechococcus]
101	gi|499440136|ref|WP_011127600.1|	12320	0.1	VEMVR;IYTTLK	0;1	1	7	MULTISPECIES: thiamine-binding protein [Synechococcus]
102	gi|499440003|ref|WP_011127467.1|	53109	0.5	SVGPR;IDVIR;VEMVR;EGQNVR;VLASK;EANPPSR;EVSEVPR;LTGWK;ANATFK;VAVDSIER;GPQLFVSR;QVLAQK;MAAATTK;IQQVVNELR;DQLPNDNYR;LPPQVVEAALR;EVDPVGACIGAR;RDQLPNDNYR;KLPPQVVEAALR;IQQVVNELRGEK;WSQDPGQYIANSLSPAR;MIQEEFADLEDPVLTAR;QSVIMAVSSGLGRPEVEAELPR;LVDPVGQHAHVLVPPDQLSLAIGR	1;1;0;1;1;1;1;1;1;1;1;1;1;1;1;1;1;1;1;1;1;1;1;1	23	115	transcription termination factor NusA [Synechococcus sp. WH 8102]
103	gi|499440110|ref|WP_011127574.1|	56874	0.07	LPLTGER;EALLSSSR;LQDLAGVLR;LNPETAADLSAR	1;1;1;1	4	6	hypothetical protein [Synechococcus sp. WH 8102]
104	gi|499441649|ref|WP_011129113.1|	35812	0.13	EDLYR;AIVSEGSFK;ALDDLHNLK;ELAAGTIHRPVVADLQVR	1;1;1;1	4	5	MULTISPECIES: LysR family transcriptional regulator [Synechococcus]
105	gi|499439445|ref|WP_011126909.1|	34759	0.17	LLSVTALGR;AGGTDSSDGLLTAVR;AHGWPDGDPWER;STAQPGDVLVSSGPHGLSR	1;1;1;1	4	6	thiamine-monophosphate kinase [Synechococcus sp. WH 8102]
106	gi|499439631|ref|WP_011127095.1|	54406	0.09	TQQAK;GQVQAK;DVEPYAR;QWVPELR;QAWSAAQEAR;IFNPATQASK	1;1;1;1;1;1	6	8	deoxyribodipyrimidine photo-lyase [Synechococcus sp. WH 8102]
107	gi|499440421|ref|WP_011127885.1|	14658	0.12	DQLTTR;LLQYGSQSR	1;1	2	3	MULTISPECIES: hypothetical protein [Synechococcus]
108	gi|499439630|ref|WP_011127094.1|	20713	0.17	LGSGDEWLDGK;HPGASLAVPITADGHVVLLR	1;1	2	2	NUDIX hydrolase [Synechococcus sp. WH 8102]
109	gi|499441113|ref|WP_011128577.1|	64377	0.26	VPGAR;DAALQR;IPFSAVR;IVPLLQR;SSLPITNR;DLPIPVVVR;LAHTVAYALR;AWVRPLDMR;AATLVQGSVGGGR;GATSGVPFNLSR;EGMPNPSTEPTR;DKGATSGVPFNLSR;VSALQHEPDFIEQAQR;DRNQTAPAEVVGSTLAPPLQEAH	1;1;1;1;1;1;1;1;1;1;1;1;1;1	14	29	carboxysome shell protein [Synechococcus sp. WH 8102]
110	gi|499440532|ref|WP_011127996.1|	20555	0.09	SGHAPEHGQVATALGR	1	1	1	Rossman fold protein, TIGR00730 family [Synechococcus sp. WH 8102]
111	gi|499439578|ref|WP_011127042.1|	52021	0.48	SLNVALR;GNIMK;AYGGVK;FTEGAFR;AQFEK;DVCITER;SMVLVDDR;TYGVAIK;QITYDLAR;VLDAAVAK;TIEWFK;GLSAAITDK;DSGLSVQANAR;GPLTTPVGGGIR;LTAPSQGTPIR;RPQDLDVIVYR;YYEGTPSPHK;ESWILGNLEK;DWGYELATTEFR;HLNEVVIPANGK;GDGTGVDIWPATQK;MIEPGYDSLTPEK;QIPEGSGIGIKPVSK;MIEPGYDSLTPEKK	1;1;1;1;1;1;1;1;1;1;1;1;1;1;1;1;1;1;1;1;1;1;1;1	24	151	isocitrate dehydrogenase (NADP(+)) [Synechococcus sp. WH 8102]
112	gi|499440140|ref|WP_011127604.1|	77697	0.12	IVESR;QGIPTIDVR;FAWDNVVR;QINPNIEER;DALVQDSTALEQR;LLELADQERPLLR;LHAPDWFIENQK;EAAGLQLQGDAIDNPAAR	1;1;1;1;1;1;1;1	8	13	HD family phosphohydrolase [Synechococcus sp. WH 8102]
113	gi|755154684|ref|WP_042504535.1|	37413	0.34	AIAAR;EAAEK;LQGQK;GMTMAISK;YDGLNPTGSFK;YPVTLVNSVNPYR;LAQALVYGAEVLAIR;EGATPLIPVPAIEER;AWLPVTSTTPVITLR;YDGLNPTGSFKDR;AFVLIPDGYVAQGK	1;1;1;1;1;1;1;1;1;1;1	11	49	MULTISPECIES: threonine synthase [Synechococcus]
114	gi|499441524|ref|WP_011128988.1|	165260	0.2	TVVQK;APVSVK;AFPELNR;QLEIK;VLIPPSER;DLLEFK;WPLAQPMR;TIAIINTDR;FGVTAEYLR;AVWPEAASAR;DLYVASLSSR;GGAQVLVLSDR;SQAFPSIGGLR;AAMGLVDQQAVAA;GVEAQPWTQDR;EAHEVLAVAMNR;TLLENRPVTALR;FQVLHDVDAEGR;LEGEANDYVGK;VVPVDSSVLGPMAR;FPYGDWLQHHR;GLGMMFMPQDSEGR;TGPGYDHFSTYK;ELLEAHVAATGSSK;SITDSLITLVPEAFR;TQGVDLSSLLAPIQSSEER;ANADVIQISGHDGGTGASPLSSIK	1;1;1;1;1;1;1;1;1;1;1;1;1;1;1;1;1;1;1;1;1;1;1;1;1;1;1	27	60	glutamate synthase subunit alpha [Synechococcus sp. WH 8102]
115	gi|499440070|ref|WP_011127534.1|	22161	0.62	DYTQTK;NLEITPALR;EAELPDPGVR;NHGGYGVIQAR;YFAMPPMSLEEAR;QLDLIDHDFYLFR;DKDSDQLQVIYR;SENLYASIDLAASK;KYFAMPPMSLEEAR;AQERSENLYASIDLAASK	1;1;1;1;1;1;1;1;1;1	10	35	ribosomal subunit interface protein [Synechococcus sp. WH 8102]
116	gi|499441593|ref|WP_011129057.1|	34106	0.22	LSTPVK;LSPHLPITALR;YWLPELSADDNAAR;LARPELSQEENEAIYGK;LQESPNNAAEVYAETPQLDR	1;1;1;1;1	5	11	6-pyruvoyl tetrahydrobiopterin synthase [Synechococcus sp. WH 8102]
117	gi|499440342|ref|WP_011127806.1|	22493	0.08	AEAGTVVLSASDSPETR	1	1	5	DUF2993 domain-containing protein [Synechococcus sp. WH 8102]
118	gi|499441626|ref|WP_011129090.1|	35334	0.09	LAAVR;GAGDRPLQR;LLTREEAEEAGITR	1;1;1	3	3	DNA polymerase III subunit delta' [Synechococcus sp. WH 8102]
119	gi|499440349|ref|WP_011127813.1|	40958	0.13	SETGPMMGDQR;AVLNLLDNALR;WVSDVAHELK;DHGPGLSDSDLGGMFQR	1;1;1;1	4	13	PAS domain-containing sensor histidine kinase [Synechococcus sp. WH 8102]
120	gi|499439584|ref|WP_011127048.1|	39172	0.12	LAFDVR;MLTTLIR;VLVPGTSTR;NTLGYWGDR;RPIDVLVQAR	1;1;1;1;1	5	11	glycosyl transferase [Synechococcus sp. WH 8102]
121	gi|499441401|ref|WP_011128865.1|	44988	0.22	ALPTLFR;LEINK;IGAPLTESNQR;ALDGEDIQK;AAELSPEHLFDR;SAVIDLGDAGDVTR;FDNLVEGLTEDR;AMSVILADPETLDRPVDK	1;1;1;1;1;1;1;1	8	17	bilin biosynthesis protein CpeY [Synechococcus sp. WH 8102]
122	gi|755153681|ref|WP_042503556.1|	6888	0.41	MITDHLPR;AVVPAVPTQESQNTPK	1;1	2	7	hypothetical protein [Synechococcus sp. WH 8102]
123	gi|499441757|ref|WP_011129221.1|	65085	0.17	VALLR;SAGGLSESR;LEELDIR;QVEGVVER;SDPAVLALGR;FSPDAMK;FALNVLAEGR;AVEALLHK;SLQLIATPTPR;QFLQPFAPGADR;TLQIPIDTGVVALR	1;1;1;1;1;1;1;1;1;1;1	11	17	MULTISPECIES: flavin oxidoreductase [Synechococcus]
124	gi|499439953|ref|WP_011127417.1|	33462	0.12	RELLESLQR;FLGSLPTEER;SIPPDIPLSGLASGR	1;1;1	3	3	circadian clock protein KaiA [Synechococcus sp. WH 8102]
125	gi|499440121|ref|WP_011127585.1|	41001	0.21	EIPELSAR;TIAATQK;AVAGFLVK;VGGQQTINQR;VSDNSATNLLIER;SIALVDTGEALSLR;ALAAAMAPHLKPEPAPPR	1;1;1;1;1;1;1	7	11	serine hydrolase [Synechococcus sp. WH 8102]
126	gi|499439425|ref|WP_011126889.1|	22763	0.15	LALVEAR;KVEGQQNR;AAETLIDEQIAQMDQQLK	1;1;1	3	5	hypothetical protein [Synechococcus sp. WH 8102]
127	gi|499439818|ref|WP_011127282.1|	29905	0.16	DLVDAYR;LLENEDSFK;ADLDQIHYSLIR;LSDGDLAFELHQR	1;1;1;1	4	7	hypothetical protein [Synechococcus sp. WH 8102]
128	gi|499440399|ref|WP_011127863.1|	31367	0.25	MAELR;YGADEALR;NAFLEK;LNVLDLQR;VAINRPAK;EVLQHSPTAIR;RPPDFSETGWLP;VGSFDGGFGAGYLAR	1;1;1;1;1;1;1;1	8	14	1,4-dihydroxy-2-naphthoyl-CoA synthase [Synechococcus sp. WH 8102]
129	gi|499439992|ref|WP_011127456.1|	12445	0.17	ALADLSAAGR;ALDQTEQLQR	1;1	2	4	hypothetical protein [Synechococcus sp. WH 8102]
130	gi|755152946|ref|WP_042502846.1|	8154	0.31	MFSPVAASR;HLQPPPIGPQPYR	1;1	2	3	MULTISPECIES: hypothetical protein [Synechococcus]
131	gi|755152842|ref|WP_042502744.1|	64953	0.18	QLGQQAR;AFVEK;QIQSLIR;REAWYR;NVNPDLLDR;ALASLPATSMR;ATIVEGFQK;LGLTIHEIKPR;LNVDGFSQINPASMGEVR;NPQVHYIGVEAMPEPAADASR	1;1;1;1;1;1;1;1;1;1	10	19	hypothetical protein [Synechococcus sp. WH 8102]
132	gi|499441259|ref|WP_011128723.1|	23425	0.07	LAVGDQVNLEADQLAR	1	1	1	riboflavin synthase [Synechococcus sp. WH 8102]
133	gi|499440189|ref|WP_011127653.1|	32388	0.41	AYADR;GQSTGK;ALIGFAGR;SSLASLLR;VIEQTLR;LVEEATAR;ESQAATGLR;DGVVTGLCR;KGQSTGK;FMGGSMGSVVGEK;VDGLAMALAVMDFR;MQEGMLSLMQMAK;ITQEPEEGDGLWSK	1;1;1;1;1;1;1;1;1;1;1;1;1	13	46	acetyl-CoA carboxylase carboxyl transferase subunit beta [Synechococcus sp. WH 8102]
134	gi|755154416|ref|WP_042504277.1|	58008	0.06	VEQDLAR;DLLNSQR;ALLQDMVGDVAAAMGSTR	1;1;1	3	3	GTP-binding protein [Synechococcus sp. WH 8102]
135	gi|755154622|ref|WP_042504475.1|	23938	0.07	EALIK;GSLALDLSR	1;1	2	5	MULTISPECIES: hypothetical protein [Synechococcus]
136	gi|499440704|ref|WP_011128168.1|	10990	0.26	QTITQR;IIPGMSEEK;KIIPGMSEEK	1;1;1	3	3	MULTISPECIES: ATP-dependent Clp protease ClpS [Synechococcus]
137	gi|499440490|ref|WP_011127954.1|	35669	0.25	LAGLR;ALFQEAR;MGLVFFR;LIEVEGER;AGLFDTGFR;MGVQLIK;QQVSPEIDR;LIEQSHGGPAEGR;LYGWEDLELGER	1;1;1;1;1;1;1;1;1	9	17	glycosyl transferase [Synechococcus sp. WH 8102]
138	gi|499439672|ref|WP_011127136.1|	40416	0.03	LQLTDQPDPR	1	1	1	MULTISPECIES: undecaprenyl-phosphate alpha-N-acetylglucosaminyl 1-phosphate transferase [Synechococcus]
139	gi|499440351|ref|WP_011127815.1|	34082	0.21	QQQNLALR;NSQSLEPVR;QLQLSSGGGDR;ITTPVIEALER;SQETVPDQLSR;VLQADTTIPGTYR	1;1;1;1;1;1	6	8	transcriptional regulator [Synechococcus sp. WH 8102]
140	gi|499441211|ref|WP_011128675.1|	34052	0.46	GDILAK;SGCELK;VAMSAIK;SDGSGTTK;GNAGVAAVIK;LTQEQAVK;GNGPDAATIK;SKDAVNNIGE;EGAIGYLNQSYIR;ITGAGATFPAQIYQR;DVFNFMLSDEAQNVAPR;AYLDQTVNFGASDDPMISR;KAYLDQTVNFGASDDPMISR	0;1;1;0;1;1;1;1;1;1;1;1;1	11	88	MULTISPECIES: phosphate ABC transporter substrate-binding protein PstS [Synechococcus]
141	gi|499439699|ref|WP_011127163.1|	109539	0.17	AAVNK;VLEDCR;ALTPIK;QLADVYR;GALLAGLIYR;LYVSAPTDQR;EYEAAQIK;GWPTIPSDWR;QEPPYGADVLR;VLQSMDQEQR;LDYALVDDGSGR;NDTLSAPVQQLR;VLTHGFALDEK;AEGLELPTETDALR;ATEQWFASVEGFR;ESLSYPADLYLEGSDQHR	0;1;1;1;1;1;1;1;1;1;1;1;1;1;1;1	15	30	isoleucine--tRNA ligase [Synechococcus sp. WH 8102]
142	gi|499440419|ref|WP_011127883.1|	33843	0.81	AAVNK;VAMGK;GDILAK;LTQEQAVR;NPNPTAK;SDGSGTTK;WPAGVGAK;KDMAK;WFADLAK;VVAAALQNK;GNSGVAGVIQNR;APSLGFVPLK;GKVVAAALQNK;SGEFLKPSVAAGAR;SGGPQVNYQAVGSGSGR;DLAGKNPNPTAK;MGAIGYVNQSYIK;APSLGFVPLKGDILAK;NWQDLGCQPGTITWVHR;VVQEAFNYMLSDAAQDK;AFTNSMQAFSSTWTLGTGK;KAFIDQTVNFGASDDPMK;AFIDQTVNFGASDDPMKK	0;1;0;1;1;0;1;1;1;1;1;1;1;1;1;1;1;1;1;1;1;1;1	20	320	phosphate ABC transporter substrate-binding protein PstS [Synechococcus sp. WH 8102]
143	gi|499440313|ref|WP_011127777.1|	11541	0.38	LGLGLTR;DLMETPPIR;QESVDDKPR;SNDPLVTVGDAKPR	1;1;1;1	4	10	MULTISPECIES: hypothetical protein [Synechococcus]
144	gi|1180291819|ref|WP_083810623.1|	59678	0.02	LQLAPGSPVLR	1	1	1	2-succinyl-5-enolpyruvyl-6-hydroxy-3-cyclohexene-1-carboxylic-acid synthase [Synechococcus sp. WH 8102]
145	gi|499441415|ref|WP_011128879.1|	29534	0.29	GMLTR;YTAYR;EGSTGSK;LMPLFER;AELLLSGQK;ASSLDPVQIPGWR;ADPDHTQPVWER;AKPVPVTTATWACSTDK	1;1;1;1;1;1;1;1	8	15	phycoerythrobilin:ferredoxin oxidoreductase [Synechococcus sp. WH 8102]
146	gi|499440156|ref|WP_011127620.1|	14380	0.52	ALTDK;EALQK;AMAACPK;AIPDDVQTK;VKEALQK;HEGQVASLQGK;EMFAAAEQQVLVR;GRHEGQVASLQGK	0;1;1;1;1;1;1;1	7	24	MULTISPECIES: hypothetical protein [Synechococcus]
147	gi|499440698|ref|WP_011128162.1|	51955	0.28	SGATAK;ALTDK;ILLDDGR;GQFDQNR;TMGLLK;LADEVTAGSR;ELVQAGATTFR;ALTDKDK;GVNFPDVQLSVR;EHGHETPVVAK;VGIVSSEEAPVNMI;ILLDDGRVEMK;IKELVQAGATTFR;GDLGVEMPAEEVPLLQK	1;0;1;1;1;1;1;1;1;1;1;1;1;1	13	37	pyruvate kinase [Synechococcus sp. WH 8102]
148	gi|499441889|ref|WP_011129353.1|	92873	0.29	ELAADR;ALTDK;GYSDAK;TIATLK;GGGVILGGK;GLLTVEK;GFTLAQK;MDEETLK;VLEGSGSNK;DLPDFFAQR;IDPLSDELYR;FSGSLQPGVTLR;VEDNTTVFSTSTR;IMEIEGLPDLK;IPPGVDEAAYVK;AEGYYATFEAAGSR;LEQAFELTDATAER;MLLPDSVGTGGDSHTR;GHPVAYVGDVVGTGSSR;FELKPSTISDEVR;IPTPDEYHSIAAEK;REPLAETITVTVFK;AQLGLAPSDAFIRPSAPADTGK	1;0;1;1;1;1;1;1;1;1;1;1;1;1;1;1;1;1;1;1;1;1;1	22	64	MULTISPECIES: aconitate hydratase B [Synechococcus]
149	gi|499440661|ref|WP_011128125.1|	24051	0.09	SALDRDLVQR;GLDGVGQALK	1;1	2	3	phosphoribosylglycinamide formyltransferase [Synechococcus sp. WH 8102]
150	gi|499441896|ref|WP_011129360.1|	35069	0.08	TAALK;NGPGAAK;EAEIAK;WPTGVGSK	1;1;1;1	4	15	phosphate ABC transporter substrate-binding protein PstS [Synechococcus sp. WH 8102]
151	gi|499440190|ref|WP_011127654.1|	13648	0.04	EPLNS	1	1	1	hypothetical protein [Synechococcus sp. WH 8102]
152	gi|499440305|ref|WP_011127769.1|	27860	0.57	QVTLR;TVLVQR;FSLDTLPAS;DQPVELSPR;QDGHLTAAVGR;SVDTQVLTLR;MAWPPFSGGPR;VLVVEPHPTLR;KPFGLEELAAR;SGADPVVGLLDDGADDVLR;KLEQAGLGEGGGITTVR;DLTVEPSAPSADPLILPQSGTGQEPSR	1;1;1;1;1;1;1;1;1;1;1;1	12	45	MULTISPECIES: DNA-binding response regulator [Synechococcus]
153	gi|499440039|ref|WP_011127503.1|	101495	0.07	ELVER;ALSNQK;ALAHGQK;AASGLDPSK;TTVIAALSK;TLVGEYAIHR;EAYGDDNVGLMTGDLSVNR	1;1;1;1;1;1;1	7	11	DEAD/DEAH box helicase [Synechococcus sp. WH 8102]
154	gi|499439514|ref|WP_011126978.1|	34755	0.21	AQQNK;ALSSTK;IEDIK;LFLEK;DITPSYIGR;ASISQLEER;NPRPTGSTGTYRDEINPEEASLIR	1;1;1;1;1;1;1	7	10	hypothetical protein [Synechococcus sp. WH 8102]
155	gi|755153288|ref|WP_042503184.1|	8726	0.41	GGLNESSR;GVLIQHPGYR;WVGGFQATTDAER	1;1;1	3	8	hypothetical protein [Synechococcus sp. WH 8102]
156	gi|499441032|ref|WP_011128496.1|	8886	0.54	MIVLK;ISNASEVVASK;MIENLAAEGLK;LTPDSIDQSAVEDQVIK	1;1;1;1	4	9	MULTISPECIES: hypothetical protein [Synechococcus]
157	gi|1105112800|ref|WP_071820867.1|	11807	0.06	SVFTFR	1	1	2	MULTISPECIES: hypothetical protein [Synechococcus]
158	gi|499440229|ref|WP_011127693.1|	46767	0.06	MGGLETAIR;GIFSNEAGLGSAPMAHAAAK	1;1	2	2	MULTISPECIES: alanine:cation symporter family protein [Synechococcus]
159	gi|499439650|ref|WP_011127114.1|	20425	0.1	EASYVVK;LSEVSSAAEELSR	1;1	2	6	orotate phosphoribosyltransferase [Synechococcus sp. WH 8102]
160	gi|499441669|ref|WP_011129133.1|	45024	0.2	LGDQL;EAFGR;HAATITEGR;ATPLYEAER;EDLNHTGAHK;GDKDVNTVAEK;AEYGAVTDQQALGALR;LLGATVQPVTAGTATLK	1;1;1;1;1;1;1;1	8	24	tryptophan synthase subunit beta [Synechococcus sp. WH 8102]
161	gi|499441268|ref|WP_011128732.1|	25220	0.09	VAIAR;LDNRPNQLSGGQQQR	0;1	1	5	MULTISPECIES: ABC transporter ATP-binding protein [Synechococcus]
162	gi|499441874|ref|WP_011129338.1|	32108	0.08	VAIAR;QISGGMK;SVPSSVDSISYK	0;1;1	2	2	sulfate ABC transporter ATP-binding protein [Synechococcus sp. WH 8102]
163	gi|755154084|ref|WP_042503957.1|	59233	0.08	VAIAR;VIVLDK;ALALQPK;QLSGGQQQR;GQAAGLVFQDPMTR	0;1;1;1;1	4	6	ABC transporter ATP-binding protein [Synechococcus sp. WH 8102]
164	gi|499440488|ref|WP_011127952.1|	24858	0.35	VAIAR;QVLQGISLR;TTLLTLIGALR;LPHDLSGGQK;ASVELQNLSHSYGR;DQSCAVLMVTHDPR;LLLADEPTAALDGATGR	0;1;1;1;1;1;1	6	6	ABC transporter [Synechococcus sp. WH 8102]
165	gi|499440244|ref|WP_011127708.1|	27155	0.32	VAIAR;SYIAGVR;EVLDAMR;ATDLVK;LDSTHADPQVR;VKEVLDAMR;YPAQLSGGQQQR;ALALDPEVMLFDEPTSALDPER	0;1;1;1;1;1;1;1	7	61	MULTISPECIES: amino acid ABC transporter ATP-binding protein [Synechococcus]
166	gi|499439821|ref|WP_011127285.1|	105977	0.12	IIGGK;AVLQNPR;GAGLSGGQR;VELYSLR;FYEPEQGR;TPAPAVLEHDGR;VSGETIGALAK;IQIDGLDVSK;VPLEAVLSEEADR;LPQAFFDERPVGR;DNLLMVKPDATSQELIR	1;1;1;0;1;1;1;1;1;1;1	10	12	multidrug ABC transporter [Synechococcus sp. WH 8102]
167	gi|499439605|ref|WP_011127069.1|	107879	0.23	VAIAR;YSPER;GASLSGGQR;FEGLSFR;VELYSLR;GVSDAALLR;VAELEK;LYEPGEGR;LPLGYFDR;AELLPPVSR;RPVGELGTR;TLLSNPK;AAAEENAK;AQNVEMVSR;DINLEIK;SNATPDQK;LGAEVIDHLLR;VMLPPLHGEVR;KAELLPPVSR;ILIDGYDIAK;FRPGQPEVLK;QGFALVVASSEQGLR;LLVMDEATSALDYETER;TQSHLVEVLTGIQTVK	0;1;1;1;0;1;1;1;1;1;1;1;1;1;1;1;1;1;1;1;1;1;1;1	22	68	peptidase C39 [Synechococcus sp. WH 8102]
168	gi|499439990|ref|WP_011127454.1|	9792	1	TELTK;IAIPAK;QGLNPK;IAIPAKR;VPAFTAGK;ADLVNLVAAR;RVPAFTAGK;VSILGFGSFEPR;KVSILGFGSFEPR;TDVSMVVDAAIETIIDSVVEGK	0;1;1;1;1;1;1;1;1;1	9	320	MULTISPECIES: HU family DNA-binding protein [Synechococcus]
169	gi|499441735|ref|WP_011129199.1|	99874	0.24	LDDLR;YISDR;LESLLR;IDEVIR;WQEER;TELAK;HAIAEAER;SVLEEVSR;WVEPLPLR;GSLTHEPDR;TAIAELLAQR;EPSALEAYGR;LDMSEFMER;IVAGEVPDSLQGLR;EQVEAGDIADLVAR;NNPVLIGEPGVGK;LQYDQLHTVQQR;SIDVPQLIVAVGADPR;ALATSLFDEEEALVR;RVELALLAAEEAPEEER;IEVTSKPQVVEEAEADLR	1;0;1;1;1;1;1;1;1;1;1;1;0;1;1;0;1;1;1;1;1	18	26	chaperone protein ClpB [Synechococcus sp. WH 8102]
170	gi|755153746|ref|WP_042503620.1|	95650	0.43	YITDR;DLTAAAR;TIQILSR;VNEALK;IVSLQVER;YEVHHGVR;TAIVEGLAQR;DGQLDPVIGR;FRPEFLNR;YRGEFEER;ELETPIAK;AIDLVDESAAR;LFDSDDAMVR;LVQSEMEK;GAIDQLSALK;ILQLEMEK;VQLQVEQAK;IDMSEYMEK;SLEKEELRR;LLQLEDDLHQR;IADSALVAAAMLSSR;NNPVLIGEPGVGK;QHIEKDPALER;QLLSQAGVTTNTLK;QLITLDMGALIAGAK;VIGQNQAVTAVADAIQR;HQQLETEHLLLALLR;GAIDQLSALKEEIER;AHPDVFNVMLQILDDGR;TGVDVTTFEASVEGHLQR;RRPYAVILFDEVEK;GNQTVTDQNPEATYESLAK;RFQQVLVDQPTVPD…	1;1;1;1;1;1;1;1;1;0;1;1;1;1;1;1;1;1;1;1;1;0;1;1;1;1;1;1;1;1;1;1;1	31	89	chaperone protein ClpB [Synechococcus sp. WH 8102]
171	gi|499440339|ref|WP_011127803.1|	92966	0.53	EVFGR;TQVIR;EVELR;YISDR;HTVSK;VIQILGR;TELTK;VEVEK;TVDFK;LPPEAK;DQDFTK;IMEEIK;TAIAEGLAQR;YRGEFEER;LTESESVK;EKEVELR;SLVNEELK;LDMSEFMER;VLELSLEEAR;AIDLIDEAGSR;VIMLAQEEAR;LIGQDEAVK;GLAESSPQLAGAAV;RVLELSLEEAR;KIMEEIK;GITLTVSDAFK;QYFRPEFLNR;LLNMEETLHQR;VLENLGVDLAK;GSGFVAVEIPFTPR;ITDDALVAAATLGDR;NNPVLIGEPGVGK;LLEDSLAEEVLSGR;ALATYFFGSEEAMIR;GELQCIGATTLDEYR;MLGETAEVSGGGGGGGAK;HKGLAESSPQLAGAAV;IQQGEIPDILED…	1;1;1;0;1;1;0;1;1;1;1;1;1;0;1;1;1;0;1;1;1;1;1;1;1;1;1;1;1;1;1;0;1;1;1;1;1;1;1;1;1;1	37	129	MULTISPECIES: ATP-dependent Clp protease ATP-binding subunit ClpC [Synechococcus]
172	gi|499441165|ref|WP_011128629.1|	18670	0.14	SIEVSGWR;QIAPAQLEEVAEFFR	1;1	2	2	MULTISPECIES: inorganic pyrophosphatase [Synechococcus]
173	gi|499440049|ref|WP_011127513.1|	39335	0.33	YAIDPTR;VDLADAK;SPYSSSK;VTDRPGHDR;SYCVGGYGER;FSETTPYDPR;HDFDEAIAK;VLVTGGAGFIGGAVVR;ESEAIVFNLDK;TVQWYIAHYGDK;AADPDLVMHLAAESHVDR	1;1;1;1;1;1;1;1;1;1;1	11	37	dTDP-glucose 4,6-dehydratase [Synechococcus sp. WH 8102]
174	gi|499441072|ref|WP_011128536.1|	25562	0.25	LAGVLDFNR;FPDGTAQER;LTTAGPAADFQR;RLVVPVASAAGLK;YDQLNDLLSLGLHR	1;1;1;1;1	5	7	bifunctional demethylmenaquinone methyltransferase/2-methoxy-6-polyprenyl-1,4-benzoquinol methylase [Synechococcus sp. WH 8102]
175	gi|499441807|ref|WP_011129271.1|	29884	0.19	SWDAIK;AEQATAHASET;VEAALEGNLQGR;VQEELDELK;FDVDAIASAISDK	1;1;1;1;1	5	7	MULTISPECIES: nucleoside triphosphate pyrophosphohydrolase [Synechococcus]
176	gi|499441656|ref|WP_011129120.1|	32343	0.41	TTALQR;SWSGLQR;KHEAGAR;VHAVNVTDGSR;QVTAFNQGK;IPLVLDQAGVNQLAA;AIESGQQAMTAEVMPPR;QVTAFNQGKDPVK;AGDQADARPVNEFESVK;ADLPDGATQLFAGCAADPQSR	1;1;1;1;1;1;1;1;1;1	10	21	MULTISPECIES: 5,10-methylenetetrahydrofolate reductase [Synechococcus]
177	gi|755153477|ref|WP_042503366.1|	8674	0.32	AVICPEEIEAPR;NPGVDNSIHIGPK	1;1	2	3	hypothetical protein [Synechococcus sp. WH 8102]
178	gi|499440808|ref|WP_011128272.1|	45726	0.06	AIGDLLK;HLDGSFQQTLLPFGGGER	1;1	2	2	cytochrome P450 [Synechococcus sp. WH 8102]
179	gi|499440424|ref|WP_011127888.1|	63921	0.08	TALGR;LSDDVK;QSLFDHMLR;QQAAEQLEGMAS;GFPDGFSTIVGER	1;1;1;1;1	5	5	ABC transporter ATP-binding protein [Synechococcus sp. WH 8102]
180	gi|499440944|ref|WP_011128408.1|	42127	0.25	ALAPAPK;YDGPAGPWTLR;DGELHQCATPR;EFLGQAWQYR;ALVDAPASPFVGR;YPHQLSGGQK;LQPDPQGEATVMGR;ANDPYAASGVPALRPMPPA	1;1;1;1;1;1;1;1	8	13	ABC transporter ATP-binding protein [Synechococcus sp. WH 8102]
181	gi|499441611|ref|WP_011129075.1|	9152	0.29	GALVK;AETDSK;AKPAALR;KGALVK	1;1;1;1	4	8	MULTISPECIES: NAD(P)H-quinone oxidoreductase subunit O [Synechococcus]
182	gi|499440702|ref|WP_011128166.1|	23604	0.54	HTIADSK;RLAEAAESTAG;LSVDLGLPAER;DLTVFSSNSER;EQSLSDGAHYSR;AFHQAFPHVIAPLYR;VEKDLTVFSSNSER;MEQAVELMQETLAADR;MEQAVELMQETLAADRR	1;1;1;1;1;1;1;1;1	9	34	photosystem II biogenesis protein Psp29 [Synechococcus sp. WH 8102]
183	gi|499440525|ref|WP_011127989.1|	10247	0.21	LLEQR;LNAEIAR;SMLHAPR	0;1;1	2	3	MULTISPECIES: hypothetical protein [Synechococcus]
184	gi|499441138|ref|WP_011128602.1|	30152	0.12	LLEQR;GVAAGILPEAVR;SALEDAGALLPDSEPQR	0;1;1	2	3	copper oxidase [Synechococcus sp. WH 8102]
185	gi|499439516|ref|WP_011126980.1|	37425	0.05	FDPTR;AIAEK;LVVSVAK	0;1;0	1	6	RNA polymerase sigma factor, RpoD/SigA family [Synechococcus sp. WH 8102]
186	gi|499441885|ref|WP_011129349.1|	37000	0.23	MMAANLR;SPALPSTGR;LVVSVAK;LMTDHQQAA;LPIHISEK;KSPALPSTGR;GIPLDSSGSTAK;EHLGGWLSQLNER	1;1;0;1;1;1;1;1	7	12	MULTISPECIES: RNA polymerase sigma factor RpoD [Synechococcus]
187	gi|499441021|ref|WP_011128485.1|	35740	0.38	LTTIR;FDPTR;LMDVSR;QVELK;HTLAEIGR;LVVSVAK;LPVHLSER;IHHEQLGR;VSLDLAHK;TFEDHELTGK;VSTAQKPTDSQR;WLSHLSEQEQHVLK;SFLGDLIADSSLDEPLDIVEQR	1;0;1;1;1;0;1;1;1;1;1;1;1	11	25	MULTISPECIES: RNA polymerase sigma factor RpoD [Synechococcus]
188	gi|499439537|ref|WP_011127001.1|	26481	0.04	VSSTTPATAR	1	1	2	rod shape-determining protein MreC [Synechococcus sp. WH 8102]
189	gi|499439641|ref|WP_011127105.1|	54838	0.03	TLLVNVVPR;QFTDNGK	1;1	2	2	MULTISPECIES: BCCT family transporter [Synechococcus]
190	gi|499441729|ref|WP_011129193.1|	13254	1	EGISK;DEAEALK;EIEEVGGK;NATGLGLGDAK;TDEILESLK;DEAEALKK;KEIEEVGGK;SLSLLEASELVK;ALVEAAPKPIK;EGISKDEAEALK;TEFDVILESFDAAAK;ALVEAAPKPIKEGISK;QIEEAFGVSAAASAGVVMAAPGAAAGGGGGEVAEEK	1;1;1;1;1;1;1;1;1;1;1;1;1	13	369	MULTISPECIES: 50S ribosomal protein L7/L12 [Synechococcus]
191	gi|499441313|ref|WP_011128777.1|	39515	0.18	AGLGMEVMHER;VLNTWADVLNR;LIFQYASFNNSR;ETTETESQNYGYK;FGQEEETYNIVAAHGYFGR	0;1;0;0;0	1	1	photosystem II protein D1 3 [Synechococcus sp. WH 8102]
192	gi|499440870|ref|WP_011128334.1|	39655	0.2	QWELSYR;AGLGMEVMHER;VVNTWADMVNR;LIFQYASFNNSR;ETTETESQNYGYK;FGQEEETYNIVAAHGYFGR	1;0;1;0;0;0	2	19	MULTISPECIES: photosystem II protein D1 2 [Synechococcus]
193	gi|499441454|ref|WP_011128918.1|	9035	0.28	SAQGLPPR;KDASPK;IVSWIPLTR	1;1;1	3	9	MULTISPECIES: hypothetical protein [Synechococcus]
194	gi|499440690|ref|WP_011128154.1|	8520	0.21	HPSEGAK;ATIKHPSEGAK	1;1	2	16	photosystem I reaction center subunit PsaK [Synechococcus sp. WH 8102]
195	gi|499441239|ref|WP_011128703.1|	27627	0.32	TTPSQQSTR;SGSQNNAGSTQPSGIR;AGDEPITLGSINDLR;AIQEPVVQSTADLSQEDIR;TVENSEGVEIYPGRPDLVTLR	1;1;1;1;1	5	8	transcriptional regulator [Synechococcus sp. WH 8102]
196	gi|499441393|ref|WP_011128857.1|	33223	0.7	SDLYR;EQIIR;LGEISVR;IASITPVT;YIELAFR;FFESCAR;LGGSAYQNR;LSEQFK;GNSSSSLK;KEQIIR;GDLAGISSK;APADFEEMR;VFYVPFDK;QVVAESQFK;LGVGAGEQGLTYR;VEVTAYSANNVR;QVLGNAYVMDSER;GNSSSSLKGDLAGISSK;FSEESEAPFELIPGDDDARK;AIPVVPPSSTEALGWSFRPSPNLQDAPTR	0;1;1;1;1;1;1;1;1;1;1;1;1;1;1;1;1;1;1;1	19	340	MULTISPECIES: photosystem I reaction center subunit XII [Synechococcus]
197	gi|499441383|ref|WP_011128847.1|	32995	0.96	VSPIR;SDLYR;NGEISVR;QNTAINR;AWTSEAR;DFTNLGR;MYQSK;ENYFSK;SLSEAGNK;DFVAGLAK;GIELNYK;AEQTQGGLISR;ATSDPTSAAFLR;SQLVVEFSNAR;AYCSTFANLAR;GFNAFIDQITR;YEVSGFSYSK;GLAASSQNEYK;RSQLVVEFSNAR;VTPGNASSDTIVER;QVLGNLGPTISQK;SDLYRENYFSK;ISFSANNASKPK;KGLAASSQNEYK;SGEYLEVFGTDTVPYLR;SLSEAGNKYEVSGFSYSK;VHSECPFSSVNDQYAATGNEALEVAIEAAYR	1;0;1;1;1;1;1;1;1;1;1;1;1;1;1;1;1;1;1;1;1;1;1;1;1;1;1	26	599	hypothetical protein [Synechococcus sp. WH 8102]
198	gi|499441229|ref|WP_011128693.1|	37805	0.06	IASQVEEHAR;WGGVVPEIASR	1;1	2	2	MULTISPECIES: tRNA (adenosine(37)-N6)-threonylcarbamoyltransferase complex transferase subunit TsaD [Synechococcus]
199	gi|499441902|ref|WP_011129366.1|	43890	0.26	VLTPAR;LVEVAR;VVGIK;GNATVIGR;LWAASQR;LDMIENR;ANALYEGR;CGIPAPVSK;FDVAIAALAPDLK;KSPYSIDLNLLGR;GSTQSSLYVPAMASYGSEDAFDHR	1;1;1;1;1;1;1;1;1;1;1	11	44	argininosuccinate synthase [Synechococcus sp. WH 8102]
200	gi|499440166|ref|WP_011127630.1|	21531	0.07	LAPGSDLR;MRPLPLK	1;1	2	7	MULTISPECIES: glutaredoxin [Synechococcus]
201	gi|499439554|ref|WP_011127018.1|	72788	0.63	GLATR;ASALLA;LAIQNR;AIEAAK;YLHFGVR;QLTEAGK;MLAVDAINK;GELPEGWDK;DLPTAGPDEK;QLTEAGKK;FGASAPGGTCLK;TQFPAEAAEFER;FIGLDGDSVTMNR;VTTTIGYGSPNK;TDVSFTEDVLK;AVTDKPSIIK;MVVEAAESFGWHR;EFGFTVENLVAK;QGMANQANSSIDK;TDVSFTEDVLKR;GETGSYQPETPEK;VAAPASLDTLCINSIR;LIAFYDDNHITIDGR;GETGSYQPETPEKR;GASLEAEWNQTLATYR;GDTAGVHGAPLGEDETVLTR;VVSMPCVELFDEQSDAYK;AMPGMLVFRPGDANETSGAYK;GELPEGWDKDLPTAGPDEK;QQLGWEYGPFEVPQEAYDQFR;YEA…	1;1;1;1;1;1;1;1;1;1;1;1;1;1;1;1;1;1;1;1;1;1;1;1;1;1;1;1;1;1;1;1	32	299	transketolase [Synechococcus sp. WH 8102]
202	gi|499440712|ref|WP_011128176.1|	29472	0.13	SSLEK;RLNQEPES;TSDILPIVR;RLNDVEASTGWK	1;1;1;1	4	11	hypothetical protein [Synechococcus sp. WH 8102]
203	gi|499441430|ref|WP_011128894.1|	24067	0.58	LEAMLR;YLLPAR;WDLAQR;FNQTFEH;GAQSSDWGR;LLEAASVEK;QKLEAMLR;IGLGQTSAPNLQR;LCLVQIADADDR;DLVMELVGVELDK;MSALAVDTEAMGLIHGR;VDELSDVQLAYAANDVR	1;1;1;1;1;1;1;1;1;1;1;1	12	37	MULTISPECIES: ribonuclease D [Synechococcus]
204	gi|755153367|ref|WP_042503260.1|	21404	0.22	SLNLLV;EVIATAGSGR;REVIATAGSGR;LYTLATSVNEDRWEK	1;1;1;1	4	7	photosystem II protein PsbP [Synechococcus sp. WH 8102]
205	gi|499441758|ref|WP_011129222.1|	26156	0.94	QGMLR;EAALK;EHAGLFR;ASFVPYR;LGHNDLAK;KASFVPYR;YLLFADVAK;KLGHNDLAK;GVTGQADEPVPGK;KYLLFADVAK;DTAAQETEHAFAHFR;DSGAEAEFAEQSSESK;QDRDSGAEAEFAEQSSESK;LLHPELVIDDASSLSDTQK;DLSKPSTQANLESAFGGESMANR;MDLSKPSTQANLESAFGGESMANR;NFGLLTPIEQHHAETYGVALQALQGK	1;1;1;1;1;1;1;1;1;1;1;1;1;1;1;1;1	17	811	rubrerythrin [Synechococcus sp. WH 8102]
206	gi|499441360|ref|WP_011128824.1|	17754	0.16	SLTLGLF;FQNPFR;MHILK;KPDLSDPK	1;1;1;1	4	31	MULTISPECIES: cytochrome b6-f complex subunit 4 [Synechococcus]
207	gi|499440446|ref|WP_011127910.1|	14030	0.54	ALPLAGK;ELALDLLLR;LPEDLPQIK;FKPVALTPLW;ADSPYLVALALIDQGGR;SQAVVAAEGDAPDQLGK	1;1;1;1;1;1	6	23	MULTISPECIES: hypothetical protein [Synechococcus]
208	gi|499441632|ref|WP_011129096.1|	9872	0.08	EQEQTIK	1	1	2	hypothetical protein [Synechococcus sp. WH 8102]
209	gi|499439461|ref|WP_011126925.1|	59041	0.36	LVEPLR;AMQPK;DADLIVR;DLQFK;EQVGEK;IVNEVK;IIGTEFIR;SVGVMGDK;VFEEESK;ALGLPEEIVR;GITDPEEK;TYAWPIVLR;SVGVMGDKR;ILGEVTDEK;KIIGTEFIR;LPYDLMETISNR;LAHTANTPEAAVAHLQR;KGEPEFLMDFFDR;VVLDITSKPPGTIEWE;QPAIVILDFGSQYSELIAR	1;1;1;1;1;1;1;1;1;1;1;1;1;1;1;1;1;1;1;1	20	76	MULTISPECIES: GMP synthase (glutamine-hydrolyzing) [Synechococcus]
210	gi|499440637|ref|WP_011128101.1|	9753	0.81	SGVIK;ESLNQR;DKEIAFYFG;AIAGPDGVDAAIK;LLDAGWDGLKDK;AGVDLDGSPIPAPMLALYNEVMDLESQR	1;1;1;1;1;1	6	21	MULTISPECIES: hypothetical protein [Synechococcus]
211	gi|499441054|ref|WP_011128518.1|	9253	0.07	EFHQVK	1	1	7	MULTISPECIES: hypothetical protein [Synechococcus]
212	gi|499441289|ref|WP_011128753.1|	37966	0.18	GVTYAIR;SMVETIK;SSPDQTLK;ATASQVSGPVK;LEGDLLSAGQEGVR;LEVINMTPLNQQGQGR	1;1;1;1;1;1	6	10	zinc metalloprotease [Synechococcus sp. WH 8102]
213	gi|755153484|ref|WP_042503373.1|	43348	0.45	GYFGLR;LADMAGR;FSGSVAAAA;LWSGLER;LPTLTTVR;IPDGVDGK;YAWQTDNR;QAFNAINTPDR;AVTNSLLPVK;LLNLFETELPR;VDLAYSCSQK;QGLSMHVPEELR;LLAEEGLDQAWAR;IGLMGYNSTPENVDR;GLSCPPGLGPFTMGPRAEAK;AFSQHLLNTHGIEVGGGLGSLAGK	1;1;1;1;1;1;1;1;1;1;1;1;1;1;1;1	16	79	alanine--glyoxylate aminotransferase family protein [Synechococcus sp. WH 8102]
214	gi|499441207|ref|WP_011128671.1|	14190	0.19	MNNAEALLAAAR;INQLLPEGFGLN	1;1	2	2	MULTISPECIES: cytidine deaminase [Synechococcus]
215	gi|499440896|ref|WP_011128360.1|	38216	0.23	LTAVLADHPR;FVAELATVNR;AEQVNVVAVK;IIAVFPTLVFGGR;ADASFHFIHAEDIAR;VDGTSPYPTSYLTEGLAEASR	1;1;1;1;1;1	6	15	NAD(P)-dependent oxidoreductase [Synechococcus sp. WH 8102]
216	gi|499441278|ref|WP_011128742.1|	29761	0.54	SGVYK;FDTVK;MIWPWR;SLTEETVR;EFPALLLR;AIRDVEER;VFSGEQAK;IVVDGPITGSTR;DILSPDRPLSPEER;ALLQELIDSSYGQFVR;IDSPGGTVGDSQEIHAALLR;LADLDETTTRPVTLGKPR;SGVYKDILSPDRPLSPEER	1;1;1;1;1;1;1;1;1;1;1;1;1	13	52	MULTISPECIES: signal peptide peptidase SppA [Synechococcus]
217	gi|499439739|ref|WP_011127203.1|	74234	0.22	LAFGR;LLLNAPR;YEADFR;FSDDQLR;SLIGDYMR;ILSLGEQQR;DLTNALVAK;LMPATSYDFER;DLSLSVGETDK;LEGFQSEVEQVSR;GADPVQQGAESIVVR;HVLDEVNLSTLSTR;HADLTPPGADQPIVR;ELAVISIGHRPTLK	1;1;1;1;1;1;1;1;1;1;1;1;1;1	14	47	MULTISPECIES: ABC transporter ATP-binding protein [Synechococcus]
218	gi|499441877|ref|WP_011129341.1|	7582	0.1	SASDEFK	1	1	1	MULTISPECIES: hypothetical protein [Synechococcus]
219	gi|499440477|ref|WP_011127941.1|	17878	0.06	VVGPLMQER	1	1	1	tRNA-specific adenosine deaminase [Synechococcus sp. WH 8102]
220	gi|755154506|ref|WP_042504363.1|	12104	0.3	VHAPGAGR;VTILFK;KLFAK;LDNFDGFQMLFR	1;1;1;1	4	7	hypothetical protein [Synechococcus sp. WH 8102]
221	gi|499440491|ref|WP_011127955.1|	27034	0.62	YIYCAR;HGNNEQR;YLGGLK;SVQLVLGR;LADAINEGR;ESNAVLEAR;KEGAVLR;FLFVGTK;CGAAYVNQR;RESNAVLEAR;QASEVVALEAAR;RLPDVVVLVDQR;MESSGAIAMRPK;KQASEVVALEAAR;AVVTLAEMMEAGAHFGHQTR	1;1;1;1;1;1;1;1;1;1;1;1;1;1;1	15	156	MULTISPECIES: 30S ribosomal protein S2 [Synechococcus]
222	gi|499440526|ref|WP_011127990.1|	22402	0.15	WLTYEALR;AMQELQK;ETPSALYATAMQELGR	1;1;1	3	6	MULTISPECIES: uracil phosphoribosyltransferase [Synechococcus]
223	gi|499440575|ref|WP_011128039.1|	43877	0.43	AMGEIR;YDTQIHR;VSLTEAPER;TPGVISLYR;LAEAGSEIVR;VTTPSMAHAR;IGVNHGSLAER;GMVESAMEFVR;MLFTYGDTPK;IAMEVAQHVDK;TMVEYVACPSCGR;TLFNLEEVLHK;IHETFEPLVTLLR;STAGIATLLADGLGDTIR;EGFNYPLHLGVTEAGDGDYGR	1;1;1;1;1;1;1;1;1;1;1;1;1;1;1	15	40	4-hydroxy-3-methylbut-2-en-1-yl diphosphate synthase (ferredoxin) [Synechococcus sp. WH 8102]
224	gi|499440393|ref|WP_011127857.1|	41272	0.02	LVDLTISR	1	1	1	MULTISPECIES: hypothetical protein [Synechococcus]
225	gi|499441435|ref|WP_011128899.1|	37622	0.19	TPEVR;GGVGK;GLAMFR;VLQQVTTTA;QVIAVSSGK;LALPGFAQGQR;QFLYQADWGER;AVTELSWIDQIR	1;0;1;1;1;1;1;1	7	13	MULTISPECIES: MRP family ATP-binding protein [Synechococcus]
226	gi|499439606|ref|WP_011127070.1|	44255	0.27	LNPFQR;LSLEK;LMQTK;LDQQK;AGQVLMK;VEVPSNK;DLESCMK;LKAEEK;VVPYGSLEAK;QELSFPVTVK;IGSDALPPDPQEQR;QTSPTNQDSSDLVNYDESVLQQGR	1;1;0;1;1;1;1;1;1;1;1;1	11	51	hemolysin D [Synechococcus sp. WH 8102]
227	gi|499441365|ref|WP_011128829.1|	29346	0.7	GGVGK;NAAAAAR;LMQTK;LEQALVK;TILICSGK;MLEWLTPK;NLDLLLGLENR;TTTTANLGIALAR;DMQAIVALLEER;EAVVVTTPEVAAVR;QEPNLALLPAGNPR;LQGEDIPLMDPAK;IVYTAQEVLAETCR;HKQEPNLALLPAGNPR;VIGLLNTQGVSPVQLVLNR;GEPLTLGPANSPASQAYTNIAGR	0;1;0;1;1;1;1;1;1;1;1;1;1;1;1;1	14	73	MULTISPECIES: septum site-determining protein MinD [Synechococcus]
228	gi|1180291852|ref|WP_083810656.1|	200602	0.02	DLLSVR;DEALSVIR;SSSNLLK;NQISLVAK;TTNPNPYK;SCSQDEVK	1;1;1;1;1;1	6	8	hypothetical protein [Synechococcus sp. WH 8102]
229	gi|499441911|ref|WP_011129375.1|	109240	0.16	LLNTLVR;QHNLK;LMDVMQR;DVLLHGSR;NVDVTIPR;ETLQVK;YQLLAPVVR;NVSVEFPLGR;YVESLSAYAR;VIVIDQSPIGR;MISGLAAEGFAR;LVSVTGVSGSGK;KGEELPDGVER;LGQPAPTLSGGEAQR;SNPATYTGAFDPIR;FACPVHGAVMDELSPR	1;1;1;1;1;1;1;1;1;1;1;1;1;1;1;1	16	27	excinuclease ABC subunit A [Synechococcus sp. WH 8102]
230	gi|499441363|ref|WP_011128827.1|	48263	0.03	EEQLQALAVAGR	1	1	1	HD family phosphohydrolase [Synechococcus sp. WH 8102]
231	gi|499440786|ref|WP_011128250.1|	17630	0.05	LLAERPDIR	1	1	1	hypothetical protein [Synechococcus sp. WH 8102]
232	gi|755153613|ref|WP_042503495.1|	6776	0.32	QLAALNATIGTLHDQMQR	1	1	1	MULTISPECIES: hypothetical protein [Synechococcus]
233	gi|499440582|ref|WP_011128046.1|	13515	0.09	IAELNGDLEK	1	1	1	hypothetical protein [Synechococcus sp. WH 8102]
234	gi|499441361|ref|WP_011128825.1|	24751	0.17	GGESVGQSTLTR;ANSSPVYDWFQER;LEIQDIADDISTK	1;1;1	3	46	MULTISPECIES: cytochrome b6 [Synechococcus]
235	gi|755154574|ref|WP_042504428.1|	29101	0.21	AAIEQK;IAEQEAIR;QIAEQQLLR;IIQPSLLK;DLQVIEATATVK;TQVRPEEFATLTK	0;1;1;1;0;1	4	4	MULTISPECIES: membrane protease subunit, stomatin/prohibitin [Synechococcus]
236	gi|499440950|ref|WP_011128414.1|	28599	0.47	VSDEPR;SVFSK;AAIEQK;FDYVVVR;FSTLTK;QPGLNLK;TQVIPEK;QIAQQQLLR;VIQPSLLK;YAVKPSEAPR;DLQVIEATATVK;IPFLQSTHSFSVR;TEVQIAEQEAIK;GLDITGLQIAEEYR	1;1;0;1;1;1;1;1;1;1;0;1;1;1	12	78	hypothetical protein [Synechococcus sp. WH 8102]
237	gi|499441517|ref|WP_011128981.1|	46919	0.23	LHLWQR;ELLNPDGR;IDPEPSLQR;LKLDDLTPGSHR;LSEDELEHLSGTPR;APAPEEPIPSQGPSGR;LQELAPPGAVQQLK;DPDLGIGPHVAVQVDDRPLIR	1;1;1;1;1;1;1;1	8	25	hypothetical protein [Synechococcus sp. WH 8102]
238	gi|499441661|ref|WP_011129125.1|	21030	0.05	TPLLVERPSS	1	1	4	NADH:ubiquinone oxidoreductase subunit J [Synechococcus sp. WH 8102]
239	gi|1105112642|ref|WP_071820831.1|	19839	0.75	DAELYPAMR;VQGTAWGGGK;LMAGYILVAPK;DNVDALVDYMK;TNQNVGLDPETLALATPAR;DPTSYDGEYSIADLHPSMR;WDAETLTVPGNPEGTQVTFSEQEINTGR;DNVDALVDYMKDPTSYDGEYSIADLHPSMR	1;1;1;1;1;1;1;1	8	75	MULTISPECIES: cytochrome c-550 [Synechococcus]
240	gi|499440616|ref|WP_011128080.1|	18427	0.06	TIPEPNSSLR	1	1	3	rRNA methyltransferase [Synechococcus sp. WH 8102]
241	gi|499440350|ref|WP_011127814.1|	28177	0.1	TLLEVVLLEGR;VAELLGHPVVDLQR	1;1	2	2	rRNA pseudouridine synthase [Synechococcus sp. WH 8102]
242	gi|499439892|ref|WP_011127356.1|	29166	0.05	VEQPPR;QQAQQLIR	1;1	2	2	TlyA family rRNA (cytidine-2'-O)-methyltransferase [Synechococcus sp. WH 8102]
243	gi|499441677|ref|WP_011129141.1|	35382	0.04	EISATATPGDGGYR	1	1	1	MULTISPECIES: RNA pseudouridine synthase [Synechococcus]
244	gi|499439496|ref|WP_011126960.1|	17059	0.42	GIATVAR;IAVVVAR;FTDTADLR;FNDLVTSK;GDTPHFDVVVAEASK;ESGVPVIFGVLTTDTMQQALER	1;1;1;1;1;1	6	33	MULTISPECIES: 6,7-dimethyl-8-ribityllumazine synthase [Synechococcus]
245	gi|499440326|ref|WP_011127790.1|	75396	0.09	EQVELALR;DHDLVILR;VAGLPIPGSDR;VINSAPENQR;LDEDVAGGMSR;TALEQAADLLLIGAGR	1;1;1;1;1;1	6	12	sodium:proton antiporter [Synechococcus sp. WH 8102]
246	gi|499441429|ref|WP_011128893.1|	9194	0.77	QVDQAAAR;RQVDQAAAR;AAIQDSEYVK;LTALLSSSEGDGNFILED;AMAQSMLTALDNSDEGSVER	1;1;1;1;1	5	20	MULTISPECIES: hypothetical protein [Synechococcus]
247	gi|499441478|ref|WP_011128942.1|	16281	0.55	DGVVTSPK;HFPLVNPK;LTVQAAAFTASAR;GIAAGQGASCGFGMR;DGSTVNLDSLVK;KLTVQAAAFTASAR;TKIEAAGGSCETLD	1;1;1;1;1;1;1	7	90	MULTISPECIES: 50S ribosomal protein L15 [Synechococcus]
248	gi|499440882|ref|WP_011128346.1|	56271	0.03	IPALASVEDMRPR	1	1	3	MULTISPECIES: NAD(P)H-quinone oxidoreductase subunit 4 [Synechococcus]
249	gi|499441488|ref|WP_011128952.1|	9570	0.3	ILDTEGR;YGMGQK;AKAEAK;KYGMGQK	1;1;1;1	4	39	50S ribosomal protein L31 [Synechococcus sp. WH 8102]
250	gi|499441872|ref|WP_011129336.1|	38962	0.16	GEGIGFK;VSINSTPTR;LLAGSIGK;LLYMQK;DDNAFLAASDSGK;FVHVIDSSGNQLWR	1;1;1;1;1;1	6	9	hypothetical protein [Synechococcus sp. WH 8102]
251	gi|499439823|ref|WP_011127287.1|	19757	0.18	GELDHQLR;GHDVLFDTPDR;LQLDEALALLQR	1;1;1	3	7	hypothetical protein [Synechococcus sp. WH 8102]
252	gi|499440155|ref|WP_011127619.1|	23342	0.14	MEAFSEPAAGESR;SGVMEATLWGHQLQR	1;1	2	7	MULTISPECIES: hypothetical protein [Synechococcus]
253	gi|499441506|ref|WP_011128970.1|	33207	0.22	LLPELAR;SLDPDQR;NALSTAATAR;LIYAVAVER;DLIPGSDELQR;YSDVSPEAGQGLGAAWNQDR	1;1;1;1;1;1	6	12	MULTISPECIES: hypothetical protein [Synechococcus]
254	gi|499441086|ref|WP_011128550.1|	25435	0.02	AAPLR	1	1	1	MULTISPECIES: DUF4079 domain-containing protein [Synechococcus]
255	gi|499439544|ref|WP_011127008.1|	35123	0.1	LVEEGLR;YSPTAAADLALR;DLQGDIDPTSFSYR	1;1;1	3	5	L-histidine N(alpha)-methyltransferase [Synechococcus sp. WH 8102]
256	gi|499440069|ref|WP_011127533.1|	23577	0.25	QLPLLR;VVLDMAR;LGGQGGPK;AAGGIHHPK;LAMDLLEAGAALVGTSSAPELLQALR	1;1;1;1;1	5	13	2-deoxyribose-5-phosphate aldolase [Synechococcus sp. WH 8102]
257	gi|499439508|ref|WP_011126972.1|	33397	0.03	VPHHLLDLR	1	1	1	tRNA (adenosine(37)-N6)-dimethylallyltransferase MiaA [Synechococcus sp. WH 8102]
258	gi|499440053|ref|WP_011127517.1|	19125	0.08	SLLQLHPEYAVYR	1	1	1	S-isoprenylcysteine O-methyltransferase [Synechococcus sp. WH 8102]
259	gi|499441652|ref|WP_011129116.1|	58905	0.07	DLGAMER;LMTDSYSR;ITQPTAPLIR;SIEALVGRDLGAMER	1;1;1;1	4	11	MULTISPECIES: NAD(P)H-quinone oxidoreductase chain 4 [Synechococcus]
260	gi|499440693|ref|WP_011128157.1|	56394	0.26	FIAER;SLTEFSYR;LGNEVLLK;MAQLTPEELSR;ETPLDPAPNLSR;FEFPERPGALMR;AVIVMPATTPEVK;SILEPAGALAVAGLK;VGEHTFALAQQFVDR;EAMLAVEIPEQPGSLR;RVGEHTFALAQQFVDR	1;1;1;1;1;1;1;1;1;1;1	11	31	PLP-dependent threonine dehydratase [Synechococcus sp. WH 8102]
261	gi|499441183|ref|WP_011128647.1|	33610	0.08	AGDMVISSQR;SGSDSGMVDIFHPER	1;1	2	2	MULTISPECIES: hypothetical protein [Synechococcus]
262	gi|499441584|ref|WP_011129048.1|	33234	0.11	SDLSR;QDAGAK;ATEQLK;RQDAGAK;VVECAPDGR	1;1;1;1;1	5	20	thioredoxin [Synechococcus sp. WH 8102]
263	gi|499441819|ref|WP_011129283.1|	30896	0.06	ELGDLR;DGPVTQAVVR	1;1	2	3	MULTISPECIES: 3-hydroxy acid dehydrogenase [Synechococcus]
264	gi|499439491|ref|WP_011126955.1|	76205	0.07	EGFLR;VLIEHGFR;DRLDSAIGEIR;KLDFEDAANLR;KIQQTYNEK	1;1;1;1;1	5	6	excinuclease ABC subunit B [Synechococcus sp. WH 8102]
265	gi|499441209|ref|WP_011128673.1|	14568	0.08	DLTGVYGVPR	1	1	5	phosphoribosyltransferase [Synechococcus sp. WH 8102]
266	gi|499441456|ref|WP_011128920.1|	39805	0.2	SAASGSDPR;GTEEFGIR;TAAAAAPK;LTEGSEVK;IAEFDILFGR;GAWYSYEGDNIGQGR;KGAWYSYEGDNIGQGR	1;1;1;1;1;1;1	7	14	MULTISPECIES: DNA recombination/repair protein RecA [Synechococcus]
267	gi|499441658|ref|WP_011129122.1|	18641	0.28	AVEIER;AAADAIGLVR;SLAGEPQPLR;GAEAAWLTLK;RPLQDWPLTER	1;1;1;1;1	5	7	MULTISPECIES: hypothetical protein [Synechococcus]
268	gi|499440618|ref|WP_011128082.1|	42761	0.17	SVQATVLR;GQLDPQELR;SSLSTVTPNR;SGMSTAPELLPR;GEGNNLTNALER;GQEPLSSDLLVIK	1;1;1;1;1;1	6	11	proton extrusion protein PcxA [Synechococcus sp. WH 8102]
269	gi|499440392|ref|WP_011127856.1|	26745	0.04	RLVIVDDLIR	1	1	1	MULTISPECIES: hypothetical protein [Synechococcus]
270	gi|499440793|ref|WP_011128257.1|	58662	0.05	HAQVVDQEVR;LNVSPTGATDSLETR	1;1	2	3	zeta-carotene desaturase [Synechococcus sp. WH 8102]
271	gi|499441117|ref|WP_011128581.1|	28343	0.3	FASFEAR;LGQMVVER;AIETVNRR;AFGSMALYHR;ASNITLVDVK;AITPDHAVLINR;SPADVSWTEVIR;AIETVNRRSTFR	1;1;1;1;1;1;1;1	8	23	MULTISPECIES: BMC domain-containing protein [Synechococcus]
272	gi|499441112|ref|WP_011128576.1|	10943	0.37	EAAGSK;MLIVK;IPDFEHK;VIKPLVSTNR;HLQVVQDGSAK	1;1;1;1;1	5	21	MULTISPECIES: carboxysome peptide A [Synechococcus]
273	gi|499439557|ref|WP_011127021.1|	67810	0.27	HFMLK;GLDVDQPR;IEILACGTSR;VLSNAQEAK;FAETQDVIFLGR;SAAEIQTLADELR;WATHGKPEER;QLGVTNRPESSLSR;GINYPIALEGALK;VEALGAPGQCGIGHTR;EIHEQPETAALWVSR;MPTLLTGTDHVADKR;MLPQQLQELVSLHDQR;EISYIHAEGYPAGEMK	1;1;1;1;1;1;1;1;1;1;1;1;1;1	14	33	glutamine--fructose-6-phosphate aminotransferase [Synechococcus sp. WH 8102]
274	gi|499441311|ref|WP_011128775.1|	35300	0.03	NPASAPLK	1	1	1	glycine/betaine ABC transporter substrate-binding protein [Synechococcus sp. WH 8102]
275	gi|499439808|ref|WP_011127272.1|	23850	0.06	SATAGALAVIPAR	1	1	1	MULTISPECIES: acylneuraminate cytidylyltransferase [Synechococcus]
276	gi|499440057|ref|WP_011127521.1|	75845	0.02	RPGIQGSTSGQP	1	1	1	glycosyl transferase [Synechococcus sp. WH 8102]
277	gi|499440150|ref|WP_011127614.1|	46626	0.03	VSEEGVTAQFTR	1	1	4	MULTISPECIES: glucose-6-phosphate dehydrogenase [Synechococcus]
278	gi|499440111|ref|WP_011127575.1|	36148	0.02	GDYVEAAR	1	1	2	MULTISPECIES: ABC transporter permease [Synechococcus]
279	gi|499440006|ref|WP_011127470.1|	16815	0.14	FSDGSNLK;VVDEQLQPPLGTGR	1;1	2	4	hypothetical protein [Synechococcus sp. WH 8102]
280	gi|1105112664|ref|WP_071820837.1|	44620	0.33	IGIDQK;SLIELK;LTPLTTIVR;QGDLEAIK;LLSQIDGVVR;LTEATIEK;ESIDLLNK;SENSGSLVGK;TPEKPTPK;DYLAFDLEIPSLVR;LKSENSGSLVGK;NAMNLLAGELSDLLAENR;LLHLLDVWESTGSAFQLER	1;1;1;1;1;1;1;1;1;1;1;1;1	13	42	hypothetical protein [Synechococcus sp. WH 8102]
281	gi|499440307|ref|WP_011127771.1|	11903	0.15	LEIALAS;EKLEIALAS	1;1	2	2	MULTISPECIES: glutaredoxin [Synechococcus]
282	gi|499440697|ref|WP_011128161.1|	11905	0.26	ITGSGDHR;QGVFDPQTR;MELNAYQDAAR	1;1;1	3	11	hypothetical protein [Synechococcus sp. WH 8102]
283	gi|499439633|ref|WP_011127097.1|	21131	0.08	HVEPEVSR;QLADQAK	1;1	2	6	thioredoxin family protein [Synechococcus sp. WH 8102]
284	gi|499440860|ref|WP_011128324.1|	10178	0.35	SAVVNLVAK;EMEADMAAAK;GLIDQFEADYEL	1;1;1	3	32	MULTISPECIES: hypothetical protein [Synechococcus]
285	gi|499440063|ref|WP_011127527.1|	24044	0.04	ELAGSGQR	1	1	1	YggS family pyridoxal phosphate enzyme [Synechococcus sp. WH 8102]
286	gi|499440679|ref|WP_011128143.1|	8902	0.64	SLGINLAK;LQQANLQNR;LWWAEGK;RLWWAEGK;KGLGPYAK;KLQQANLQNR	1;1;1;1;1;1	6	41	MULTISPECIES: 50S ribosomal protein L28 [Synechococcus]
287	gi|918005445|ref|WP_052298031.1|	11649	0.07	ALQAGPK	1	1	1	hypothetical protein [Synechococcus sp. WH 8102]
288	gi|755154628|ref|WP_042504480.1|	64796	0.19	DGELVLYR;IYPTGEVLR;EIATQQAYIDR;EFEGAVLVVSHDR;LVMGTETPDEGSAR;NVTWEVKPGDR;QLEQEATQAAFER;LIAGQEEPSSGQVVR;AAEDPDHLDQLIHELGR	1;1;1;1;1;1;1;1;1	9	22	lysophospholipase [Synechococcus sp. WH 8102]
289	gi|1180291812|ref|WP_083810616.1|	64304	0.12	NLLVDR;ILPITK;ISMEVLNR;AIQLINK;TNQFNVSTSR;FHPDYFK;LIYIESPK;TDFPLSTSSFYK	1;1;1;1;1;1;1;1	8	22	hypothetical protein [Synechococcus sp. WH 8102]
290	gi|1105112587|ref|WP_071820817.1|	78765	0.01	SLASDEAVR	1	1	2	hypothetical protein [Synechococcus sp. WH 8102]
291	gi|499440254|ref|WP_011127718.1|	33871	0.05	AAADLLESVEAALR	1	1	1	lytic transglycosylase [Synechococcus sp. WH 8102]
292	gi|755152949|ref|WP_042502849.1|	19526	0.15	GEDGSIRPVPQLR;VELLDLSELLEPDR	1;1	2	2	MULTISPECIES: hypothetical protein [Synechococcus]
293	gi|918005451|ref|WP_052298037.1|	16408	0.06	LELMQSSQR	1	1	6	hypothetical protein [Synechococcus sp. WH 8102]
294	gi|499440176|ref|WP_011127640.1|	59729	0.03	YLLGDR;LPSLSALQR	1;1	2	3	hypothetical protein [Synechococcus sp. WH 8102]
295	gi|499441115|ref|WP_011128579.1|	53272	0.64	LDVQN;LEDIR;AEFAK;LGLSGK;YDAGVK;AMHAVIDR;VVYECLR;GGLDFTK;ESFVPEDR;LSEQETGER;FPMAFIK;IEDVPGDK;DILMEAGK;VALEACVK;EIEKESR;CTGQEGVPK;KYDAGVK;FEFDTVDK;FEFVAEAIK;QTTLGYIDQLR;DDENINSQPFQR;AMHAVIDRHPK;LSGGDQLHTGTVVGK;HSPELAIALETWK;FEFDTVDKLDVQN;WQNRFEFVAEAIK;GHYLNVTANTPEEMYER;KGHYLNVTANTPEEMYER;GGLDFTKDDENINSQPFQR;ELGMPIIMHDFITGGFTANTGLSK	1;1;1;1;1;1;1;1;1;1;1;1;1;1;1;1;1;1;1;1;1;1;1;1;1;1;1;1;1;1	30	622	MULTISPECIES: ribulose bisphosphate carboxylase large chain [Synechococcus]
296	gi|499439872|ref|WP_011127336.1|	12315	0.8	AIADAAR;LEDVK;VDDVVK;TGEIGDGK;IFISSVDSVVR;GSEFTVEFLQK;KVEAIIRPFK;VALVEAGIIGMTVSEVR;IDVVVDDERVDDVVK	1;1;1;1;1;1;1;1;1	9	241	nitrogen regulatory protein P-II [Synechococcus sp. WH 8102]
297	gi|499441017|ref|WP_011128481.1|	15224	0.85	EASFR;LDTEAIR;GGLIEK;EAAEAK;REEEAK;LVACNSTSR;LGQGAQPTDVVR;TIRPAETVGK;AEDAPDGETESSEG;AAAEAEAAAAAEAAK;DGRPLQELGFYNPR;RDGRPLQELGFYNPR	1;1;1;1;1;1;1;1;1;1;1;1	12	174	MULTISPECIES: 30S ribosomal protein S16 [Synechococcus]
298	gi|499441245|ref|WP_011128709.1|	38629	0.1	ANSDEAATK;IGQEIAAQLQR;DQIPLVVIETDPDRR	1;1;1	3	4	VIC family potassium channel protein [Synechococcus sp. WH 8102]
299	gi|1180291831|ref|WP_083810635.1|	23860	0.25	ALAPDLR;LTIATGNPIK;VSEIEAMLGPLPLEVQR;QPSDLEVDETGETYLENASLK	1;1;1;1	4	7	non-canonical purine NTP pyrophosphatase [Synechococcus sp. WH 8102]
300	gi|499439717|ref|WP_011127181.1|	15746	0.47	APVTAG;SQSDK;SQLTIK;SRSTTARPR;KVVATK;ADALIAQLQK;FATSWTNLIK;VSAAGVVETLVESGAK	1;1;1;1;1;1;1;1	8	12	MULTISPECIES: hypothetical protein [Synechococcus]
301	gi|499440880|ref|WP_011128344.1|	37193	0.08	EFAPR;QDLGVDR;DVQAPTHGCIAVAGPVR	1;1;1	3	4	glucokinase [Synechococcus sp. WH 8102]
302	gi|499440154|ref|WP_011127618.1|	43347	0.22	LLLVAAR;LSPAPK;MVAHELR;SVVHYLER;DLLEVGTTR;TDIPSDLPK;TPLTAAALALQSQR;WQQDGVVSGLGLSLRPTELDGSR	1;1;1;1;1;1;1;1	8	17	adaptive-response sensory-kinase SasA [Synechococcus sp. WH 8102]
303	gi|755153903|ref|WP_042503776.1|	27571	0.49	GFFDR;AELALK;SLVALEGK;KGEEDLAR;QAVALAIASQK;ANANAAVSSMEDPSK;VEEVDADLEDLKR;SQAEQASSQATTWYER;ILDQSVADMQSDLVK;AQAAQAQQQLQSAVGNIGTNSAMAAFER	0;1;1;1;1;1;1;1;1;1	9	76	MULTISPECIES: membrane protein [Synechococcus]
304	gi|499440641|ref|WP_011128105.1|	19966	1	GFFDR;SEGLGDR;KEILK;AEEPPQAK;TFPGTVDSPGTK;RTFPGTVDSPGTK;DSQDSDNTIKPR;TFAEQVTTEEMNK;EQIMTVAAETESVDIR;GTAVTSVNTPAAANAAPVAR;TFAEQVTTEEMNKR;VGQAAASSKPGSIDPFR;KDSQDSDNTIKPR;EESIDLTAGIPKPVK;KTFAEQVTTEEMNKR;AKPAEFFLDADSSSSLGDVNYMR	0;1;1;1;1;1;1;1;1;1;1;1;1;1;1;1	15	212	MULTISPECIES: hypothetical protein [Synechococcus]
305	gi|499441110|ref|WP_011128574.1|	18337	0.34	AGADACER;SSAAANK;AAEVSLICR;GETGAVNAAVR;EYVGGGYVTVMVR;GMVPAIEAADAMTK	0;1;1;0;1;1	4	57	carbon dioxide-concentrating protein CcmK [Synechococcus sp. WH 8102]
306	gi|493163977|ref|WP_006169870.1|	10616	0.8	AAEVR;AGADACER;GETGAVNAAVR;EFVGGGYVTVLVR;GLVPAIEAADAMTK;ANETMGIALGMIETR;VGDGLVAAHIIARPHR	1;0;0;1;1;1;1	5	306	MULTISPECIES: carbon dioxide-concentrating mechanism protein CcmK [Synechococcales]
307	gi|499439534|ref|WP_011126998.1|	24160	0.1	IEQWLGNHGR;WIGISPEELGR	1;1	2	4	MULTISPECIES: DedA family protein [Synechococcus]
308	gi|755154169|ref|WP_042504039.1|	69422	0.02	IAVPAIFHEATSR	1	1	1	hypothetical protein [Synechococcus sp. WH 8102]
309	gi|499440630|ref|WP_011128094.1|	35725	0.13	DTLQTPK;QVSLIDQLK;DLWSNLDASEGR;DAHPDSGGSTDSMR	1;1;1;1	4	6	molecular chaperone DnaJ [Synechococcus sp. WH 8102]
310	gi|499441545|ref|WP_011129009.1|	59168	0.27	AIDVILR;LSGTGTK;ILLEDGSR;MGAAHGLSK;TTSAPAEPTLR;FFGNLLDAGK;LLEEILGAPAGSVR;SMPTSSAVDVVAK;TLPGVQGGTLVLGGDGR;VIVTTGGILSTPAASNLIR;LDAPFTDQKPGTSGLR;SVSAADNFSYTDPVDGSVTK	1;1;1;1;1;1;1;1;1;1;1;1	12	42	alpha-D-glucose phosphate-specific phosphoglucomutase [Synechococcus sp. WH 8102]
311	gi|755154161|ref|WP_042504031.1|	31772	0.12	QVMVYR;VAIFASK;MLELLAENR;AALPEAAAALEQR	1;1;1;1	4	10	formyltetrahydrofolate deformylase [Synechococcus sp. WH 8102]
312	gi|499439707|ref|WP_011127171.1|	54891	0.04	ISLSIK;AMPEMLSSAALK	1;1	2	3	NADH dehydrogenase family protein [Synechococcus sp. WH 8102]
313	gi|499440524|ref|WP_011127988.1|	58419	0.24	RAEEAAR;TGILGK;AGDVVVVR;VALITDGR;TPVLTGPAR;GHLAILK;NEGPVGGPGMR;NMPGAMLAMAR;GNLASEGSVAK;SAEVLLDAVK;TAGVSLSIDDFER;LLLDAGLLHGDCR;EMLAPTSAIVGQGLGDR	1;1;1;1;1;1;1;1;1;1;1;1;1	13	33	dihydroxy-acid dehydratase [Synechococcus sp. WH 8102]
314	gi|499440170|ref|WP_011127634.1|	55141	0.17	AGQGR;FGLLEGWDR;GDLIADFTPR;DGLTLEQSK;VMEQGVEPIAR;EITVPLGDLK;GYLAAYMPDHASK;HSGGVDFSYGELTDAHIR	1;1;1;1;1;1;1;1	8	12	hypothetical protein [Synechococcus sp. WH 8102]
315	gi|499441263|ref|WP_011128727.1|	41798	0.04	VLADR;HLVEQGLCR	0;1	1	1	hypothetical protein [Synechococcus sp. WH 8102]
316	gi|499439900|ref|WP_011127364.1|	19685	0.4	VLADR;YLELYR;LGLALAK;RLGLALAK;LLAFDAVMLR;EQQGITLAEVR;GESQTVADQCK;SAQTLTEDQQAALSK	0;1;1;1;1;1;1;1	7	66	ATP synthase subunit delta [Synechococcus sp. WH 8102]
317	gi|499441834|ref|WP_011129298.1|	16444	0.17	EVLLQLPR;DGALQPGDQLSDAAGTAR	1;1	2	7	urease accessory protein UreE [Synechococcus sp. WH 8102]
318	gi|499440335|ref|WP_011127799.1|	29276	0.06	AGVEALK;ALLDFQSR	1;1	2	3	isoprenyl transferase [Synechococcus sp. WH 8102]
319	gi|499439683|ref|WP_011127147.1|	16383	0.07	LASVEIVEER	1	1	1	resolvase [Synechococcus sp. WH 8102]
320	gi|755154349|ref|WP_042504214.1|	9324	0.64	LEVLSDR;RLEVLSDR;LGVEGISK;LRPSVLDPAGEATR;LLANPVIEDWSLELQDS	1;1;1;1;1	5	31	MULTISPECIES: phosphoribosylformylglycinamidine synthase subunit PurS [Synechococcus]
321	gi|1180291833|ref|WP_083810637.1|	22260	0.23	VIAIGGDR;FWPFNR;YIPSGSMLPGLQIQDR;FWPGGAFLPEQEIIGR	1;1;1;1	4	7	MULTISPECIES: signal peptidase I [Synechococcus]
322	gi|499439945|ref|WP_011127409.1|	26468	0.03	AITLGLK	1	1	1	MULTISPECIES: N-acetylglucosamine-6-phosphate isomerase [Synechococcus]
323	gi|499440718|ref|WP_011128182.1|	9075	0.54	RLEAALEAIK;ALLWENLATQLDR;ATNTVSQSSVSTTAVADDPSDR	1;1;1	3	11	MULTISPECIES: hypothetical protein [Synechococcus]
324	gi|755152837|ref|WP_042502739.1|	85744	0.39	ITSVTVR;FYGGK;LENAK;GNSGNDK;DNDSIK;TYYGDK;SASTNILDR;AGSELVAK;AADSITFDR;VSEVEVVK;DWFLDAK;DTITFTDK;VTMSAGTDGK;GGAAADYITIK;VTMSAGTDGKR;GATTNTSVYGGK;AVVGGVVYGDTNK;SLTVTTNNASFTGK;GGEGADTLDLTLAGTGNR;DNASITLLDTTIASGK;VSEVEVVKLENAK;ANVAEALSFIDIDSFDR;DDLITGGDGTDTIAFSHK;VSGGTIVDGGADDDSLTFNK;VSGGTIVDGGADDDSLTFNKR;AVVGGVVYGDTNKDTITFTDK;DAISVAESLDSLVDAGGDNDNLSISGSHSNLIAK	1;1;0;1;1;1;1;1;1;1;1;1;1;1;1;1;1;1;1;1;1;1;1;1;1;1;1	26	1266	hypothetical protein [Synechococcus sp. WH 8102]
325	gi|499441248|ref|WP_011128712.1|	58911	0.68	SALER;AAVADR;VTIGPR;APSFGER;ALTLDK;GVLQVAAVR;LIQQVASR;TGVEILQR;NVVLEK;MIAEAMDR;GVDALADAVR;IEDALNATR;SQPVAGDAIR;LAGGVAVIK;LLSFSDESR;VQLSDLGK;NTAAGASPVELR;VGAPTETELK;AVAQVVDGLQQR;ENTTIVATDDHR;QVATVSSGGDDEVGR;GYSSPYFVTDADR;VSADGVITVEESK;FGAPDIVNDGDTIAR;AGDGTTTATVLAQAMVR;SLATELEVTEGMAFDR;EIELDDPFENLGAK;QICEFENPLILLTDR;ISAIADLVPVLEAVQK;AALADIAILTGGTLISEDR;KFGAPDIVNDGDTIAR;DKAGDGTTTATVLAQAMVR;SGSPLLVLA…	1;1;1;1;1;1;1;1;0;1;1;1;1;1;1;1;1;1;1;1;1;1;1;1;1;1;1;1;1;1;1;1;1	32	624	molecular chaperone GroEL [Synechococcus sp. WH 8102]
326	gi|499439921|ref|WP_011127385.1|	57236	1	APGFGDR;QAASK;LENAK;VTINK;APGFGDRR;LEMLGTAR;CEQIK;NVVLEK;RVTINK;IIYNENAR;KGIDK;LAGGVAVVK;ASDFLVSK;EALATLVVNR;GVLNVAAVK;MIADAMDK;LEDAINATK;CEQIKK;VGAATETEMK;EGVISLEEGK;NVAAGANAITLK;DAAPAGGGMGGGDFDY;LRLEDAINATK;GYISPYFATDTER;DTTTIVAEGNEAAVGAR;VGAATETEMKDK;FGAPQIINDGVTIAK;IGLVQDLVPVLEQIAR;GIDILAESVAVTLGPK;KDAAPAGGGMGGGDFDY;KQMDETDSTYDK;EIELEDHIENTGVALIR;MEAVLDEPYILLTDK;TGKPLMIIAEDIEK;QMDETDSTYDKEK;V…	1;1;0;1;1;1;1;0;1;1;1;1;1;1;1;1;1;1;1;1;1;1;1;1;1;1;1;1;1;1;1;1;1;1;1;1;1;1;1;1;1;1;1;1;1;1	44	1584	MULTISPECIES: molecular chaperone GroEL [Synechococcus]
327	gi|499441085|ref|WP_011128549.1|	8928	0.53	ESIPEVSEVVQVL;STETMALTLENVEK;LQGACGSCPSSTMTLK	1;1;1	3	24	MULTISPECIES: NifU family protein [Synechococcus]
328	gi|499440158|ref|WP_011127622.1|	10489	0.05	ALAGR	1	1	1	MULTISPECIES: hypothetical protein [Synechococcus]
329	gi|755152877|ref|WP_042502778.1|	34748	0.21	LVITGVGK;LHDLVQAGLA;ALEQMEHNR;GSDVVLEAGVDR;LSSDQVEAALLLLER;RKPISVLPVVGEQK	1;1;1;1;1;1	6	9	KpsF/GutQ family sugar-phosphate isomerase [Synechococcus sp. WH 8102]
330	gi|499440669|ref|WP_011128133.1|	72735	0.23	QALQR;LAGIAVER;VPCPVTER;LTEAAEK;QMASDNK;AQTLVAQAER;LLMPVQSALR;QSDGRPLQGLR;DQELLVGQLAR;TTPSVVGYSK;EYAPEELVASIIR;STFEGLCPDLLDR;DSGWAADDIDDVVLVGGATR;DLLLNDVTPLSLGLETVGGLMR	0;1;1;0;1;1;1;1;1;1;1;1;1;1	12	30	chaperone protein dnaK1 [Synechococcus sp. WH 8102]
331	gi|499441897|ref|WP_011129361.1|	68000	0.72	QALQR;SLGTFR;AGSNVK;VEADAK;IAGLEVLR;SNEGIDLR;LAEDAGK;LDGIPPAPR;HLDLTLTR;NTTVPTK;LTEAAEK;EMASDNK;DKGSGK;QMGELGDK;IPVEQALK;EVSYGVEK;EKIDLK;IPAVLELVK;KLAEDAGK;TTPSVVAYTK;NTTVPTKK;RVDEVNEESK;NQDQLVGQIAK;VIVDHLAETFK;NQAETLVYQAEK;DAEANASADKEK;AKFEELAANLIDR;LSSSELDEIVMVGGSTR;LQEAINAEDYDAMK;QAVMNPDNTFYSVK;DAEANASADKEKR;IINEPTAAALAYGLDK;QMGELGDKVEADAK;RQAVMNPDNTFYSVK;EQSISITGASTLSDSEVDK;YLGETVTQAVITVPAYFN…	0;1;1;1;1;1;1;1;1;1;0;1;1;1;1;1;1;1;1;1;1;1;1;1;1;1;1;1;1;1;1;1;1;1;1;1;1;1;1;1	38	569	chaperone protein dnaK2 [Synechococcus sp. WH 8102]
332	gi|499439611|ref|WP_011127075.1|	50526	0.19	EAPAIR;AAGLTLWR;GLGAGQASDLR;LTANAFLAQR;IDAWNDADLSR;KPAWLFDAR;AATGHTIVVEK;TNLWSSELSK;LPVYEPGLDAVVGR	1;1;1;1;1;1;1;1;1	9	14	UDP-glucose 6-dehydrogenase [Synechococcus sp. WH 8102]
333	gi|499440020|ref|WP_011127484.1|	38290	0.06	SVAADATTK;ESLKEDGVEVGR	1;1	2	4	23S rRNA (adenine(2503)-C(2))-methyltransferase RlmN [Synechococcus sp. WH 8102]
334	gi|755153416|ref|WP_042503308.1|	19018	0.05	EASTALSDR	1	1	7	hypothetical protein [Synechococcus sp. WH 8102]
335	gi|499439802|ref|WP_011127266.1|	32854	0.03	ENQAGEK	1	1	5	sulfotransferase [Synechococcus sp. WH 8102]
336	gi|499440043|ref|WP_011127507.1|	45861	0.26	AVGSGGR;AAENSR;QIQEER;VEEASLR;VTPTAAPR;STYAPQAPDR;YQATSEFVIK;QAVFPDSSAFK;KAGDALEDFQDR;DPNAPEVALVSDQVR;RIESFTGVQTSSLLPR	1;1;1;1;1;1;1;1;1;1;1	11	41	sugar ABC transporter [Synechococcus sp. WH 8102]
337	gi|499439813|ref|WP_011127277.1|	33609	0.45	VALAER;LLPPER;FSWYR;GGLLIAAR;SSGDLAGSAR;TNHLEIGR;QLSGSGDER;QPHSLMALFR;KQLSGSGDER;DPHYDHLLLVER;LALFIDLPHQPVYQR;DLDGRDPHYDHLLLVER;ADDTPHPSGHIQALEQEIR	1;1;1;1;1;1;1;1;1;1;1;1;1	13	36	acetyltransferase [Synechococcus sp. WH 8102]
338	gi|499440815|ref|WP_011128279.1|	36174	0.18	TWWDVR;DFMEK;EDVVIK;SEAIMAK;ERPDDVQK;AGIPTEEYEQYK;AGIPTEEYEQYKDGTR	1;1;1;1;1;1;1	7	20	sulfonate ABC transporter substrate-binding protein [Synechococcus sp. WH 8102]
339	gi|499441613|ref|WP_011129077.1|	25467	0.09	EMLLEAK;IPASSDGGTAAR	1;1	2	4	molecular chaperone DnaJ [Synechococcus sp. WH 8102]
340	gi|499441638|ref|WP_011129102.1|	31141	0.09	SQLEALVNDTER;LGMADPVLSLSGASQR	1;1	2	5	malonyl CoA-acyl carrier protein transacylase [Synechococcus sp. WH 8102]
341	gi|499441276|ref|WP_011128740.1|	39402	0.13	GLVDR;GLVDRDHR;ALINTPK;QEAGGPLGWAGR;GFLPNAELQEELGR	0;1;1;1;1	4	4	MULTISPECIES: glycosyl transferase [Synechococcus]
342	gi|499441340|ref|WP_011128804.1|	50872	0.13	TLLAR;DINLR;LLDSYR;SELAELAANIL;QAPEVVLISK;LLVTRPPISLGK;DIGYLPGTLEEK	0;1;1;1;1;1;1	6	15	hypothetical protein [Synechococcus sp. WH 8102]
343	gi|1180291823|ref|WP_083810627.1|	64407	0.24	TLLAR;ALGFGR;VTILPR;GAAGGYTR;GAGIGGGNDER;VTYPDGTK;TSGSEGSEK;EQQPFISDR;AAEASATPLTVR;GVLLVGPPGTGK;QPESFTGLGAK;ADVLDAALTRPGR;LKPQEDLQVR;DWFSQRPGYAESTGQAIDTR	0;1;1;1;0;1;1;1;1;0;1;1;1;1	11	28	cell division protein FtsH [Synechococcus sp. WH 8102]
344	gi|499439715|ref|WP_011127179.1|	66607	0.35	ISIIPR;VLVDNR;TLLAK;VLISPDR;DVDLDK;AQGGMFLGR;MESGLYSR;VMAGPEK;LQILNVHAR;GTAQVVENDGR;AQVNLAPDK;GTAQVVENDGRR;GVLLVGPPGTGK;FGMSDTLGPVALGR;AYLQNQMAVALGGR;LELTEVVDFLK;GNAGGLTFFTPSEER;YSDFVEAVEDNQISR;NAPCIVFIDEIDAVGR;RTPGYTGADLANLLNEAAILAAR	1;1;0;1;1;1;1;1;1;1;1;1;0;1;1;1;1;1;1;1	18	90	MULTISPECIES: cell division protein FtsH [Synechococcus]
345	gi|499440700|ref|WP_011128164.1|	68988	0.4	DLMSR;QMVTR;TLLAK;GAGIGGGNDER;DHDPVQK;FLDYVEAGR;FTSVGAQIPR;LSILEVHCR;VTAVDIYDGGR;GLLLVGPPGTGK;LEEELSLESIAR;EEGISFDIHPPR;IIAGMEGRPLTDGR;NAVIEAVDPDLDNR;QELQEVVTFLK;KLEEELSLESIAR;NSGMPGGPGQAMQFGK;NDISESISQQIDAQVR;LGMSDLGPVALEGGGQEVFLGR;TPGFTGADLANLMNEAAILTAR;GQAQGLTWFSPDEEQTLVTR	1;1;0;0;1;1;1;1;1;1;1;1;1;1;1;1;1;1;1;1;1	19	48	MULTISPECIES: cell division protein FtsH [Synechococcus]
346	gi|499440987|ref|WP_011128451.1|	67472	0.51	GLVDR;ISIVPR;TLLSK;YAEIGAR;VVAGLEK;FLGGNNNPR;VLQDDEK;DLFEEAK;VYVPDEESR;AHDDALAILR;AYITQEQIR;ITTGAANDLQR;TILEIYAK;SAEEIVFGK;GVEFAAAPPK;EVIEGDDLK;SGSMGVVGGNDER;GVLLVGPPGTGK;QVLVDRPDLSGR;DLFEEAKK;SVSDATAQAIDK;EELQGQIATLLGGR;KTILEIYAK;VTFADVAGVDEAK;SMGGGAQGALSFTK;QELTEIVDFLK;QNMALLETIAQK;GMSALGYTLQLPTEER;TKVEQQDLGEAIER;ILEKEVIEGDDLK;FLNSKEELQGQIATLLGGR	0;1;1;1;1;1;1;1;1;1;1;1;1;1;1;1;1;0;1;1;1;1;1;1;1;1;1;1;1;1;1	29	99	cell division protein FtsH [Synechococcus sp. WH 8102]
347	gi|755154364|ref|WP_042504226.1|	42156	0.07	ITAIR;NLVALGDHVQR;VFERPELVMR	1;1;1	3	4	aminoglycoside phosphotransferase [Synechococcus sp. WH 8102]
348	gi|499441650|ref|WP_011129114.1|	27225	0.06	AVIDGR;ANTSVLPFR	1;1	2	2	membrane protein [Synechococcus sp. WH 8102]
349	gi|499440316|ref|WP_011127780.1|	16069	0.16	GVTIDPGSLSAPK;VQQLFDELKPG	1;1	2	2	protein-tyrosine-phosphatase [Synechococcus sp. WH 8102]
350	gi|499440297|ref|WP_011127761.1|	41425	0.12	ALLAPLR;LVLHPQADNR;LVLSGSLLAHPR;QAGGTVVTLAMDGSASR	1;1;1;1	4	5	hypothetical protein [Synechococcus sp. WH 8102]
351	gi|499439468|ref|WP_011126932.1|	28728	0.22	LEVIPDGR;LFTGTGK;REEASASSPTTGLVSS;NPAAMAEAMGQAVIAGR;YPSMEVMQQSIK	1;1;1;1;1	5	14	MULTISPECIES: thiazole synthase [Synechococcus]
352	gi|499441172|ref|WP_011128636.1|	29098	0.03	AIEAVLK	1	1	1	MULTISPECIES: precorrin-6A reductase [Synechococcus]
353	gi|499441184|ref|WP_011128648.1|	22093	0.73	GCEAR;MDHIK;AVEIIK;ANLDQAPSR;VIAVLADDK;YMAEIDPK;VIAVLADDKR;SFEDLGEHWK;YELITETGHLK;ETTYYWEHYK;LNTIVELNSNTINK;IIGVMTFDDGGEVDDK;KETTYYWEHYK;SMPNLLHVLPAFADEAELR	1;1;1;1;1;1;1;1;1;1;1;1;1;1	14	112	inorganic pyrophosphatase [Synechococcus sp. WH 8102]
354	gi|499440711|ref|WP_011128175.1|	45087	0.02	QAPDLIER	1	1	1	MULTISPECIES: SAM-dependent methyltransferase [Synechococcus]
355	gi|499440016|ref|WP_011127480.1|	122757	0.53	DNSLR;AGFAVR;VYVAQR;AQQGGQR;YEIEAR;ADLIPVR;GAWLK;NSLLHVR;FFDPK;IQVGDK;AIFGEK;QDFEK;ETGEIK;LGPEEITR;LTIPDTVR;VIVNQIVR;INAHVLMR;DSGMVPISR;ALMGSNMQR;HPEFYK;ISALGPGGLTR;DIHPSHYGR;SSSAIQVAK;TYNASVIPNR;LVHLVDDK;QAVPLLRPER;NEALNAIVK;KIQVGDK;IKADLIPVR;SVGELLQNQVR;EAAKQPGK;VAPGDVATESDGR;KINAHVLMR;ALVGTGLETQVAR;EVDLMQDVNPR;LELHFIGSEYR;HPEFYKK;AWVYNPDDPGK;AMGLSDNDVLDK;TATYLPDLVEVQR;DATFASQMYVTCR;LVNKETGEIK;…	1;1;1;1;1;1;1;1;1;1;1;1;1;1;1;1;1;1;1;1;1;1;1;1;1;1;1;1;1;1;1;1;1;1;1;1;1;1;1;1;1;1;1;1;1;1;1;1;1;1;1;1;1;1;1;1	56	296	DNA-directed RNA polymerase subunit beta [Synechococcus sp. WH 8102]
356	gi|499440442|ref|WP_011127906.1|	10652	0.11	EQTGLNAHGDR	1	1	2	MULTISPECIES: hypothetical protein [Synechococcus]
357	gi|499439864|ref|WP_011127328.1|	34106	0.09	LLPSLR;ITQSYSSR;YSEQIK;KLLPSLR	1;1;1;1	4	9	glycosyl transferase [Synechococcus sp. WH 8102]
358	gi|499440874|ref|WP_011128338.1|	20438	0.31	NQAPR;LSENEMR;GDGYRGEGGR;ALQEAFNLR;STVAVLGFALR;TLGQMLEDGQLDELIEQQR	1;1;1;1;1;1	6	24	MULTISPECIES: hypothetical protein [Synechococcus]
359	gi|499440738|ref|WP_011128202.1|	49893	0.04	FLYDR;DPLVLADLFWNR	1;1	2	3	MULTISPECIES: glycerol acyltransferase [Synechococcus]
360	gi|499441447|ref|WP_011128911.1|	41063	0.09	LYVHCK;LLVVDALTMR;SLLDGSADDLVLLDVR	1;1;1	3	5	MULTISPECIES: molybdenum cofactor biosynthesis protein MoeB [Synechococcus]
361	gi|499440431|ref|WP_011127895.1|	9002	0.61	RSEPLTTAAEG;VETTGPDVTYWFGPFLTR;TGLEAELATFLEDVGSEQPR	1;1;1	3	49	hypothetical protein [Synechococcus sp. WH 8102]
362	gi|499441472|ref|WP_011128936.1|	13044	0.86	ATATSK;AKPSDR;KTGEVLD;LIVEGVNMR;VEIVVEK;GDTVQVIAGK;KGDTVQVIAGK;HEKPTQEGETGR;TRHEKPTQEGETGR;IVNEEASLHASNVMLYSTAK	1;1;1;1;1;1;1;1;1;1	10	121	MULTISPECIES: 50S ribosomal protein L24 [Synechococcus]
363	gi|499441722|ref|WP_011129186.1|	38148	0.03	LETQLVPAR	1	1	1	undecaprenyldiphospho-muramoylpentapeptide beta-N- acetylglucosaminyltransferase [Synechococcus sp. WH 8102]
364	gi|499441174|ref|WP_011128638.1|	7652	0.35	WPDLR;ELGQMISR;AWLLQQIDGGR	1;1;1	3	6	MULTISPECIES: hypothetical protein [Synechococcus]
365	gi|499441284|ref|WP_011128748.1|	40731	0.3	LPFEPK;QQEELGK;EALPENLQK;GFDDVLTAVDNPSR;LGVGDSATVNLHTK;GSPFADVPYTINLK;ILDQQMTQQTVPVTATSAGGGDAR;GDDVVNVSDDGTITALTAGDATVEAK	1;1;1;1;1;1;1;1	8	14	MULTISPECIES: protein translocase component YidC [Synechococcus]
366	gi|499440348|ref|WP_011127812.1|	26823	0.28	GFGYR;ETVGEVLR;DQLLEK;LLVVEDDDSIR;DGNDLNLSPK;IEEQPSSPELIR;EKIEEQPSSPELIR	1;1;1;1;1;1;1	7	19	MULTISPECIES: DNA-binding response regulator [Synechococcus]
367	gi|499440900|ref|WP_011128364.1|	14309	0.58	VLLDGQLR;GLTPQAK;GPGTVFFAR;AAAAVENYLR;AGVEIAPHVGSDGER;AAAAVENYLRCDK;GSQEEQQALEAMQK	1;1;1;1;1;1;1	7	13	hypothetical protein [Synechococcus sp. WH 8102]
368	gi|499439710|ref|WP_011127174.1|	9162	0.31	ALAIHRPELTAPYVHLVDQEPFDED	1	1	1	MULTISPECIES: hypothetical protein [Synechococcus]
369	gi|499440576|ref|WP_011128040.1|	47887	0.37	DLLAK;AGVQPK;AQLVGQK;IEIHAVK;VAETTLIK;GMTTEEAVK;GMLSSLDDPYTR;KGVVLNVSLTR;QWLNEGTIVSTR;DVIVSIDGAPTK;DYLDSTGAYSDAR;SNPGGLLEASIDIAR;GLSDGSGMTVTIAK;ELIVVSPIEGTPASR;AAIQDLDEQGAQGYVLDLR	1;1;1;1;1;1;1;1;1;1;1;1;1;1;1	15	43	peptidase S41 [Synechococcus sp. WH 8102]
370	gi|499440403|ref|WP_011127867.1|	47377	0.01	AAALK	1	1	2	UDP-N-acetylmuramoyl-tripeptide--D-alanyl-D-alanine ligase [Synechococcus sp. WH 8102]
371	gi|755152821|ref|WP_042502724.1|	39253	0.14	LLAATVEQR;AAASVEDAFQR;LSDDQALAISR;LNPETAMDLGR;DLLLLGYHGK	1;1;1;1;1	5	5	cobalt-precorrin-5B (C(1))-methyltransferase [Synechococcus sp. WH 8102]
372	gi|755152941|ref|WP_042502841.1|	28833	0.37	STLSK;ELAAQGVA;VLAGHPAYR;AGEIHAVMGR;DLALELEK;SVNEGFSGGEK;LQVVQMDPAFLER;LLDEITPDYVHVMAAGR;TGYDWVDKELAAQGVA	0;1;1;1;1;1;1;1;1	8	31	ABC transporter ATP-binding protein [Synechococcus sp. WH 8102]
373	gi|499439849|ref|WP_011127313.1|	34416	0.56	AGFEIR;STLSK;HQLIK;FGTVDK;TAADGYAK;MLESLYK;HFGTIEELR;SIVVPVLPK;YPFLSANIPR;TKDYDNK;FAMDSLLLTAK;HDTCDEAYEAR;MNNFVSELQSYFASK;TIGEVVPVNYGALVCKPS;DSQMTGIGCDMSPHSLSYTR;QQQLLGDSWSQEFDGELIK	1;0;1;1;1;1;1;1;1;1;1;1;1;1;1;1	15	86	class I SAM-dependent methyltransferase [Synechococcus sp. WH 8102]
374	gi|499441449|ref|WP_011128913.1|	14090	0.39	VQSLR;NLTTSDK;YSEVLGK;SDATTEVK;NLTTSDKR;VNDTLDQVDWNQMGR	1;1;1;1;1;1	6	43	MULTISPECIES: hypothetical protein [Synechococcus]
375	gi|755154015|ref|WP_042503888.1|	98302	0.02	QDLLR;GLTDDDLLHGIR	0;1	1	1	B12-binding protein [Synechococcus sp. WH 8102]
376	gi|499439419|ref|WP_011126883.1|	27720	0.15	QDLLR;SEPPQPR;IVDHQPGR;VITALTGLDDLPMTR	0;1;1;1	3	6	MULTISPECIES: hypothetical protein [Synechococcus]
377	gi|499441558|ref|WP_011129022.1|	64881	0.08	QDLLR;ALLPDR;LLPPLADR;LEDDLPTVR;LQAGDHLLLR;RFDVDVLELQR	0;1;1;1;1;1	5	8	SLC13 family permease [Synechococcus sp. WH 8102]
378	gi|499439692|ref|WP_011127156.1|	48978	0.2	QDLLR;MLAVDAR;LLSSVGDR;ASGTEPVLR;VFGADGTK;LVNVTVPDR;ADGPVLIGMDSR;INVACGSTQLDPLR;AVPSIGPSLGSSAPGFGTDGIR	0;1;1;1;1;1;1;1;1	8	26	phosphoglucosamine mutase [Synechococcus sp. WH 8102]
379	gi|499439811|ref|WP_011127275.1|	42941	0.09	AIDDALR;ADLVLAGGSEAPVNR;NDAPDQASRPYGLGR	1;1;1	3	10	3-oxoacyl-ACP synthase [Synechococcus sp. WH 8102]
380	gi|499439842|ref|WP_011127306.1|	28813	0.16	GGLLQLTR;EEDFK;VNAISPGGVAR;IASIVDNK;NIFQMLDMSNR	1;1;1;1;1	5	15	short-chain dehydrogenase [Synechococcus sp. WH 8102]
381	gi|499440578|ref|WP_011128042.1|	131930	0.08	DMEIR;AIVATER;NEAVLQV;AITAGK;EFDPATQR;TILEGLK;GGQVFYVVPR;VEGIEDVAAGLR;MSTIDQEGTWSR;LMAAQIPDADGTTEAQR	1;1;1;1;1;1;1;1;1;1	10	14	transcription-repair coupling factor [Synechococcus sp. WH 8102]
382	gi|499441492|ref|WP_011128956.1|	48638	0.04	NQNPATK;KQNQDQGPSK	1;1	2	2	phage integrase [Synechococcus sp. WH 8102]
383	gi|499440905|ref|WP_011128369.1|	24955	0.3	QVQEVLAAR;GDIACHTGAR;QELWHK;LLEGGDNK;GATSGHTQTLR;SCFYEGGDQR;RDNPEEGSYTNK	1;1;1;1;1;1;1	7	20	bifunctional phosphoribosyl-AMP cyclohydrolase/phosphoribosyl-ATP diphosphatase [Synechococcus sp. WH 8102]
384	gi|499441062|ref|WP_011128526.1|	48209	0.1	DVLNR;EYQHVHR;FGAETPIK;AVVVEQQK;HLALTAGQEVLK	1;1;1;1;1	5	5	integrase [Synechococcus sp. WH 8102]
385	gi|499439725|ref|WP_011127189.1|	22113	0.15	SGLLLR;GYAEK;WSGSMAWDR;FWFAGPNLR	1;1;1;1	4	4	phycobiliprotein lyase [Synechococcus sp. WH 8102]
386	gi|499441769|ref|WP_011129233.1|	8708	0.61	VEPELVR;LLNDQLQHR;VDRDLAEGEALVSK;EEAQIPLGEAVNEALR	1;1;1;1	4	6	MULTISPECIES: hypothetical protein [Synechococcus]
387	gi|499439607|ref|WP_011127071.1|	47286	0.09	SLEPYR;IVIVGETK;GQSIITFVNR;GIHPLVMETETK	1;1;1;1	4	5	glycosyl transferase family 1 [Synechococcus sp. WH 8102]
388	gi|499439859|ref|WP_011127323.1|	42997	0.2	AEYGLLR;TQLEK;AYTSLGQLR;WVMQGIK;EFTNLLK;KGTLNIGDR;NPYGDGGASEAIVK;VPIAHIHGGELTEGAFDDAIR	1;1;1;1;1;1;1;1	8	17	UDP-N-acetylglucosamine 2-epimerase (hydrolyzing) [Synechococcus sp. WH 8102]
389	gi|499440143|ref|WP_011127607.1|	32968	0.2	TTYPK;DLIADK;AFEMVALR;AADLVQEAK;AQPLLALADYITSR;ATVEQALDQSLVPERPESLR	1;1;1;1;1;1	6	11	farnesyl-diphosphate synthase [Synechococcus sp. WH 8102]
390	gi|499439731|ref|WP_011127195.1|	42009	0.22	NLLLSER;GIAAADAAALLLR;MESAVLAPVQER;GLAVSQADQQLATHTAVR;GAVAPLELVLTGAAGLTATR;VDTKPELEIVADDVR	1;1;1;1;1;1	6	14	Fe-S cluster assembly protein SufD [Synechococcus sp. WH 8102]
391	gi|755154594|ref|WP_042504448.1|	15198	0.06	CPSRGRPR	1	1	1	Pex protein [Synechococcus sp. WH 8102]
392	gi|755152990|ref|WP_042502890.1|	48064	0.02	GSDSAAAALK	1	1	1	hypothetical protein [Synechococcus sp. WH 8102]
393	gi|499441387|ref|WP_011128851.1|	14641	0.1	VMALEAR;LAEVEK	1;1	2	7	MULTISPECIES: hypothetical protein [Synechococcus]
394	gi|755154317|ref|WP_042504182.1|	25405	0.06	AIEQADVVATPVAR	1	1	1	precorrin-2 C(20)-methyltransferase [Synechococcus sp. WH 8102]
395	gi|499441149|ref|WP_011128613.1|	20505	0.84	NFNTIR;DAIDK;SVEATQR;ANSSLLDR;EADILK;YAEEGK;EADILKV;FIAELEK;KSVEATQR;STQDLEASMR;INVPPLTEER;DAIDKVK;ISVEYYGAETPLK;HLADKEADILK;HLADKEADILKV;AIAMSELGFTPNNDGK;KQEKDGDFSEDQSR	1;1;1;1;1;1;1;1;1;1;1;1;1;1;1;1;1	17	115	ribosome-recycling factor [Synechococcus sp. WH 8102]
396	gi|499440177|ref|WP_011127641.1|	19473	0.4	FAPVVSELQR;QPTGAADPASYWR;GQIPQVVVIDPK;GIDLLPLTIDPLQGR;GDVVFDQEGQVPLGSINEAISR	1;1;1;1;1	5	15	hypothetical protein [Synechococcus sp. WH 8102]
397	gi|499439803|ref|WP_011127267.1|	30307	0.26	TTADR;HFILFR;DIPLLYGR;FLVQRPDGGIK;EHTHGETQLVTPQQAR;ADPDLMDNHVRPQAEMLLSDNK	1;1;1;1;1;1	6	8	MULTISPECIES: hypothetical protein [Synechococcus]
398	gi|499440103|ref|WP_011127567.1|	8774	0.32	LEVWTK;LEMELMK;AFEAGEDLDAK	1;1;1	3	5	MULTISPECIES: hypothetical protein [Synechococcus]
399	gi|499440073|ref|WP_011127537.1|	16542	0.91	MQVAIVVR;SELEEQK;VGDNLVEK;AVVTPTWK;RQSANPLDPR;SDGTILTIK;NLLQQQAQVR;SELEEQKR;RSELEEQK;RSELEEQKR;AVVTPTWKEEAER;VQEQVANIQQQVAGK;ELEMDQIVEQGQLESSCEIK	1;1;1;1;1;1;1;1;1;1;1;1;1	13	101	MULTISPECIES: hypothetical protein [Synechococcus]
400	gi|499439687|ref|WP_011127151.1|	21093	0.05	SSDSVAQDHR	1	1	3	MULTISPECIES: cob(I)alamin adenosyltransferase [Synechococcus]
401	gi|499441749|ref|WP_011129213.1|	95440	0.16	GYILR;VIGDHSR;AGALAAK;ATSSQK;QVIAAK;AQPAEIVDR;TNDIENVGR;DVVGVNTK;NIDTGMGLER;DGAALPGALAAAR;AAAASSSSAASAPR;DAEGNLTPLANR;QCGGGGGGRPNLAQAGGR;QVVDPGIGQAGSLVDFDR	1;1;1;1;1;1;1;1;1;1;1;1;1;1	14	31	alanine--tRNA ligase [Synechococcus sp. WH 8102]
402	gi|499440435|ref|WP_011127899.1|	10187	0.75	QGLLK;LLSYMR;SLDTTEK;YTEIIAK;LSSHLQNNIHDFSSR;QQLINTHQTHGTDTGSAEVQVAMLSER	1;1;1;1;1;1	6	35	MULTISPECIES: 30S ribosomal protein S15 [Synechococcus]
403	gi|755153282|ref|WP_042503178.1|	6809	0.13	EEVASALR	1	1	1	MULTISPECIES: hypothetical protein [Synechococcus]
404	gi|499441771|ref|WP_011129235.1|	70248	0.14	DLGLIDDR;AQTDKR;EALAPPAEAR;DLGLIDDRR;EGAEIDIK;LADGTAIQK;YCPSIEDK;LGSIQPTTLGQASR;VSDPVAPAVEEETGAAIK	1;1;1;1;1;1;1;1;1	9	21	tRNA uridine-5-carboxymethylaminomethyl(34) synthesis enzyme MnmG [Synechococcus sp. WH 8102]
405	gi|499439733|ref|WP_011127197.1|	70746	0.05	WLGIR;LFDDEGHGFR;NQATQIQVLEETER	1;1;1	3	4	S9 family peptidase [Synechococcus sp. WH 8102]
406	gi|755153360|ref|WP_042503254.1|	6488	0.08	VIDER	1	1	1	MULTISPECIES: hypothetical protein [Synechococcus]
407	gi|499441375|ref|WP_011128839.1|	17044	0.15	LPDADNR;TPVEDNK;EGIELYGLK	1;1;1	3	15	ferredoxin [Synechococcus sp. WH 8102]
408	gi|499439527|ref|WP_011126991.1|	77395	0.01	AVADNLR	1	1	1	alkyl sulfatase [Synechococcus sp. WH 8102]
409	gi|499440571|ref|WP_011128035.1|	32483	0.36	VAVIWR;VDTDK;EQPAVK;LAFGSESSTSGR;LQTPGAMVLAQR;IGAIPDQNPEK;FIPAQNEAYAK;VQSSLLSLTPATER;YVPVSNYAAAVSAFR;TAPYVDYHWVARPDLDAR	1;1;1;1;1;1;1;1;1;1	10	29	putative selenate ABC transporter substrate-binding protein [Synechococcus sp. WH 8102]
410	gi|499439663|ref|WP_011127127.1|	23484	0.07	SDPDNLLHGSDPQVR	1	1	1	MULTISPECIES: hypothetical protein [Synechococcus]
411	gi|499441074|ref|WP_011128538.1|	7615	0.58	ADASGTVK;SQAASINIGSK;IPQSLVDLLK;DRIPQSLVDLLK	1;1;1;1	4	66	MULTISPECIES: hypothetical protein [Synechococcus]
412	gi|499441773|ref|WP_011129237.1|	20135	0.16	SELFR;SLTQGR;QELQQSS;LMLLGDGSPTR	1;1;1;1	4	8	MULTISPECIES: chorismate lyase [Synechococcus]
413	gi|499441869|ref|WP_011129333.1|	28815	0.02	AGYLPK	1	1	2	ABC transporter ATP-binding protein [Synechococcus sp. WH 8102]
414	gi|499440014|ref|WP_011127478.1|	10908	0.48	LSATVR;VGVLHR;IEIAER;RIEIAER;EPGDAAK;ANNQAAK;MANNQAAK	1;1;1;1;1;1;1	7	34	MULTISPECIES: 30S ribosomal protein S20 [Synechococcus]
415	gi|499440508|ref|WP_011127972.1|	18514	0.57	NVMDCK;AAADTAEANK;FVQQVEAAK;AMTQCEGSLK;AAADTAEANKK;KAAADTAEANK;RAQNELADLVVK;AAMKDPDSFQVHNR;KAAADTAEANKK	1;1;1;1;1;1;1;1;1	9	36	hypothetical protein [Synechococcus sp. WH 8102]
416	gi|499441012|ref|WP_011128476.1|	34735	0.09	TPDLQK;QVIGVPMDSR;NQQQPDVSGSFR	1;1;1	3	3	MULTISPECIES: hypothetical protein [Synechococcus]
417	gi|499440429|ref|WP_011127893.1|	15445	0.07	LDPVLSEQER	1	1	4	hypothetical protein [Synechococcus sp. WH 8102]
418	gi|755153806|ref|WP_042503680.1|	25460	0.02	GFGDR	1	1	5	hypothetical protein [Synechococcus sp. WH 8102]
419	gi|499440329|ref|WP_011127793.1|	21695	0.13	LLKPFCPVSR;LALHLLNQPEEQIR	1;1	2	2	recombination protein RecR [Synechococcus sp. WH 8102]
420	gi|499440775|ref|WP_011128239.1|	11061	0.12	AYFQQAYIDQAR	1	1	1	MULTISPECIES: hypothetical protein [Synechococcus]
421	gi|499440828|ref|WP_011128292.1|	34965	0.02	QLLGK	1	1	1	hypothetical protein [Synechococcus sp. WH 8102]
422	gi|755152852|ref|WP_042502754.1|	33629	0.14	GAVAQSK;LGADAIGDR;LGGAPANVACGLAR;GVDVDSVQWDAQRPSR	1;1;1;1	4	5	carbohydrate kinase [Synechococcus sp. WH 8102]
423	gi|755153481|ref|WP_042503370.1|	9594	0.43	GAELLGAALVK;LLSDGERDDVK;QQSDWPEQALTSSR	1;1;1	3	7	MULTISPECIES: hypothetical protein [Synechococcus]
424	gi|499441417|ref|WP_011128881.1|	17421	0.94	ALTSK;DVGYYLR;ASLEAAK;FLSNTEVQAASGR;TPLTEAVAAADSQGR;ADSLVNGAAQAVYTK;KTPLTEAVAAADSQGR;TFELSPSWYVEALK;MKTPLTEAVAAADSQGR;FPYTTQMEGPNYSATPEGK;SNHGLSGDAATEANSYIDYAINALT	1;1;1;1;1;1;1;1;1;1;1	11	1110	phycocyanin subunit alpha [Synechococcus sp. WH 8102]
425	gi|499440970|ref|WP_011128434.1|	46628	0.02	EMAPGGQGR	1	1	1	integrase [Synechococcus sp. WH 8102]
426	gi|499439428|ref|WP_011126892.1|	51762	0.29	LANLAVR;TTTLGK;KIIDR;FIGAGEGIR;AAGLTGVVITK;HNLMEELQK;MNVEVVDPAEGIR;SGYSALIAAADTFR;GGVALAVSSEAGLPIR;ADAGVQATDQVLDALR;VDDISLEEIDWLGR;DLRPFNSYEFVEALLAGR	1;1;1;1;1;1;1;1;1;1;1;1	12	29	MULTISPECIES: signal recognition particle-docking protein FtsY [Synechococcus]
427	gi|499441009|ref|WP_011128473.1|	15093	0.06	LAVPASHR	1	1	1	MULTISPECIES: TIGR03792 family protein [Synechococcus]
428	gi|499439535|ref|WP_011126999.1|	13833	0.45	AGRDPEVR;LELLGSK;GVNSVTLVGR;GSLLGIIGSVK;QAQVAADYVK;VDRLELLGSK	1;1;1;1;1;1	6	27	MULTISPECIES: single-stranded DNA-binding protein [Synechococcus]
429	gi|499441232|ref|WP_011128696.1|	66475	0.04	SSTVLEER;AQQPDPATLQLGFR	1;1	2	4	fibronectin-binding protein [Synechococcus sp. WH 8102]
430	gi|499441357|ref|WP_011128821.1|	23254	0.1	GLEGVNTHATR;LLMAPSGVDK	1;1	2	2	methylthioribulose 1-phosphate dehydratase [Synechococcus sp. WH 8102]
431	gi|499439568|ref|WP_011127032.1|	95404	0.32	AHPQK;FLQQLR;AWDITSR;MSLLNTAR;TGFFSSDR;TVIFGGK;IPATGYGIR;YPGNDAIQR;VGSETLSK;YLATTEAMR;EASGTGNMK;TESYIDDK;AAPGYYMAK;GLPVEDFPK;LSIIDEDGSK;VLYPNDGTDEGR;AQEAVSLAWTDR;YEFGIFDQLIR;DGWQVEITDK;VVFLPDYNVK;LPTPGCYNDPER;TVEEINDLKR;VLYPNDGTDEGRR;KLSIIDEDGSK;ELVGAENFFLFGK;SVAYTNHTLLPEALEK;WIPAEHAIGIPHDVPVLGYR	1;1;1;1;1;1;1;1;1;1;1;1;1;1;1;1;1;1;1;1;1;1;1;1;1;1;1	27	63	MULTISPECIES: glycogen phosphorylase [Synechococcus]
432	gi|499440971|ref|WP_011128435.1|	17797	0.71	ISTTK;ASTPGK;SFGEK;SLDTSK;ASEPNQK;ASEPNQKT;ETPATEVK;KPPEDK;EKPATEVK;KKPVVK;KETPATEVK;ETPATEVKK;KEPPASEEK;KETPATEVKK;IEDSEISNNPPGSTK	1;1;1;1;1;1;1;1;1;1;1;1;1;1;1	15	138	hypothetical protein [Synechococcus sp. WH 8102]
433	gi|499440018|ref|WP_011127482.1|	148905	0.57	EIIVR;NDILR;QLVGMR;TPPPFR;ENVIIGR;DGDLVQR;GNMSQVR;QMTSK;GLVDTALR;AGVTAVSVR;LVDAVK;HIEVIVR;SEYGGDVR;DNELIK;TGTGGLVK;IEELLEAR;TADSGYLTR;QGNITLK;YEEAIQPR;ESAVLCK;FAPGLAIK;NGYEVNK;LGEITEVER;SPLTCEANR;TGDIVQGLPR;NHIVDKR;GLSIQDMK;HIVVEAEDGR;SQGVSIDDK;GDGLALLVFER;KGLVDTALR;SVEGVELLK;QLVAWAYK;LVDVAQDVIVR;DVICDLAGQVR;KPGTVEIK;DTEIDPPLSK;VIDTWTETNER;RLVDVAQDVIVR;SGDFHLSSDSK;LVTEVQNVYK;SVVAGTIEFSAK;YVQTVETP…	1;1;1;1;1;1;1;1;1;1;1;1;1;1;1;1;1;1;1;1;1;1;1;1;1;1;1;1;1;1;1;1;1;1;1;1;1;1;1;1;1;1;1;1;1;1;1;1;1;1;1;1;1;1;1;1;1;1;1;1;1;1;1;1;1;1;1	67	341	DNA-directed RNA polymerase subunit beta' [Synechococcus sp. WH 8102]
434	gi|499440615|ref|WP_011128079.1|	37733	0.07	SGGAAVNPLSK;AEILFAVEANSVR	1;1	2	2	peptidoglycan-binding protein LysM [Synechococcus sp. WH 8102]
435	gi|499441491|ref|WP_011128955.1|	40996	0.04	LHLDMVR;FPVQLK	1;1	2	4	MULTISPECIES: alanine racemase [Synechococcus]
436	gi|499439899|ref|WP_011127363.1|	17275	0.66	AAAIR;SDGEQR;VLSDLPSR;LDDQAQAR;IKDILR;TIAAMAAVK;TATEELSK;EAALAAIDK;REAALAAIDK;LIDSTITNLENA;AQSDLAAAQQK;QAILQELQDAETR	1;1;1;1;1;1;1;1;1;1;1;1	12	69	ATP synthase subunit B [Synechococcus sp. WH 8102]
437	gi|499441482|ref|WP_011128946.1|	13812	0.39	ALDQGMR;AKPAK;QIEVLVK;GTPFAAQTAAEAAAR;KGTPFAAQTAAEAAAR	1;1;1;1;1	5	22	MULTISPECIES: 30S ribosomal protein S11 [Synechococcus]
438	gi|499441539|ref|WP_011129003.1|	44184	0.26	NAGFTGTR;AWVDYAR;ANVDAAMAR;ECAIEFR;AGYLFPEIGR;AFSAANPDAALIR;GAEAVYSDAGQAEVK;ANVVGTPGSGFGASGEGYFR;GCDISAEEIFVSDGSK	1;1;1;1;1;1;1;1;1	9	60	MULTISPECIES: LL-diaminopimelate aminotransferase [Synechococcus]
439	gi|499441321|ref|WP_011128785.1|	6882	0.97	GSVIAR;MGRPIAQVR;TFYTCLDDK;CQTQEEIAVLK;AMKDQEAVVCSLTGSPSDYNDEY	1;1;1;1;1	5	15	MULTISPECIES: hypothetical protein [Synechococcus]
440	gi|499440628|ref|WP_011128092.1|	51831	0.09	GLIPLR;LAQQWIER;LELQAIDLDR;LELQAIDLDRDGHGLAR	1;1;1;1	4	5	RNA methyltransferase [Synechococcus sp. WH 8102]
441	gi|755153203|ref|WP_042503100.1|	19076	0.23	AAGVVTVSR;SAEVLEQPVLGSR;VGEPLPLAQLEQDGAELAR	1;1;1	3	13	MULTISPECIES: photosystem I assembly protein Ycf4 [Synechococcus]
442	gi|499441223|ref|WP_011128687.1|	9095	0.24	VFFPK;YAVHLHLVGGQTER	1;1	2	2	MULTISPECIES: hypothetical protein [Synechococcus]
443	gi|499440159|ref|WP_011127623.1|	27449	0.16	TYVPVDDHIAQR;AAAIFGDDDMVK;QSTVSQQQSLQPLLER	1;1;1	3	5	MULTISPECIES: hypothetical protein [Synechococcus]
444	gi|499441760|ref|WP_011129224.1|	18582	0.33	VQAAGAGADLISLR;DESIDDVVKR;IQLTHLGADVIGR;QAQAELIDLTVLSLPLYTQR	1;1;1;1	4	16	NADPH-dependent oxidoreductase [Synechococcus sp. WH 8102]
445	gi|499441912|ref|WP_011129376.1|	61904	0.03	MVEQSQR;GFEADLQR	1;1	2	3	DNA repair protein RecN [Synechococcus sp. WH 8102]
446	gi|499440686|ref|WP_011128150.1|	42447	0.13	IVNSK;LVDSK;TTGQGK;SAQGTINR;SFDQHK;DNAVMPSVK;ISGSSTVFPITK	1;1;1;1;1;1;1	7	13	ABC transporter substrate-binding protein [Synechococcus sp. WH 8102]
447	gi|499441079|ref|WP_011128543.1|	25838	0.03	WGLTDR	1	1	1	MULTISPECIES: tRNA (guanosine(18)-2'-O)-methyltransferase TrmH [Synechococcus]
448	gi|499441471|ref|WP_011128935.1|	13309	0.78	AVVVR;VFGPVAR;DTGNSIR;SDVVK;IVSLAPEVI;KSDVVK;DAMPNMGVK;YAHVGDVIVAAVK;FDDNAAVIINADNNPK;MIQQESYLSVADNSGAK	1;1;1;1;1;1;1;1;1;1	10	90	MULTISPECIES: 50S ribosomal protein L14 [Synechococcus]
449	gi|499441532|ref|WP_011128996.1|	25095	0.13	SYIVTLGQQR;AAPEQQTLLELSDTNER	1;1	2	3	ATP-dependent protease [Synechococcus sp. WH 8102]
450	gi|499440390|ref|WP_011127854.1|	63688	0.03	AEEHVLIR;DIQTAVVER	1;1	2	2	hypothetical protein [Synechococcus sp. WH 8102]
451	gi|755152899|ref|WP_042502800.1|	41403	0.19	DAIFQEGVR;DGELILGALR;DGAAALSHALAR;TLPPADADPELR;DRPGTGLGLALAR;ADLVPAEAWDPQR	1;1;1;1;1;1	6	9	MULTISPECIES: two-component sensor histidine kinase [Synechococcus]
452	gi|499441894|ref|WP_011129358.1|	16474	0.58	LQDGSR;LPDLAR;SRLPDLAR;KDADK;EMSYINQR;QAAAFEATK;EALADLDEAAR;RQAAAFEATK;LVSAEDWVFTR;NLLHGPMQEVGR	1;1;1;1;1;1;1;1;1;1	10	109	MULTISPECIES: photosystem II protein PsbQ [Synechococcus]
453	gi|499440450|ref|WP_011127914.1|	15531	0.2	VSEDGTVPEHLMAR;HKVETEDNPEELFR	1;1	2	2	MULTISPECIES: hypothetical protein [Synechococcus]
454	gi|499439426|ref|WP_011126890.1|	26752	0.2	VVLVEYPR;IPLAGSVYK;WLLEFGEGTLSR;TIISAGIVNPDDQEAPANR	1;1;1;1	4	11	MULTISPECIES: hypothetical protein [Synechococcus]
455	gi|755154238|ref|WP_042504105.1|	40025	0.36	VVFLPR;IQVPFR;SQTLTSLAR;NITLNFER;NESGIGGVAPR;EALVDEVAQR;LYQSATVHFR;IGTTWMSLAFSSVAR;LTIGGEEVPLSTDGTFR;AIEAELTPPALPTTETR;DGEQVYAIEATAADGEQKR	1;1;1;1;1;1;1;1;1;1;1	11	36	Rho termination protein [Synechococcus sp. WH 8102]
456	gi|902972869|ref|WP_049691556.1|	26382	0.06	ASLLQQHDVVLGK	1	1	1	MULTISPECIES: hypothetical protein [Synechococcus]
457	gi|499440820|ref|WP_011128284.1|	18028	0.3	SEFIHGR;AEILAFLQR;EVWACSGNR;MAENAWNSK;VSLAYTEDSVWR	1;1;1;1;1	5	9	MULTISPECIES: hypothetical protein [Synechococcus]
458	gi|499441328|ref|WP_011128792.1|	34990	0.39	GNAAAR;SGSGYK;IPSGVK;GNLQPGTGR;TLSVNNER;LEDDQLK;DYFQVLGVDR;DKGNLQPGTGR;YGNFDDFIGDLLGR;QYHPDVNPGNASAEAR;SGSGYKDYFQVLGVDR;FKEISEAYEVLSDPDKR	1;1;1;1;1;1;1;1;1;1;1;1	12	24	J domain-containing protein [Synechococcus sp. WH 8102]
459	gi|499441331|ref|WP_011128795.1|	24019	0.12	MHSVGIQS;EVIKPR;KAAGSAVQMMFR	1;1;1	3	4	hydroxylase [Synechococcus sp. WH 8102]
460	gi|499439477|ref|WP_011126941.1|	49547	0.33	SQDQVR;GQAADSSR;FDAHLK;ELQTTQVLR;KAAPAAK;NAIGFMPTDGR;KSENPSITR;VLPLPGTEQQK;SNILLIGPTGCGK;SFLDEQVVGQEAAK;LAWQGDGQGETEQTATR;EFTITQAMVEQHTGGK;MPVSAVLEPLDESALESILTEPR	1;1;1;1;1;1;1;1;1;1;1;1;1	13	25	MULTISPECIES: ATP-dependent Clp protease ATP-binding subunit ClpX [Synechococcus]
461	gi|499440037|ref|WP_011127501.1|	40247	0.06	DGVGAGASR;HPAVIDAATEALHR	1;1	2	3	8-amino-7-oxononanoate synthase [Synechococcus sp. WH 8102]
462	gi|499441747|ref|WP_011129211.1|	16470	0.45	QITPSR;LVGLK;GLVGEILGR;GDLAVNIGR;ALAEQHYGVHK;TFIAIKPDGVQR;LIGATKPLEAEPGTIR	1;0;1;1;1;1;1	6	88	nucleoside-diphosphate kinase [Synechococcus sp. WH 8102]
463	gi|499441814|ref|WP_011129278.1|	39850	0.29	LVGLK;LEGPNPK;GVSPCGLGAR;LWQILLDR;DIAHPVFTGR;TPLHQLCQDGGGR;DALQQLVPSDLHR;QALEQAAESGPTK;EQVGMFDISHMGVLR;DQMEPAGLTVSDLK	0;1;1;1;1;1;1;1;1;1	9	24	aminomethyltransferase [Synechococcus sp. WH 8102]
464	gi|499440509|ref|WP_011127973.1|	71716	0.02	SPTFTAEEAGR	1	1	1	recombinase family protein [Synechococcus sp. WH 8102]
465	gi|499439546|ref|WP_011127010.1|	36886	0.18	GISIDTIAAR;LVDSSWLSR;GSGSGDSPATDSK;LGQLDNQDWDK;TVLPGDVSAGPVEEPYR	1;1;1;1;1	5	7	hypothetical protein [Synechococcus sp. WH 8102]
466	gi|499440407|ref|WP_011127871.1|	57213	0.06	LIQGLK;AYPGQAK;LAIDATTK;AEQLEDLGSR	1;1;1;1	4	5	hypothetical protein [Synechococcus sp. WH 8102]
467	gi|499441262|ref|WP_011128726.1|	37687	0.03	RFLEQHGEQR	1	1	1	hypothetical protein [Synechococcus sp. WH 8102]
468	gi|499441240|ref|WP_011128704.1|	60375	0.24	LAAALDR;HGLLEDR;APAGSQPTR;LDAVSESK;LVTMTPEQR;RPEPVVASLR;LGERDPDSGELTPAGMQR;SFLQAFIQGSLEPAVDK;DLAISHDVEQIVTAATSAVR;VATHALSLYDATEGLMHQDDGQGR	1;1;1;1;1;1;1;1;1;1	10	40	MULTISPECIES: exopolyphosphatase [Synechococcus]
469	gi|755153837|ref|WP_042503711.1|	30418	0.12	ENLPIQSVQVSR;QQPGGLEAGYVDAEGHWIR	1;1	2	2	MULTISPECIES: hypothetical protein [Synechococcus]
470	gi|499441270|ref|WP_011128734.1|	28819	0.02	AVVAR	1	1	2	biotin--[acetyl-CoA-carboxylase] ligase [Synechococcus sp. WH 8102]
471	gi|755153401|ref|WP_042503294.1|	16689	0.26	VDVIIK;FPESPK;LLPAGGEGK;EGNMNMLIR;VKFPESPK	1;1;1;1;1	5	14	MULTISPECIES: hypothetical protein [Synechococcus]
472	gi|499441672|ref|WP_011129136.1|	23117	0.42	AGQIK;GLYAK;HGLCK;IGEVAK;DLGFSDADR;GLATYVLDGDNVR;STLANAVNAALFQR;DLGFSDADREENIRR;IDTGSQELAESVDLVIK	0;1;1;1;1;1;1;1;1	8	24	MULTISPECIES: adenylyl-sulfate kinase [Synechococcus]
473	gi|499441737|ref|WP_011129201.1|	45240	0.39	TGSLSR;EVLDSR;AGQIK;SGYTSVISHR;GVSQAVTHIEER;MGTEVFHTLK;MIDSLDLVIDTIVAR;VQLVGDDLFVTNTK;GNPTVEAEVLLEGGAMGR;AIVPSGASTGAHEAHELR;LQQGIDNSTANSILIK;VNQIGSLTETLQAIDLAGR;IEDELGSQAVYAGAVGQGPR	1;1;0;1;1;1;1;1;1;1;1;1;1	12	60	enolase [Synechococcus sp. WH 8102]
474	gi|499441440|ref|WP_011128904.1|	42429	0.16	DAPQR;RPYDLNR;AEALGLSER;QGSCAMK;LLESGNQAMR;WHQFPLTPR;DLSDFVTEPDHR	1;1;1;1;1;1;1	7	14	MULTISPECIES: putative glutamate--cysteine ligase [Synechococcus]
475	gi|499440312|ref|WP_011127776.1|	12008	0.6	AIDFWLVR;NYEENSK;TDYHFVAASER;FLTVEEPLEEVLR;LEYVLEGSFEAPSAAIPDALASTAA	1;1;1;1;1	5	26	MULTISPECIES: hypothetical protein [Synechococcus]
476	gi|499439688|ref|WP_011127152.1|	22522	0.52	VTLAR;YQHQPER;LSAQEFMIFR;HVPGTVMNPK;FNPANLEPTPLHEDEDGR;WIAEQAAQGMLEPFQK;YFILPAHSYGLGVALEK;RFNPANLEPTPLHEDEDGR	1;1;1;1;1;1;1;1	8	57	deoxycytidine triphosphate deaminase [Synechococcus sp. WH 8102]
477	gi|755153558|ref|WP_042503444.1|	5960	0.39	VESMASEAGR;RVESMASEAGR	1;1	2	2	MULTISPECIES: protochlorophyllide oxidoreductase [Synechococcus]
478	gi|918005427|ref|WP_052298013.1|	30508	0.45	ALEVEAR;NLGVEK;AWHGDVFR;DFCNVSLR;LDHMDGVDPR;TADANFDGK;KMWNLK;LIQQIINAK;SVDYGWIMK;FLFDVNQVVGEGR;HLHEMTSDQFFLK;SVVVVDDVLPCDQHSALR	1;1;1;1;1;1;1;1;1;1;1;1	12	57	hypothetical protein [Synechococcus sp. WH 8102]
479	gi|499441309|ref|WP_011128773.1|	36303	0.08	IALMQDGR;SFGGRPGASPAELLQSSDAR	1;1	2	2	glycine/betaine ABC transporter ATP-binding protein [Synechococcus sp. WH 8102]
480	gi|499440051|ref|WP_011127515.1|	21574	0.41	AAGDVF;GFWNK;WDDASINIR;DAEAPTLDQAK;GLHYQLEPEPQAK;WPLDLLGGAEVSLSGK;RFDEAVGEAVVFSQDNHSR	1;1;1;1;1;1;1	7	28	MULTISPECIES: dTDP-4-dehydrorhamnose 3,5-epimerase [Synechococcus]
481	gi|499439762|ref|WP_011127226.1|	10809	0.4	EQSAYFK;ILTYVSPK;DISEAQFYLGNR;AKEQSAYFK	1;1;1;1	4	5	hypothetical protein [Synechococcus sp. WH 8102]
482	gi|499441738|ref|WP_011129202.1|	61398	0.11	ELDFR;QVGALSSR;LEQLPGSNR;RLDESLER;ALSTFEGVGR;EIDVGPVRR;LEQGDLQLQVR	0;1;1;1;1;1;1	6	22	kinase [Synechococcus sp. WH 8102]
483	gi|499441605|ref|WP_011129069.1|	54241	0.2	ELDFR;LLPEDWR;GLVDYEGAMR;NALALGTSPIVR;SVDEIVAHTDR;EAPGMEPYRPDQR;YDGWVTELGESQDAQR;QVEFSDGESPEVTGLHLGTPEGDIR	0;1;1;1;1;1;1;1	7	21	9,9'-di-cis-zeta-carotene desaturase [Synechococcus sp. WH 8102]
484	gi|755152896|ref|WP_042502797.1|	119586	0.08	NYTADAR;AWELEQR;GGCTVIQSR;NSSSIGMAK;QLLSDVEHAR;VVTATQTQK;GLVVGDKLER;QLASQASWVTLR;DGEALYPELYQVAADR	1;1;1;1;1;1;1;1;1	9	10	phosphorylase kinase [Synechococcus sp. WH 8102]
485	gi|755153171|ref|WP_042503069.1|	26498	0.25	AVGVPSR;ALQDLLR;IESAGHDR;GGFDLAMAR;MTLLDSVGR;LQPVSPCPR;TDRIESAGHDR	1;1;1;1;1;1;1	7	12	16S rRNA methyltransferase G [Synechococcus sp. WH 8102]
486	gi|499441128|ref|WP_011128592.1|	45299	0.06	AVEASQQGR;VIESDQPLR;DLPVQQWDR	1;1;1	3	7	multidrug transporter [Synechococcus sp. WH 8102]
487	gi|499439470|ref|WP_011126934.1|	19182	0.37	NYEEASK;TEEALTLYR;LYPQATATLK;LQQLEQSGTAK;QAADLYELGSVQLR;TLEIEPENQTAK	1;1;1;1;1;1	6	21	hypothetical protein [Synechococcus sp. WH 8102]
488	gi|755154420|ref|WP_042504281.1|	10397	0.1	TGYHETAAK	1	1	1	hypothetical protein [Synechococcus sp. WH 8102]
489	gi|499441610|ref|WP_011129074.1|	33046	0.21	MLPVFR;LDSLGFSFR;WTAAHLK;SDLCALIQR;WESAAAAVPTGTR;LLVEAMADLK;VVLEGQQVQSER	1;1;1;1;1;1;1	7	22	epimerase [Synechococcus sp. WH 8102]
490	gi|499441734|ref|WP_011129198.1|	8585	0.53	LVVWPSR;TSPISEDTSK;GFLPATVDELK;KSPDTKPAEPAAPR	1;1;1;1	4	11	MULTISPECIES: preprotein translocase subunit SecE [Synechococcus]
491	gi|755153371|ref|WP_042503264.1|	7367	0.1	ALYSEK	1	1	6	MULTISPECIES: hypothetical protein [Synechococcus]
492	gi|499441821|ref|WP_011129285.1|	47704	0.08	IDWDGR;EGFADGVR;FLQVDPAGR;LQELEPTSR	1;1;1;1	4	4	p-aminobenzoate synthetase [Synechococcus sp. WH 8102]
493	gi|499441013|ref|WP_011128477.1|	33770	0.26	VVPDWR;EQVLLHTR;ETAWPIHR;VEELPAGGK;VAITSPVAQTTR;STLVNQLVGEK;EEIPHSVAVTIDR;SGFIALIGRPNVGK	1;1;1;1;1;1;1;1	8	18	MULTISPECIES: GTPase Era [Synechococcus]
494	gi|499441029|ref|WP_011128493.1|	32401	0.4	DFLAALR;VPLQTLK;KASPSK;QIEDLPPTR;ERVPLQTLK;AAGADAVLVGEALMR;QQDVQSALTNLIHG;VLNLGGFPLIGINNR;VAHLEYAVPHDEEEPK;DLTSFETDLSTTEQLMER	1;1;1;1;1;1;1;1;1;1	10	21	MULTISPECIES: indole-3-glycerol-phosphate synthase [Synechococcus]
495	gi|499439976|ref|WP_011127440.1|	25542	0.2	GSAVGDQAR;APSLASGPADR;ELAIQQSIGER;AQHPEPFALVTPGIRPK	1;1;1;1	4	11	orotidine-5'-phosphate decarboxylase [Synechococcus sp. WH 8102]
496	gi|755154634|ref|WP_042504486.1|	35042	0.17	SEAGVR;DWFAR;LLDLPR;FGYSEDDLMAGR;RTDELMDSPEAQSRPVAELAER	1;1;1;1;1	5	8	MULTISPECIES: phytoene synthase [Synechococcus]
497	gi|499441354|ref|WP_011128818.1|	7575	1	YPVVVR;RPESYWFNEVGTVASIDTSGIR;VNYTGIDGTDGGVNTNNFSEAELELA;IKRPESYWFNEVGTVASIDTSGIR	1;1;1;1	4	54	MULTISPECIES: photosystem I reaction center subunit IV [Synechococcus]
498	gi|499439908|ref|WP_011127372.1|	39532	0.29	ALGVAPR;SLEADR;VALTPDAVR;GVLMGGCTGVQPAR;EDAWGAHLVVK;TAAAMDAEVLLLDR;AASVLTAPMASIGVPR;LVPTADLVIGAVLTPGGR;VKEPQSEEFGFLR	1;1;1;1;1;1;1;1;1	9	15	MULTISPECIES: alanine dehydrogenase [Synechococcus]
499	gi|755154548|ref|WP_042504403.1|	51876	0.08	ELGAAILR;TCGESAK;QAFDPEQR;ITPTYYVQDGVVPR	1;1;1;1	4	6	glycolate oxidase [Synechococcus sp. WH 8102]
500	gi|499441784|ref|WP_011129248.1|	36174	0.14	TFLADYNR;IQVEGLSK;MIQVEGLSK;LEQIEGCEVR;TFLADYNRR	1;1;1;1;1	5	6	ABC transporter [Synechococcus sp. WH 8102]
501	gi|499439680|ref|WP_011127144.1|	8192	0.48	RLPELGR;GFQSASK;AMAEPEQLPSSDVEASNAKPSND	1;1;1	3	21	twin-arginine translocase TatA/TatE family subunit [Synechococcus sp. WH 8102]
502	gi|1105112818|ref|WP_071820871.1|	61225	0.16	IGLLR;EPVLVR;TRPAELR;GIGLINK;LISIAELIR;EGEGVVVYLR;VEDLAETHGQTLEALHEPR;LTPEVDAPLALLQSIAQLESTQR	1;1;1;1;1;1;1;1	8	12	MULTISPECIES: bifunctional 3,4-dihydroxy-2-butanone-4-phosphate synthase/GTP cyclohydrolase II [Synechococcus]
503	gi|499441753|ref|WP_011129217.1|	18059	0.11	LTAPDEVR;QAQTQDAMR	1;1	2	4	MULTISPECIES: MEKHLA domain-containing protein [Synechococcus]
504	gi|499441473|ref|WP_011128937.1|	19987	0.78	VVVTR;AIAAFK;GNYTLGVR;LINLALPR;MYAFLER;ETIQPK;EMGMPFQSN;GLGEAAANAK;GMDITIVTTAR;KAIAAFK;QGMPIGCAVTLR;GDRMYAFLER;DLSLTNIHEVPK;EQIIFPEISFDK;SLEASVNELAQITGQK	1;1;1;1;1;1;1;1;1;1;1;1;1;1;1	15	168	MULTISPECIES: 50S ribosomal protein L5 [Synechococcus]
505	gi|499441600|ref|WP_011129064.1|	57844	0.02	AAVQQLQR	1	1	2	glycosyl hydrolase family 3 [Synechococcus sp. WH 8102]
506	gi|499441621|ref|WP_011129085.1|	60515	0.02	SAESAQQR	1	1	1	MULTISPECIES: hypothetical protein [Synechococcus]
507	gi|499441761|ref|WP_011129225.1|	26643	0.16	HIEVGK;GLEPSYEQR;AWTPLLNPDPSQGAMAIDRPVR	1;1;1	3	6	MULTISPECIES: pirin family protein [Synechococcus]
508	gi|1105112658|ref|WP_071820835.1|	7983	0.4	YASDLLHNSISGGR;VNQNLYAVSATIDGR	1;1	2	3	MULTISPECIES: hypothetical protein [Synechococcus]
509	gi|499439820|ref|WP_011127284.1|	46601	0.29	AQLNAAR;AGDLLLR;EALHNK;QSLQLGQR;SEIEQNLR;AANAGSMAVMR;VGSDALTPDEQR;LVPQNDLQAK;FISAITDLLDDK;VFIPNDAIGFVGTNQR;VLLGERPEEDLTPNQLNLLQQLR	1;1;1;1;1;1;1;1;1;1;1	11	18	efflux transporter [Synechococcus sp. WH 8102]
510	gi|755153186|ref|WP_042503083.1|	17830	0.12	QQLQFQGYR;ALLMQILEDR	1;1	2	3	hypothetical protein [Synechococcus sp. WH 8102]
511	gi|499439651|ref|WP_011127115.1|	46551	0.18	LVLPDASEAEG;NILEGVFALR;LAPLLEMAMR;AGAASIHRLQR;VDVLVEEGK;LQHIPAPGEALR;VLETSTLAELLPMIR	1;1;1;1;1;1;1	7	10	MULTISPECIES: HlyC/CorC family transporter [Synechococcus]
512	gi|755153472|ref|WP_042503362.1|	6711	0.13	QAFQEENR	1	1	2	MULTISPECIES: hypothetical protein [Synechococcus]
513	gi|499441283|ref|WP_011128747.1|	14834	0.41	AVWLR;SVPSFR;ISVTGGWMGK;TQVVYSQIK;SSAPADKPVEGFAA;EKTQVVYSQIK	1;1;1;1;1;1	6	15	MULTISPECIES: ribonuclease P [Synechococcus]
514	gi|499440675|ref|WP_011128139.1|	31403	0.26	LGALVTVAR;VVLEVLDR;QDGYWER;LSSVESK;QAADAGGAELMR;IGDLVTNADLAAER;MTSSICSSAASDAGLNADR	1;1;1;1;1;1;1	7	27	inositol monophosphatase [Synechococcus sp. WH 8102]
515	gi|497476307|ref|WP_009790505.1|	17549	0.74	DAVAK;VLNGLK;DLDYYLR;AAATISANASAIIR;QDAITNVINK;EVTAGLVGPDAGK;MQDAITNVINK;EMGVYFDYICSGLGN;YSTYAMLAGDTSILDER;ETYNSLGVPIGATVQAIQAMK	1;1;1;1;1;1;1;1;1;1	10	441	MULTISPECIES: allophycocyanin subunit beta [Synechococcus]
516	gi|499439721|ref|WP_011127185.1|	37851	0.02	ELVQK	1	1	1	hypothetical protein [Synechococcus sp. WH 8102]
517	gi|499441220|ref|WP_011128684.1|	17215	0.61	LFYLR;ISEGNK;IFQGIGVER;LSAEALIK;RIFQGIGVER;AFETEQMK;HGGMNQTITVR;VQPYEGVVISK;SDLPEIYVGDTVR;VFMLHSPQVANIK	1;1;1;1;1;1;1;1;1;1	10	100	50S ribosomal protein L19 [Synechococcus sp. WH 8102]
518	gi|499440107|ref|WP_011127571.1|	39533	0.31	FLANIR;LDQLTK;AQTIGWEK;EVDAIVHVIR;TYFTTGEK;LSSSIDTIPTR;IQTVLEDGGAAR;GASQGEGLGNK;AGIVGLPNVGK;MEFVDIAGLVK;AGMTAPQAAGVIHTDFER	1;1;1;1;1;1;1;1;1;1;1	11	37	MULTISPECIES: GTP-binding protein YchF [Synechococcus]
519	gi|499440221|ref|WP_011127685.1|	148401	0.16	IEGVVTD;SVVDK;VDAIAER;AAIGAMVR;AAVAAAK;DDATGK;DALVGAVYR;YLPVEK;VMEEMK;SAIAGFMK;NPGVLPSGK;LLELNPNSFR;EVFENVMK;VAPVEGQSHK;GYDVQGLPSTPR;KGPVIGLVLQR;AAVVFPSMPEVMR;NIHALDPQAIPTR;KHALEQAEK;ELGELVGSYQQLR;EAGGAGFQDAMLK;ALDGDYILPGPGGDPIR	1;1;1;1;1;1;1;1;1;1;1;1;1;1;1;1;1;1;1;1;1;1	22	43	magnesium chelatase subunit H [Synechococcus sp. WH 8102]
520	gi|499440991|ref|WP_011128455.1|	17977	0.2	SLESLR;SLQDLPLS;IVGYPGK;EGKPGEPVVLR	1;1;1;1	4	9	hypothetical protein [Synechococcus sp. WH 8102]
521	gi|499440881|ref|WP_011128345.1|	33314	0.21	RIEGSGER;AVVAIPSIR;GGPDNLVYR;AWEAAGVASR;AANMEPVALEAR;APVLNLQTSGSHWQPADAG	1;1;1;1;1;1	6	15	homoserine kinase [Synechococcus sp. WH 8102]
522	gi|499439689|ref|WP_011127153.1|	28132	0.28	LDAQLEIR;GILPFDYR;ALDLDHCR;AFLHFMDLR;VGVSFDVQSMR;KYAYTESQR;DLLSAGFAEEHAR	1;1;1;1;1;1;1	7	17	MULTISPECIES: thymidylate synthase (FAD) [Synechococcus]
523	gi|499441601|ref|WP_011129065.1|	43660	0.44	AQGIVK;QAMQSELDR;QALEIPLDAR;AVALLLGGDIEGSR;RGDIAAALEAYSR;RGLDQATGDSTER;YEVGAAMAPYSSVSR;ALMAQPDVLVINLLR;LGGLMISEGQHDQAIPLLR;TAITLLETQGRPVDAQALR;QAMQSELDRHPGDPYASAK;IADCSEPAILHDGYRPELLAGTDK	1;1;1;1;1;1;1;1;1;1;1;1	12	24	glycosyl transferase [Synechococcus sp. WH 8102]
524	gi|499440937|ref|WP_011128401.1|	39889	0.31	GGSQAPK;TDANIGEGQR;QQGQGSGFITR;VGQPMQITIER;VEPPPVVHDQPR;DGLEQTLEVLPK;SAPLQPGENVIVK;AVNATPVENPSEVQLAVDR;IAQQIVSTGQASHPFIGVQLR	1;1;1;1;1;1;1;1;1	9	32	MULTISPECIES: serine protease [Synechococcus]
525	gi|499439471|ref|WP_011126935.1|	13144	0.15	INAAAR;LWIAR;LMGGLK	1;1;1	3	4	MULTISPECIES: 50S ribosomal protein L20 [Synechococcus]
526	gi|499441024|ref|WP_011128488.1|	12435	0.55	GVTQDWVSR;GLGTTSLVADR;ALRGETPELEEK;DNLLQDIGVASQK;NRDNLLQDIGVASQK	1;1;1;1;1	5	13	MULTISPECIES: hypothetical protein [Synechococcus]
527	gi|499440062|ref|WP_011127526.1|	10324	0.76	VAPAGEGR;QLFDQTFI;YHADVNLQR;AGSEELENWR;DIYATLYAQR;MFFLVTLQPR;YLNHPTFGMLYR	1;1;1;1;1;1;1	7	13	hypothetical protein [Synechococcus sp. WH 8102]
528	gi|755154171|ref|WP_042504041.1|	32360	0.25	EAAQLGALAVR;AQANATWK;SDDLEQASYSLAR;TAAQLLQMGQPK;DKRPEEAIPLIQR;AAALLLEVPEMASSVER	1;1;1;1;1;1	6	13	hypothetical protein [Synechococcus sp. WH 8102]
529	gi|499440405|ref|WP_011127869.1|	34184	0.03	SAAVR;ASLQR	0;1	1	1	MULTISPECIES: SAM-dependent methyltransferase [Synechococcus]
530	gi|1180291832|ref|WP_083810636.1|	50499	0.1	SAAVR;LTAGLDSPR;GTLLPVLAR;GSLEQIPAADR;GGASGDCINPAVAR	0;1;1;1;1	4	7	MULTISPECIES: CPBP family intramembrane metalloprotease domain-containing protein [Synechococcus]
531	gi|499440474|ref|WP_011127938.1|	52588	0.76	SAAVR;SGEAYDR;TPQDVLR;FTDLHGK;YEEVQQLR;IPLTGPSPK;WYIGGILK;AKTPQDVLR;LEEGGNLAYK;DEGIELIDLK;TLSMICSIQEPR;DLFELPAEELAK;QRPHPHEFAMYYDA;EGYFPVAPNDTAQDIR;FAELIQAADNVMTYK;QIKDEGIELIDLK;HHHEVAGAGQHELGMK;LVPGFEAPVNLVYSEGNR;SEMLLLMGQLGIPTEK;HAPAFLAFTNPTTNSYK;GGQPLFFGEGTYANLSQTAR;RLVPGFEAPVNLVYSEGNR;YNSSEGGAFYSVDTIEASWNTGR;SINASDMAMVPDASTAWIDPFYR;SGDALANPYLAFSAMVMAGLDGIK;NQIDPGDGEDRDLFELPAEELAK	0;1;1;1;1;1;1;1;1;1;1;1;1;1;1;1;1;1;1;1;1;1;1;1;1;1	25	544	type I glutamate--ammonia ligase [Synechococcus sp. WH 8102]
532	gi|499440519|ref|WP_011127983.1|	48054	0.45	AILDK;YLPPSK;LYPLTK;SDQGFYIR;QAEAFGLMR;NATIQDGTVI;TDGDGDIK;FGLSANSAK;VLAIILGGGAGTR;EVIPEALKR;AKPAVPLAGK;GDSLLEMAVDTSR;MDYSLFVEHHR;GGIPVGVGQGTTVK;MYVMTQFNSASLNR;STGADLTVAALPVDPK;DTLFDLLDSNPGYK;EKPKGDSLLEMAVDTSR	1;1;1;1;1;1;1;1;1;1;1;1;1;1;1;1;1;1	18	87	MULTISPECIES: glucose-1-phosphate adenylyltransferase [Synechococcus]
533	gi|499439472|ref|WP_011126936.1|	7586	0.19	KAAAK;NHLLDHK	0;1	1	2	50S ribosomal protein L35 [Synechococcus sp. WH 8102]
534	gi|499441266|ref|WP_011128730.1|	98377	0.4	ASAVR;ATLPR;VQSVAVR;GFLPK;LLTEK;EYLSK;GFITYMR;VAWGLSAGR;KAAAK;KAPAK;KTAAK;VEASMGHVR;TPGDTGLEGR;LLGEHPDGGR;KTTAAK;TVASQMAEAR;FSEASLVK;FGAYLESK;KPPATTK;ALELLAMPK;MVFHEITK;GDQGLETQVQQR;AHTLVIVESPTK;DLDMELVHAQETR;QVEPLGHQTQPPAR;AQLEHSGSGFEAK;TDSVHLSDQAISASR;MENTLDEISHGK;GQVSDENPKPK;DLPNNASEIPASAK;IATGNDFDESTGGLK;SLKGDDDVLAVGLSR;NAQEAHEAIRPSGESFR;GADDVTLEEAVELLAAK;EITPADLDADQAELILK;KPVPPFTTSTLQQEANR	1;1;1;1;1;1;1;1;0;1;1;1;1;1;1;1;1;1;1;1;1;1;1;1;1;1;1;1;1;1;1;1;1;1;1;1	35	90	DNA topoisomerase I [Synechococcus sp. WH 8102]
535	gi|499440203|ref|WP_011127667.1|	8606	0.08	LLIDAK	1	1	1	MULTISPECIES: hypothetical protein [Synechococcus]
536	gi|755154475|ref|WP_042504333.1|	23656	0.33	GDAVIAVCR;VALNIAGK;SLAIDLKPR;GIAVAILHPGLVR;MGSIDDNSSGGSYGYR;FNPSGVDPSDAVQGLLAR	1;1;1;1;1;1	6	13	MULTISPECIES: short-chain dehydrogenase [Synechococcus]
537	gi|1105112579|ref|WP_071820815.1|	35957	0.06	SELPSDPR;DAFDAVGGFNER	1;1	2	4	MULTISPECIES: hypothetical protein [Synechococcus]
538	gi|755152927|ref|WP_042502828.1|	27922	0.2	SFLSET;DLYGNK;DLPVAPQLR;GPLDSTEAIR;QRPLPDPAPAGPIHSPEDFR	1;1;1;1;1	5	9	creatininase [Synechococcus sp. WH 8102]
539	gi|499440890|ref|WP_011128354.1|	14298	0.2	AALAATTPER;SLGTGRPAVVDLATAR	1;1	2	5	MULTISPECIES: hypothetical protein [Synechococcus]
540	gi|755153037|ref|WP_042502936.1|	37602	0.38	DQLLQR;QELAGLR;IDLVTPAR;WRDQLLQR;RGEEAMVWFR;FWLAAPVDQLR;LLYEGEIGDLQR;LAADPVDLSPPGVEGR;VNLLLALMPYTQPR;LQLTGPLVQQQLAADEIR;ALIGSGFSAVLQSQDDVSAR	1;1;1;1;1;1;1;1;1;1;1	11	29	hypothetical protein [Synechococcus sp. WH 8102]
541	gi|499440554|ref|WP_011128018.1|	33025	0.1	ATAAGGGIR;SVAALLLMGR;LVAVSTTETVR	1;1;1	3	5	redox-regulated molecular chaperone Hsp33 [Synechococcus sp. WH 8102]
542	gi|1180291839|ref|WP_083810643.1|	64844	0.08	ELLVGHWR;RGETPVLLAR;QSGQIQEAHR;ELMQQQACSER;GYPGATVDQWK	1;1;1;1;1	5	7	precorrin-3B C(17)-methyltransferase [Synechococcus sp. WH 8102]
543	gi|499440904|ref|WP_011128368.1|	18602	0.06	LHEQGALDLR	1	1	1	6-pyruvoyltetrahydropterin synthase [Synechococcus sp. WH 8102]
544	gi|499439603|ref|WP_011127067.1|	37756	0.09	NPDVLDR;AVGESVADPLR;DGWAWQQANPMGYR	1;1;1	3	5	UDP-glucose 4-epimerase GalE [Synechococcus sp. WH 8102]
545	gi|499439475|ref|WP_011126939.1|	63232	0.06	ELIER;VLPTILSR;AALLEQAMAK;RPPANTSEPSGLDR	1;1;1;1	4	6	DNA polymerase III subunit gamma/tau [Synechococcus sp. WH 8102]
546	gi|499439500|ref|WP_011126964.1|	105985	0.39	AATAR;VLDGR;VLGMR;EVLLGR;AAEMGK;DLFVK;DVNYIVR;RVDNQLR;IATAAEK;QVIGYGER;SLEGAQK;AFLQEQLR;ESEIVAQAGR;LAGMTGTAK;LETTIVPTNR;EHLQAMDALR;ALTLIELEER;TEEVEFEK;DAEWMGQVHR;AGAVTIATNMAGR;EAGGLHVIGTER;APTDDPNIQALR;QDWPDQVYK;AVANETVDIHK;GVHVVTVNDYLAR;SCTLTDEGFAK;DNMAADISEVVQR;YQQAAQVAQALTR;EGQVEQQRPGLMR;KVETYYYDIR;GTDIILGGNSDYMAR;QVFEYDEVMNNQR;TLVATLPSYLNALTGR;NAAAGFSEAPTASATPSR;VMPGRRWSDGQHQAIEAK;LVKPEENHKPP…	1;1;1;1;1;1;1;1;1;1;1;1;1;1;1;1;1;1;1;1;1;1;1;1;1;1;1;1;1;1;1;1;1;1;1;1	36	98	protein translocase subunit SecA [Synechococcus sp. WH 8102]
547	gi|755153897|ref|WP_042503770.1|	61401	0.03	LQPTGWLR;DLWSSGK	1;1	2	2	MULTISPECIES: cytochrome c oxidase subunit I [Synechococcus]
548	gi|755153584|ref|WP_042503470.1|	37603	0.17	GNPWGVPR;VDVDPERR;DLPVVDQQR;TTLGHWLER;EQGVALDNK;GEHVDLPQFDK	1;1;1;1;1;1	6	15	phosphoribulokinase [Synechococcus sp. WH 8102]
549	gi|499440608|ref|WP_011128072.1|	27269	0.05	GISLTEAQLNAIR	1	1	1	haloacid dehalogenase [Synechococcus sp. WH 8102]
550	gi|499439920|ref|WP_011127384.1|	10817	1	DILAIVN;VLYSK;YAGTDIK;VSESEEK;QAPEVGVGDK;TAGGILLPDTAK;LGGDEFVLLTEK;AAVSLSVSTVKPLGDR;EKPQVGEVVQVGPGK;EKPQVGEVVQVGPGKR	1;1;1;1;1;1;1;1;1;1	10	309	MULTISPECIES: co-chaperone GroES [Synechococcus]
551	gi|755154324|ref|WP_042504189.1|	21992	0.17	RQELLDR;LAQQLLESAK;TLVDGIINATESFLR	1;1;1	3	4	MULTISPECIES: hypothetical protein [Synechococcus]
552	gi|499439866|ref|WP_011127330.1|	39400	0.03	TNSFISSFR	1	1	1	glycosyl transferase [Synechococcus sp. WH 8102]
553	gi|499441856|ref|WP_011129320.1|	25055	0.13	MGIQR;LIQPIR;ADQETK;NALASASTLMQR	1;1;1;1	4	7	MULTISPECIES: carbonic anhydrase [Synechococcus]
554	gi|499441485|ref|WP_011128949.1|	34397	0.19	LSVQDFEQR;TTVQEVDLVR;AGYEQEIFTR;SSEPSSAAPESTIPR;VEIQASGFLYGMVR	1;1;1;1;1	5	12	MULTISPECIES: tRNA pseudouridine(38-40) synthase TruA [Synechococcus]
555	gi|499441463|ref|WP_011128927.1|	11418	0.68	LADVIR;RPLITEK;VTGISTMNPPR;AAKPDIK;AAIEQLFDVK;LAEGNSIQLFPES;ALEFNQYTFEVDHR	1;1;1;1;1;1;1	7	77	MULTISPECIES: 50S ribosomal protein L23 [Synechococcus]
556	gi|755154107|ref|WP_042503979.1|	35773	0.13	YVPGAS;GPLPAR;AAVQAPR;NFDCPDLSR;FSDQPIDHHDAGR	1;1;1;1;1	5	6	acyl-CoA desaturase [Synechococcus sp. WH 8102]
557	gi|499441131|ref|WP_011128595.1|	25331	0.08	AALASFTR;GDLLAMPLER	1;1	2	2	short-chain dehydrogenase [Synechococcus sp. WH 8102]
558	gi|755154110|ref|WP_042503982.1|	22283	0.04	ADPMTWALR	1	1	1	MULTISPECIES: TVP38/TMEM64 family protein [Synechococcus]
559	gi|499441006|ref|WP_011128470.1|	32092	0.18	GGGYGGGMR;SLQEDLR;LLQESTLALLR;LAASSDTSSSSGLQR;SKLDAELTSNVAGQK	1;1;1;1;1	5	25	hypothetical protein [Synechococcus sp. WH 8102]
560	gi|499440296|ref|WP_011127760.1|	14688	0.13	DCGPSEGETYEMKPLSR	1	1	1	hypothetical protein [Synechococcus sp. WH 8102]
561	gi|755153452|ref|WP_042503343.1|	23631	0.05	ELLETNYQKR	1	1	1	Crp/Fnr family transcriptional regulator [Synechococcus sp. WH 8102]
562	gi|755154346|ref|WP_042504211.1|	33591	0.53	AFPLR;FDLAK;ILVMGGTR;ELAWQPR;ADTEAWLR;KLEDSR;IYNCSGK;CIDVEAAANR;VVEITGAPSHR;FVGKPLVAR;SSSEGLSPLEGR;QFDVIVDSSGR;LNHFLTDITR;LQAQGHALTLFTR;NALPEGVEHLSGDR;AEGIPFTSFRPTYIYGPGNYNPVER	1;1;1;1;1;1;1;1;1;1;1;1;1;1;1;1	16	60	3-beta hydroxysteroid dehydrogenase [Synechococcus sp. WH 8102]
563	gi|499440512|ref|WP_011127976.1|	16331	0.05	QAQYFTK	1	1	2	MULTISPECIES: hypothetical protein [Synechococcus]
564	gi|499440149|ref|WP_011127613.1|	49405	0.05	VSSQR;GALQVGYR;LAEEHLDLSR	0;1;1	2	2	cobyrinic acid a,c-diamide synthase [Synechococcus sp. WH 8102]
565	gi|499439617|ref|WP_011127081.1|	36432	0.29	VSSQR;WVGNAV;QPSNFTR;LFLDTK;ETNDGGATWNDR;SLDLPEEENFR;LNDESGNLESWTK;LQSIGYQPDGNLWMVAR;DGADSWEIDPVGDRQPSNFTR	0;1;1;1;1;1;1;1;1	8	13	MULTISPECIES: photosynthesis system II assembly factor Ycf48 [Synechococcus]
566	gi|499440453|ref|WP_011127917.1|	33072	0.25	VLEVGPGR;DQTVLDR;RVESLLR;FGQHWLK;IVAAADLQPSDR;LDRPVEPPYQR;LLSSPAAAVQAVELDRDLVDGLR	1;1;1;1;1;1;1	7	11	ribosomal RNA small subunit methyltransferase A [Synechococcus sp. WH 8102]
567	gi|499439904|ref|WP_011127368.1|	11824	0.41	ADLTLK;SEVATYTVR;AEFEGTTHSFSCR;AGQEDALYEAQFGQYQK	1;1;1;1	4	16	MULTISPECIES: ferredoxin [Synechococcus]
568	gi|499439509|ref|WP_011126973.1|	72334	0.4	SDASK;TDDAK;ANYTIQR;IVFRDER;ILNIEK;FQAILPLR;TLNAFAK;GIPTDVHPR;GEDFDVK;GLGEMMPK;TLQSFGEK;AIQAFNAAEAAR;EGLTAVLSVK;IFTILMGDK;SVLESSTLPGK;EYVAYMNTEK;VPEPEFEGQTK;QLWETTMDPTTR;VVIMTDADVDGAHIR;KESDSNLAGENIR;KSVLESSTLPGK;SALETVLTVLHAGGK;DALHPDIIYVNSEK;VQNAYGAEQIQVLEGLEPVR;NEVGEAHEETYFYEGGIK	1;1;1;1;1;1;1;1;1;1;1;1;1;1;1;1;1;1;1;1;1;1;1;1;1	25	88	DNA gyrase subunit B [Synechococcus sp. WH 8102]
569	gi|755153114|ref|WP_042503013.1|	32246	0.11	LTDLGLHR;ALLSGLLVDQAPR;HAVQHAPETPDR	1;1;1	3	7	50S ribosomal protein L11 methyltransferase [Synechococcus sp. WH 8102]
570	gi|499440148|ref|WP_011127612.1|	16115	0.16	ALDLGLR;LQPFLER;RALDLGLR	1;1;1	3	3	acylphosphatase [Synechococcus sp. WH 8102]
571	gi|499441627|ref|WP_011129091.1|	23044	0.13	ELMDR;ELLLHTR;GDWVISDR;QLIDQLER	1;1;1;1	4	10	MULTISPECIES: thymidylate kinase [Synechococcus]
572	gi|499439741|ref|WP_011127205.1|	17393	0.04	WEVDLIR	1	1	1	MULTISPECIES: hypothetical protein [Synechococcus]
573	gi|499441547|ref|WP_011129011.1|	120780	0.02	IDVDR;MGEGESALEAAK	1;1	2	3	RND transporter [Synechococcus sp. WH 8102]
574	gi|499441556|ref|WP_011129020.1|	41596	0.19	QLLSSR;IHLIER;DLNDVAHLR;GPLNIGQDLR;GDGILPNSASFNR;LPERPVLLIEPR;LLGHQHVYVLGDCGR	1;1;1;1;1;1;1	7	13	NADH dehydrogenase family protein [Synechococcus sp. WH 8102]
575	gi|499440923|ref|WP_011128387.1|	38369	0.16	AATSGDPR;EAVFIER;FFLGTDSAPHPR;GFQEGVYTAAK;AIVMPNLRPPVTTVDAAR	1;1;1;1;1	5	10	dihydroorotase [Synechococcus sp. WH 8102]
576	gi|755153634|ref|WP_042503513.1|	36480	0.12	GVAPAQR;LIAGLER;LDTIPAER;DELRPELR;ENLNLGLK	1;1;1;1;1	5	9	ABC transporter ATP-binding protein [Synechococcus sp. WH 8102]
577	gi|499439618|ref|WP_011127082.1|	15283	0.29	KPAFR;MTPGQK;SCGYVYDPEEGVK;ASGFEENLNFGIGVNR	1;1;1;1	4	10	MULTISPECIES: rubredoxin [Synechococcus]
578	gi|499441175|ref|WP_011128639.1|	19278	0.21	LLGDVTR;FEGNAVPMDR;EQAAPELGK;AHLESSLEALK	1;1;1;1	4	15	MULTISPECIES: hypothetical protein [Synechococcus]
579	gi|499441460|ref|WP_011128924.1|	16901	0.29	LWSAR;IIVEMGGAR;SLCDLCSR;WQPMSGLLAS;GLGDPEVFLTQK	1;1;1;1;1	5	24	MULTISPECIES: NAD(P)H-quinone oxidoreductase subunit N [Synechococcus]
580	gi|755154431|ref|WP_042504291.1|	17559	0.18	VSIHNPSSTEGQR;FDPAIQPGQQANVVFR	1;1	2	3	hypothetical protein [Synechococcus sp. WH 8102]
581	gi|499441520|ref|WP_011128984.1|	53963	0.18	VDGLEAR;ELAIIQGR;ELIHVFR;DLLTVTLR;FQGQQSISR;ITAMTDEVK;YEAAALLNACLDR;NLGAGAGVSWSPSSGLR;LGDLEAPQFSTTTK	0;1;1;1;1;1;0;1;1	7	52	porin [Synechococcus sp. WH 8102]
582	gi|499441617|ref|WP_011129081.1|	51239	0.34	TTFTF;VDGLEAR;AFAVEGDSR;ELAMIAGK;VEDDYNK;SLITEFEK;MWEIFYK;VTEVTDQLK;YEAAALLNACLDR;TSFTGEDMLTTVLR;VGELSASQFSTTTK;LYYTFPVGENLTVTAGPVVR;SLITEFEKELAMIAGK;AGNFGPSVWDEGLTFVETAMSSGGSVK	1;0;1;1;1;1;1;1;0;1;1;1;1;1	12	876	MULTISPECIES: porin [Synechococcus]
583	gi|499441616|ref|WP_011129080.1|	53947	0.77	GGNMK;VDGLEAR;DLLFTR;FPVAK;TSFTGK;YGQCK;AQDCVK;DGSAFSGGLR;WGLAFGYR;GRVDGLEAR;IADTSHK;GLTAIAGPLAR;ITEVTDELR;AGFGTGFYK;EFETELAVIR;ITEVTDELRR;KWGLAFGYR;ETGGLVGLIWK;ANTTAQIGYGSK;YEAAALLNACLDR;SVYDALSFSYDLR;TSFTGKDLLFTR;LDVSGMSGNTMEIDR;VGELAATQFSTTTK;GGNMKDGSAFSGGLR;ANTTAQIGYGSKK;LIKEFETELAVIR;LAVGFGAPQYVVSQK;ATFVTGAINSEDDADK;NTESLGMKPTAYK;GDDPDAPELAFEASLK;KLDVSGMSGNTMEIDR;TLNMFGGHWGTPGVYNK;FTAAVNYVAD…	1;0;1;1;1;1;1;1;1;1;1;1;1;1;1;1;1;1;1;0;1;1;1;1;1;1;1;1;1;1;1;1;1;1	32	2400	MULTISPECIES: porin [Synechococcus]
584	gi|499441355|ref|WP_011128819.1|	30962	0.07	AIASSGGVAAFLVGLTGAR	1	1	1	MULTISPECIES: formamidopyrimidine-DNA glycosylase [Synechococcus]
585	gi|499439728|ref|WP_011127192.1|	13535	0.34	HYEDK;FAETYAQR;TQTISTETIHATAG;HKDELGGALCPCR	1;1;1;1	4	16	MULTISPECIES: ferredoxin:thioredoxin reductase [Synechococcus]
586	gi|499440779|ref|WP_011128243.1|	33317	0.07	LEESSQHPTR;GIILIDTPGHNR	1;1	2	2	N-acetyltransferase [Synechococcus sp. WH 8102]
587	gi|499440780|ref|WP_011128244.1|	26077	0.08	ELQPDLK;MDLTPYLQQQPK	1;1	2	3	helix-turn-helix transcriptional regulator [Synechococcus sp. WH 8102]
588	gi|499440598|ref|WP_011128062.1|	50493	0.27	SSVGR;DVMPR;FISDR;TVLIK;LGQHLQVR;DYALEK;QSHAFAAASR;ITSVNPTFAR;LLEGTSQLER;STFEGLGALK;DGFVSTNDLSVDGLTR;DWQEVLVAASDGTFAR;NTYIDAGPHKPNDLIASVER	1;1;1;1;1;1;1;1;1;1;1;1;1	13	28	hypothetical protein [Synechococcus sp. WH 8102]
589	gi|499440383|ref|WP_011127847.1|	11640	0.13	SSIQVTRPDGQQR	1	1	2	hypothetical protein [Synechococcus sp. WH 8102]
590	gi|499441438|ref|WP_011128902.1|	15785	0.59	VNEGR;IEDYK;TMVGHNSR;DGVVSEK;EQCLALGTQLR;IGQNVNPSSIK;RIGQNVNPSSIK;KEQCLALGTQLR;IFPGGDTEFLYPK	1;1;1;1;1;1;1;1;1	9	282	MULTISPECIES: photosystem I reaction center subunit II (PsaD) [Synechococcus]
591	gi|499440680|ref|WP_011128144.1|	20503	0.1	WSSDDLR;DFTGGCTIEAR	1;1	2	6	peroxiredoxin [Synechococcus sp. WH 8102]
592	gi|755153832|ref|WP_042503706.1|	50147	0.03	ADLVVRPLTVAGVER	1	1	1	FAD-binding oxidoreductase [Synechococcus sp. WH 8102]
593	gi|499439964|ref|WP_011127428.1|	42661	0.07	LLDFTDR;AILDQVQR;VIPAAAVDGLK	1;1;1	3	4	MULTISPECIES: lipid-A-disaccharide synthase [Synechococcus]
594	gi|755154681|ref|WP_042504532.1|	10276	0.59	DPAPVLPLR;MDWTVSSR;RDPAPVLPLR;MSALDSINPSLTR;EEPDLLSWLEASGR	1;1;1;1;1	5	13	MULTISPECIES: hypothetical protein [Synechococcus]
595	gi|499441622|ref|WP_011129086.1|	9630	0.55	TAATGGSK;QALESGQPR;MSPVPVSVQR;LLELTCEK;EAEAAEALYQQIR	1;1;1;1;1	5	55	MULTISPECIES: hypothetical protein [Synechococcus]
596	gi|499441732|ref|WP_011129196.1|	15034	0.66	GNVGSINR;NMGVSISD;GSGESAK;SFTFITK;AQLEEIAK;TPPASVLITK;LPDLNCTSVESAMR;AGFVIPVEISVYEDR;TKLPDLNCTSVESAMR	1;1;1;1;1;1;1;1;1	9	85	50S ribosomal protein L11 [Synechococcus sp. WH 8102]
597	gi|499439465|ref|WP_011126929.1|	41562	0.17	LLGGHDDR;LALVGDGPHR;WGWAGATEQLR;IRPVLETLPDAR;GVDTDLFRPELR;IAFFTETFLPK	1;1;1;1;1;1	6	19	MULTISPECIES: glycosyl transferase [Synechococcus]
598	gi|499439840|ref|WP_011127304.1|	24331	0.09	LTGVEIGAHR;GLLVGDDYK	1;1	2	3	hypothetical protein [Synechococcus sp. WH 8102]
599	gi|499440213|ref|WP_011127677.1|	22480	0.19	YEQTAAR;IINETK;LQLVGAPELEGTR;LQWTYPEDRPLAR	1;1;1;1	4	8	hypothetical protein [Synechococcus sp. WH 8102]
600	gi|755152871|ref|WP_042502773.1|	34457	0.06	SVEIPYSR;AGGATSWSSLK	1;1	2	2	glycosyltransferase [Synechococcus sp. WH 8102]
601	gi|499441246|ref|WP_011128710.1|	25411	0.36	AVLER;DGLLMR;AGVIGLTK;DLDADAILK;LDVLVNNAGITR;ANVSIEEEVDGLIK;MLSSASLDGQTALVTGGGR;DIPLGQFGTQEQVAGAVR	1;1;1;1;1;1;1;1	8	32	beta-ketoacyl-ACP reductase [Synechococcus sp. WH 8102]
602	gi|499440083|ref|WP_011127547.1|	19071	0.76	LVALER;IAGLFAR;VSPSENR;VSAPAETR;ELMLLK;ASGVNTELLK;SAVFDLVQVFR;LMAPFGILEIAR;GFNIDSLAVGPAEADR;HTLSVLVEDESGALSR;RGFNIDSLAVGPAEADR;LVNVLQVLDLTQRPAVER	1;1;1;1;1;1;1;1;1;1;1;1	12	26	MULTISPECIES: acetolactate synthase small subunit [Synechococcus]
603	gi|499441164|ref|WP_011128628.1|	12888	0.48	SLFGR;TRPAEGVGR;GSNSLIGAIK;SDVEEVYLADRPANFR;FEQEGQQVGCIEGANLR	1;1;1;1;1	5	162	MULTISPECIES: (2Fe-2S)-binding protein [Synechococcus]
604	gi|499441038|ref|WP_011128502.1|	45359	0.06	ALVLPR;SGSAIPAATAEGLTPVR	1;1	2	2	cytosine deaminase [Synechococcus sp. WH 8102]
605	gi|499441595|ref|WP_011129059.1|	9504	0.31	LEPPTA;SLDQLPADLAGQPDLDAAAQR	1;1	2	3	MULTISPECIES: hypothetical protein [Synechococcus]
606	gi|499439481|ref|WP_011126945.1|	31359	0.4	LACSSK;STLAQTMAALR;TSPAALSPTPFGR;AASGTTEEVTALR;ALFATTNPIPVK;AIAEAAPELPLMLYNIPGR;VVTAMVTPFDDSGAVDLPLAGR;EAVGSDAQVLAGTGSNCTAEAVEATR	1;1;1;1;1;1;1;1	8	44	4-hydroxy-tetrahydrodipicolinate synthase [Synechococcus sp. WH 8102]
607	gi|499440505|ref|WP_011127969.1|	20899	0.1	INTTSSTR;DRDFGVEQGR	1;1	2	4	hypothetical protein [Synechococcus sp. WH 8102]
608	gi|499440285|ref|WP_011127749.1|	8780	0.25	GRVEVGPGTR;VINDQESPYR	1;1	2	3	MULTISPECIES: hypothetical protein [Synechococcus]
609	gi|499439738|ref|WP_011127202.1|	12275	0.2	ADDTIFGK;DIAPQAPVHVLVIPR	1;1	2	13	MULTISPECIES: histidine triad nucleotide-binding protein [Synechococcus]
610	gi|499439718|ref|WP_011127182.1|	38567	0.37	QLLAK;VAAGAIAK;LEADLAK;GSSFGDLFR;AVMSLPATK;VAFKPTATIR;AAGTEVLAWVK;CPDASTAAQMVER;DGDSCGGVIECVVR;LDLDVDAIQAELDR;GFEIGSGFSGTLLK;NKDQRPGDYK;KEQQTIDSDGK	1;1;1;1;1;1;1;1;1;1;1;1;1	13	34	MULTISPECIES: chorismate synthase [Synechococcus]
611	gi|499441252|ref|WP_011128716.1|	37236	0.1	MAIIDSGR;VSALLRPLDGVR;HLGYVAQEVAIDK	1;1;1	3	6	MULTISPECIES: daunorubicin resistance protein DrrA family ABC transporter ATP-binding protein [Synechococcus]
612	gi|499440466|ref|WP_011127930.1|	14086	0.28	ASIQFFR;SVQDFER;DGLTGQATFR;GVDEPVVPDIR	1;1;1;1	4	59	MULTISPECIES: photosystem II reaction center protein Psb28 [Synechococcus]
613	gi|499441373|ref|WP_011128837.1|	30707	0.7	VTPLVR;EGDTK;DDLYVR;GHVEEMIR;GLVDLDK;SFGVELK;LLIADSGK;MLQDIPSMR;VHAPAPVLLVR;LLGGSVSDYIR;ADELLQAAAQR;IDAEELLDSAINR;VMVTIDGTGVGDDALR;VAEEQNCDLIVMGSR;SAAMALLHVIPEQSK;AVCQAAEQANADLLVIASQDR;SACELVQQIPGGTLTGVHVISQETAPSR	1;1;1;1;1;1;1;1;1;1;1;1;1;1;1;1;1	17	124	MULTISPECIES: universal stress protein [Synechococcus]
614	gi|499441585|ref|WP_011129049.1|	51344	0.11	LAELLR;LLDQIR;DMVAAIR;VSAVPTFVGDEHLPR;KDALMALQQPISAER	1;1;1;1;1	5	8	30S ribosomal protein S12 methylthiotransferase RimO [Synechococcus sp. WH 8102]
615	gi|499440318|ref|WP_011127782.1|	132536	0.04	VLALDR;QAADQLPR;TAGLSDEGR;LPGYVPER;IVEPAPLQR;GEPGSPSCCGPR	1;1;1;1;1;1	6	6	ATPase AAA [Synechococcus sp. WH 8102]
616	gi|499441118|ref|WP_011128582.1|	17788	0.15	YDGFR;DGQVELPWLETAVDSEVER	1;1	2	3	MULTISPECIES: hypothetical protein [Synechococcus]
617	gi|499440633|ref|WP_011128097.1|	32034	0.08	HLQLLPR;DEKPLHPYNLLISTR	1;1	2	2	MULTISPECIES: ATP adenylyltransferase [Synechococcus]
618	gi|499441870|ref|WP_011129334.1|	33323	0.64	VSNLVR;DSDLK;DLNIK;DILSIGK;LEPYQGK;AISQVETIK;DNLSNLLLSLGG;AVAGECGDVK;IALFNPIETISR;ISIMTSFLPITLFAR;DFVYDESLYFDLMR;SFIAYHDFAPYFAER;ALLTEPQDGNNSFNSLAR;ALIPTNIGPHDFQSTPK;AEYLVDLPDINPSPVDLQR;TISTDISNADSDPNPHIWLDPIR	1;1;1;1;1;1;1;1;1;1;1;1;1;1;1;1	16	110	zinc transporter substrate-binding protein [Synechococcus sp. WH 8102]
619	gi|499441090|ref|WP_011128554.1|	10307	0.09	VLVDSGLM	1	1	1	glutaredoxin family protein [Synechococcus sp. WH 8102]
620	gi|499441825|ref|WP_011129289.1|	47042	0.03	LSLETQALQGR	1	1	1	glycosyl transferase [Synechococcus sp. WH 8102]
621	gi|499440013|ref|WP_011127477.1|	47674	0.22	SLAFPLR;ALPENLR;AGLYVPGGR;QRPEDIR;DALELAHR;TQTSQQK;HTSMIQFNR;MEGAHGEQLGR;RTQTSQQK;HQLEQAWK;AAYPSTVLMNAVPAR	1;1;1;1;1;1;1;1;1;1;1	11	32	histidinol dehydrogenase [Synechococcus sp. WH 8102]
622	gi|499440671|ref|WP_011128135.1|	31935	0.02	TTDEGLK	1	1	1	phosphate ABC transporter, permease protein PstA [Synechococcus sp. WH 8102]
623	gi|499441705|ref|WP_011129169.1|	24598	0.43	FGNATIWR;FLVAPGSYK;AVGCAVGLPEPR;VGGLNLEGFASPHDR;VNAGLVLASSELADEGAR;SINLPANLPDTTVITVLR;WQQGGLDFAHVGATAGPISGPDR	1;1;1;1;1;1;1	7	11	MULTISPECIES: hypothetical protein [Synechococcus]
624	gi|499441238|ref|WP_011128702.1|	27679	0.2	HIDDVQATLQR;LYSPDHDHLFR;HYPDDTPVAIAYR;TSTLTLEEVIPLLIDR	1;1;1;1	4	8	MULTISPECIES: precorrin-4 C(11)-methyltransferase [Synechococcus]
625	gi|499440236|ref|WP_011127700.1|	58751	0.05	LYADER;DYAALER;GSTLPQAMATGR	1;1;1	3	5	GMC family oxidoreductase [Synechococcus sp. WH 8102]
626	gi|499440659|ref|WP_011128123.1|	63431	0.1	DLSEELSR;DSSLAEQLR;AAALVPGDELIAVDGR;AADFDNLLDSPVQAGLFDSQLFR	1;1;1;1	4	7	signal protein PDZ [Synechococcus sp. WH 8102]
627	gi|499441646|ref|WP_011129110.1|	52785	0.3	DVLGGK;FLQEK;TPLSVYK;LCAGAVDQK;MAFLDGAPPER;VNDEVFLAMSK;DQLSSSTPVSEPVAA;YLASMEGAVLSGK;KLTDIDHLLFSR;LNEDGSVAAFHIGGVK;TTPGCQQLRPDQTTPIK;ALNFIDPDEISATVVLTALNR	1;1;1;1;1;1;1;1;1;1;1;1	12	22	15-cis-phytoene desaturase [Synechococcus sp. WH 8102]
628	gi|499441381|ref|WP_011128845.1|	45207	0.47	SAAYAAR;NLPQQR;EIGYSGAR;SEELVK;HGGGAFSGK;CLVASGLAER;YLVNPTGK;AQVDFIHLVR;APWEDVAAK;IIVDTYGGYAR;FVVGGPQGDAGLTGR;FYQDTAAYGHFGR;KIIVDTYGGYAR;HGGGAFSGKDPTK;YVFTSESVTEGHPDK;ICDQVSDAVLDALLAQDPSSR;ITEDLWTHVVEPATADLALKPSR	1;1;1;1;1;1;1;1;1;1;1;1;1;1;1;1;1	17	115	MULTISPECIES: S-adenosylmethionine synthase [Synechococcus]
629	gi|499440572|ref|WP_011128036.1|	42422	0.51	ALQQAGR;AAVAEK;LTQLLDET;GALAAIQGPR;GWAMTGWR;PRPPELSAR;YGPAAGDPELR;LDLAAVEAAISPR;LLLLNSPGNPTGR;ACVSAMAESYNR;RQELEDVAELVR;LGYLAGHQDVIK;ALEQAGLAVVPGLAFGNDR;AAAALQSQSTSNVCSFAQR;QLLTEGLQAIEGITLVEPR;DICSLSAGEPDFDTPDFIVEATR	1;1;1;1;1;1;1;1;1;1;1;1;1;1;1;1	16	36	pyridoxal phosphate-dependent aminotransferase [Synechococcus sp. WH 8102]
630	gi|499441693|ref|WP_011129157.1|	142295	0.01	INDEYK	1	1	1	secreted protease [Synechococcus sp. WH 8102]
631	gi|499439700|ref|WP_011127164.1|	17327	0.17	SVDHWLTGLR;QLGTAAGGLSEGLGGIAK	1;1	2	3	MULTISPECIES: hypothetical protein [Synechococcus]
632	gi|499439909|ref|WP_011127373.1|	61199	0.03	ALVLGVR;DLLLQPAR	1;1	2	4	NAD+ synthase [Synechococcus sp. WH 8102]
633	gi|499441185|ref|WP_011128649.1|	56546	0.14	SRPFADR;MLPASPAWSR;LLDSTAFLEHVR;QSSTQYADLVQAAR;GEQLSLMATQLHAR;EALPDLVAETASSPR	0;1;1;1;1;1	5	5	carboxypeptidase M32 [Synechococcus sp. WH 8102]
634	gi|499439902|ref|WP_011127366.1|	34880	0.54	LVAAAK;AQEQVLR;SRPFADR;ILENLQSR;LVLIGNK;FAELTGK;RAQEQVLR;AIGYFTK;KITEAMR;VELIFTK;TLTLDYNK;SLQESAASELASR;FEDASSPLMEQR;MTAMNNASDNAK;GLCGGYNANIIK;DVETITLVSVTGDR;LTVEPGAGPANTEPK;MRFEDASSPLMEQR	1;1;0;1;1;1;1;1;1;1;1;1;1;1;1;1;1;1	17	149	MULTISPECIES: ATP synthase subunit gamma [Synechococcus]
635	gi|499440895|ref|WP_011128359.1|	38876	0.36	AMAFR;IDDCVR;VVDLVK;NYAVIK;GPQIGDPIR;SDTLPLLLR;EPELLHK;DKYPSFR;KVVDLVK;GEAVERPPVWMMR;AMAFREPELLHK;LLDHFAESIANYLR;SMDQVNALRPLNPSESMPFVGEVLGR	1;1;1;1;1;1;1;1;1;1;1;1;1	13	60	uroporphyrinogen decarboxylase [Synechococcus sp. WH 8102]
636	gi|499439809|ref|WP_011127273.1|	74483	0.01	DAPAAPR	1	1	1	sugar transporter [Synechococcus sp. WH 8102]
637	gi|1180291847|ref|WP_083810651.1|	17233	0.16	DFQTFR;GFPVEVVHR;DEDTLQINIR	1;1;1	3	4	MULTISPECIES: ribosome assembly cofactor RimP [Synechococcus]
638	gi|499440100|ref|WP_011127564.1|	13327	0.14	ELGLENSDRPEGVVLR	1	1	2	MULTISPECIES: ferredoxin [Synechococcus]
639	gi|499441648|ref|WP_011129112.1|	22593	0.33	YDRPER;ENWSVLR;DKPVVR;RENWSVLR;EGAITANQER;ADRYDRPDR;KEGAITANQER;CVYQTDISENK	1;1;1;1;1;1;1;1	8	28	MULTISPECIES: hypothetical protein [Synechococcus]
640	gi|492912939|ref|WP_006043345.1|	10926	0.57	THAEEELY;AGACSTCAGK;VTLVSESEGLNK;TIEVPDDQYILDAAEEQGIDLPYSCR	1;1;1;1	4	475	MULTISPECIES: ferredoxin [Synechococcus]
641	gi|499441572|ref|WP_011129036.1|	43083	0.08	ALSPQR;ELQQQR;LAEEASALGLDALVLAR	1;1;1	3	4	MULTISPECIES: exodeoxyribonuclease VII large subunit [Synechococcus]
642	gi|499439575|ref|WP_011127039.1|	49252	0.05	VLASEMDSPR;AYAGTPLQAFAR	1;1	2	2	glycolate oxidase [Synechococcus sp. WH 8102]
643	gi|499440184|ref|WP_011127648.1|	36226	0.45	IGAGTK;VMASSK;FSSLIK;ALQAGESGLR;AVVGPGTAVAAR;GIAFAVVSDPR;GCAFAAQVGIAGGAR;LAFAEALDCLHPR;IGHGVILAGQVGVANR;IDNLVQIGHGVSTGR;QRPQADIHHTAVIDER;KMPQTGQVVLEDGVEVGCGSTIDRPSVGETR	1;1;1;1;1;1;1;1;1;1;1;1	12	43	UDP-3-O-(3-hydroxymyristoyl)glucosamine N-acyltransferase [Synechococcus sp. WH 8102]
644	gi|499441063|ref|WP_011128527.1|	46989	0.12	MNTENLAR;SAVANAHK;LSLPGTASMQQGSNQR;ITGDTSTQPMATHPGETER	1;1;1;1	4	6	hypothetical protein [Synechococcus sp. WH 8102]
645	gi|499441330|ref|WP_011128794.1|	58627	0.07	TVINIK;IGAIPEGGLR;GPLSFGAAK;GNNLQIENLSAEER	1;1;1;1	4	8	MULTISPECIES: SulP family inorganic anion transporter [Synechococcus]
646	gi|499441217|ref|WP_011128681.1|	27437	0.03	KLVLGPFR	1	1	1	MULTISPECIES: short-chain dehydrogenase [Synechococcus]
647	gi|499440102|ref|WP_011127566.1|	45834	0.04	TFLLR;DLSESSTPLLQQR	1;1	2	5	sodium-dependent transporter [Synechococcus sp. WH 8102]
648	gi|499440837|ref|WP_011128301.1|	15830	0.08	LGDSDLGVNANR	1	1	2	DUF1499 domain-containing protein [Synechococcus sp. WH 8102]
649	gi|755153428|ref|WP_042503320.1|	8026	0.29	ELHQQLR;KGTYDNEAEAMNR	1;1	2	6	hypothetical protein [Synechococcus sp. WH 8102]
650	gi|499441351|ref|WP_011128815.1|	35457	0.27	VSAGPGR;LEVPGPR;STQAITK;GQTLTQIAR;YSDHIEAGSR;AQPQPTTVAK;VQPGDTLGDIAAR;LNVTGADGSWK;AEPKPNANPQPQPTSR	1;1;1;1;1;1;1;1;1	9	43	MULTISPECIES: peptidoglycan-binding protein LysM [Synechococcus]
651	gi|499440315|ref|WP_011127779.1|	120588	0.02	DGLAPGGAAPFHQDLDPQR	1	1	1	exodeoxyribonuclease V subunit gamma [Synechococcus sp. WH 8102]
652	gi|499439690|ref|WP_011127154.1|	19999	0.19	SIGLR;WQDLVDR;EMAPAMLK;TDVAPQQASLTAGPR	1;1;1;1	4	5	thioredoxin [Synechococcus sp. WH 8102]
653	gi|499440859|ref|WP_011128323.1|	19525	0.47	RAEVHAK;VFEGEDFLR;QVQIATDISR;FDYLLGEEAP;LPIPASMGGGER;NLSNLSHLLK;ESGFPIEVLLTSR;SFHAALVPPLVK	1;1;1;1;1;1;1;1	8	18	MULTISPECIES: DUF1993 domain-containing protein [Synechococcus]
654	gi|499439506|ref|WP_011126970.1|	27889	0.04	DIDNISIENR	1	1	2	dienelactone hydrolase [Synechococcus sp. WH 8102]
655	gi|499439946|ref|WP_011127410.1|	10020	0.21	ASESENAK;RLEQSFEAER	1;1	2	4	hypothetical protein [Synechococcus sp. WH 8102]
656	gi|499440123|ref|WP_011127587.1|	13766	0.13	ASLELQGDPDHGGQLFR	1	1	1	cytochrome c [Synechococcus sp. WH 8102]
657	gi|499441666|ref|WP_011129130.1|	58703	0.21	ALEPR;SVLPLHAR;ASLMAQLQDPSR;SLAGTDLQISSYR;SPLHLVDQPLQLPR;IDAAPWTVQQDLVGGSGGR;DPQPLATALIDDDLVLLASGR;ALDVSQLQEQHQLGDAQLGR	1;1;1;1;1;1;1;1	8	12	MULTISPECIES: hypothetical protein [Synechococcus]
658	gi|499439623|ref|WP_011127087.1|	27964	0.26	TGSLR;STIER;GPMQPSH;ALIDNPQR;IEDLIVK;VSLVMQPGER;LAVVGPSGAGK;TTDNPYVEQFR	1;1;1;1;1;1;1;1	8	14	MULTISPECIES: peptidase S16 [Synechococcus]
659	gi|499441258|ref|WP_011128722.1|	15785	0.47	ALVEAK;GCGYVGPSGR;LGLEPGQEFR;AEAQGWQLPR;RLGLEPGQEFR;MLVGEELLNK;SLSNRPEDDIAR	1;1;1;1;1;1;1	7	54	MULTISPECIES: transcriptional regulator [Synechococcus]
660	gi|499441088|ref|WP_011128552.1|	53117	0.06	EPVAR;VVVTSDNPR;GLPLAPLLEAVGSFR	1;1;1	3	3	UDP-N-acetylmuramoyl-L-alanyl-D-glutamate--2,6-diaminopimelate ligase [Synechococcus sp. WH 8102]
661	gi|499440511|ref|WP_011127975.1|	13406	0.16	MVEADPR;GATILFGEALGR	1;1	2	2	hypothetical protein [Synechococcus sp. WH 8102]
662	gi|499440302|ref|WP_011127766.1|	57151	0.11	WLPFNVGAVAR;YLIPGGSGGAFK;QHINDEQLLK;WDTFSGQDDGSTR;AGQALVDEANTPK	1;1;1;1;1	5	7	carotene isomerase [Synechococcus sp. WH 8102]
663	gi|755154205|ref|WP_042504074.1|	7909	0.29	IQALPAALVGTGLMISSAVGR	1	1	1	MULTISPECIES: hypothetical protein [Synechococcus]
664	gi|499439656|ref|WP_011127120.1|	41422	0.11	GVVFR;GISTDQLAR;AYLNHLIR;YLMGIGTLR;FTTAMSQAIR	1;1;1;1;1	5	5	MULTISPECIES: tRNA guanosine(34) transglycosylase Tgt [Synechococcus]
665	gi|755152838|ref|WP_042502740.1|	36424	0.03	EQPGSLLR	1	1	1	hypothetical protein [Synechococcus sp. WH 8102]
666	gi|499441486|ref|WP_011128950.1|	16764	0.58	LATEVAAVLR;GMLPHNALGR;TETFEALQDR;TSLPQIDSLER;VSGSKPTQK;TETFEALQDRIPER;GSEHPHAAQKPQPLQLNPSASAQ	1;1;1;1;1;1;1	7	90	MULTISPECIES: 50S ribosomal protein L13 [Synechococcus]
667	gi|499440720|ref|WP_011128184.1|	27978	0.16	SLDDSSR;LLPQDQPR;VTNTAQEANAIR;APLADAIVVLSGGR	1;1;1;1	4	10	MULTISPECIES: hypothetical protein [Synechococcus]
668	gi|499441047|ref|WP_011128511.1|	40523	0.09	MVFAR;ANNPK;LGTGTTAAGSR;KPVVVTGALQTPTGR	1;1;1;1	4	13	PIN/TRAM domain-containing protein [Synechococcus sp. WH 8102]
669	gi|499441237|ref|WP_011128701.1|	31331	0.04	QQQLPVSTNR	1	1	4	prolipoprotein diacylglyceryl transferase [Synechococcus sp. WH 8102]
670	gi|499439769|ref|WP_011127233.1|	6300	0.93	STAIK;CACPK;CTCMVAEESAIVLQGK;FFCSTSCSTGHANNEPCHGEGSCGCK	1;1;1;1	4	66	MULTISPECIES: metallothionein [Synechococcus]
671	gi|499439418|ref|WP_011126882.1|	40864	0.33	LVAGWR;ALVGALER;LLGEIVSR;YMLDGLK;TLEGTYPNYR;SEDPISLFCDR;LQASGLVQALK;GTLFASSGDEAK;GQVVFLAADQMVTSR;IAVLADQHNNVVK;AVATRPTHPVLANVLLTADAGTDR	1;1;1;1;1;1;1;1;1;1;1	11	36	DNA polymerase III subunit beta [Synechococcus sp. WH 8102]
672	gi|499441537|ref|WP_011129001.1|	71705	0.34	SANAR;QQLAATAGR;DALKPR;RISSEAER;LTGNLALPGR;VLVQVMK;DHTSTDLVR;VDELIVAQGR;VVVDEPAAVAR;QGQNIYELFGR;VSSFLGAEADK;DLLQPLATATGLVR;KGSAGITELLEPR;DQLQLLEHFTTAVR;YLVLQPHGQGVNISR;VVRPGEDADAVLEQAR;RDQLQLLEHFTTAVR;IAAVLTDERVDELIVAQGR;QWEAIQQAAETAAPPVLLNR	1;1;1;1;1;1;1;1;1;1;1;1;1;1;1;1;1;1;1	19	54	ribonuclease E/G [Synechococcus sp. WH 8102]
673	gi|499440125|ref|WP_011127589.1|	23018	0.09	LEGLGLIK;SSDSGSAMLK	1;1	2	2	MULTISPECIES: imidazole glycerol phosphate synthase subunit HisH [Synechococcus]
674	gi|499439924|ref|WP_011127388.1|	40043	0.15	LIAIAK;MDHVK;LTEEMHIAR;LDDNINTQSR;SEEEYLASLCR;GHNNDQRPLK	1;1;1;1;1;1	6	9	MULTISPECIES: hypothetical protein [Synechococcus]
675	gi|1180291834|ref|WP_083810638.1|	45505	0.28	AMLER;TAPALNTSR;TLELLK;NFEDAK;LTATTEK;QPGSYEK;SVGGQPIVFDR;VIGGGLPVGAYGGR;AGSGVATLGLPDSPGVPR;EHGALLVFDEVMTGFR;SQAIFGAAQGLMPGGVSSPVR	1;1;1;1;1;1;1;1;1;1;1	11	68	MULTISPECIES: glutamate-1-semialdehyde-2,1-aminomutase [Synechococcus]
676	gi|755153834|ref|WP_042503708.1|	53064	0.08	DNAEQK;DLPGITPEGR;LQTINALVER;TEEVLAEGINPK	1;1;1;1	4	9	tRNA (N6-isopentenyl adenosine(37)-C2)-methylthiotransferase MiaB [Synechococcus sp. WH 8102]
677	gi|499440287|ref|WP_011127751.1|	8774	0.16	YLQLVGQ;NPNVEK	1;1	2	3	MULTISPECIES: hypothetical protein [Synechococcus]
678	gi|499440251|ref|WP_011127715.1|	34400	0.38	IPFER;ALILPR;ILGEMER;FLCPQSR;IGAVERNR;ILGEMERDR;KLFGIYPLR;HAGLPDSAMESAQR;SLIPGHSLMGTQDDR;QLMHLGHPEYNVGR;GDVPPPENFDADQPQTSWR	1;1;1;1;1;1;1;1;1;1;1	11	37	MULTISPECIES: homoserine O-succinyltransferase [Synechococcus]
679	gi|499439488|ref|WP_011126952.1|	21275	0.07	AAMAQDHPIFTESIR	1	1	1	precorrin-8X methylmutase [Synechococcus sp. WH 8102]
680	gi|499440730|ref|WP_011128194.1|	24606	0.08	VLEESQR;GQVIVAFSNR	1;1	2	5	MULTISPECIES: SAM-dependent methyltransferase [Synechococcus]
681	gi|499439464|ref|WP_011126928.1|	64746	0.06	KPLLSR;AVLAEWNR;EQALGLK;TTLALDLRPEQVLR	1;1;1;1	4	4	penicillin-binding protein 2 [Synechococcus sp. WH 8102]
682	gi|499440687|ref|WP_011128151.1|	39400	0.05	LVIPMR;LAEDLDAPVR	1;1	2	3	polysaccharide pyruvyl transferase CsaB [Synechococcus sp. WH 8102]
683	gi|499440498|ref|WP_011127962.1|	50134	0.32	GEVIK;MISPSNR;EVDIK;STYLK;EVFDAYLR;REVFDAYLR;SSGEGIYFAAK;MALVGDAAGYVTK;VEAHPIPEHPRPR;GEALAPSNYTPVPSAVGR;SDGDFLAEEAVQAVK;EAFVEMCDDRDVQK;YDHVAVGTGTMQQNQSLIK	1;1;1;1;1;1;1;1;1;1;1;1;1	13	35	geranylgeranyl reductase [Synechococcus sp. WH 8102]
684	gi|499441180|ref|WP_011128644.1|	16295	0.11	ITTDGDGQPAYQLIRPR	1	1	1	MULTISPECIES: hypothetical protein [Synechococcus]
685	gi|499440999|ref|WP_011128463.1|	32759	0.15	SNLVVSVMR;EPVTVFPATPER;LVDHEFFQVLR;RWEALSLNEMALHR	1;1;1;1	4	5	MULTISPECIES: NAD(+) kinase [Synechococcus]
686	gi|755152870|ref|WP_042502772.1|	31930	0.44	LTGLAER;QSLVSGDR;YADPAK;GVDHTLK;EVLYFDQER;QSLVSGDRK;MVCLEPWTGPR;LVLEPGTQQTVACR;NLPWQLQLLDDQSGVR;KLVLEPGTQQTVACR;TLTQQTAPYAHWEYVHPETGDR	1;1;1;1;1;1;1;1;1;1;1	11	39	MULTISPECIES: galactose mutarotase [Synechococcus]
687	gi|499439673|ref|WP_011127137.1|	43940	0.06	LLAQS;QTVVGDNR;GAVQQLTVIR	1;1;1	3	4	cinA-like protein [Synechococcus sp. WH 8102]
688	gi|755153863|ref|WP_042503737.1|	12440	0.68	WLPLMP;GPSWVTLR;LGTIDDIK;DQVAEQVTLR;RLGTIDDIK;SKGPSWVTLR;VEFDGNLEGEK;NGKVEFDGNLEGEK	1;1;1;1;1;1;1;1	8	55	hypothetical protein [Synechococcus sp. WH 8102]
689	gi|499439573|ref|WP_011127037.1|	41509	0.07	GLAGGLR;SALIELVR;DGNAGSIGGLVAR	1;1;1	3	3	FAD/FMN-containing dehydrogenase [Synechococcus sp. WH 8102]
690	gi|499440133|ref|WP_011127597.1|	9163	0.3	ESNPLLSQR;LASPLELEDFLQLAR	1;1	2	2	MULTISPECIES: Nif11-like leader peptide family natural product precursor [Synechococcus]
691	gi|499440253|ref|WP_011127717.1|	25595	0.55	ALAPIR;GEELK;AQELSHR;WGAMNLER;TYPILSAEGR;YVELWEYR;AENALPAILSGR;AEAHNAIHSLIR;KPIKDK;KAENALPAILSGR;ILDHYQPVLGLPDTLK;STFPSLAETDKPELSHDEKHD	1;1;1;1;1;1;1;1;1;1;1;1	12	42	hypothetical protein [Synechococcus sp. WH 8102]
692	gi|499441154|ref|WP_011128618.1|	13840	0.2	LIEMTR;MHALDTMR;LGTATAIEDCR	1;1;1	3	5	Crp/Fnr family transcriptional regulator [Synechococcus sp. WH 8102]
693	gi|499440019|ref|WP_011127483.1|	5614	0.38	MLEPTDIPQR;FGFHGHTEK	1;1	2	19	MULTISPECIES: high light inducible protein [Synechococcus]
694	gi|499441582|ref|WP_011129046.1|	14985	1	YSGNEIR;INDGQYR;NIADDK;VDLNNSSVR;QIELFNK;NIADDKIAAR;EGKVDLNNSSVR;FQQFPGMYPTMAGK;RFQQFPGMYPTMAGK;ENFTVTPPEIALNEGDDR;IVLGGPYNDVDEVLNLDLSER;YKENFTVTPPEIALNEGDDR	1;1;1;1;1;1;1;1;1;1;1;1	12	139	MULTISPECIES: photosystem II complex extrinsic protein precursor U [Synechococcus]
695	gi|499440528|ref|WP_011127992.1|	41376	0.12	AALEQLLPR;VVSEFQVLR;DQLQAADLVLLSR;LSPSQLDALQTNLK	1;1;1;1	4	5	cobalamin biosynthesis protein CobW [Synechococcus sp. WH 8102]
696	gi|499440417|ref|WP_011127881.1|	29086	0.06	ADQLTLLEAVPEHR	1	1	1	3'-5' exonuclease [Synechococcus sp. WH 8102]
697	gi|499441177|ref|WP_011128641.1|	38762	0.11	ITTAAMPSAAFR;MQADLSSPAPDR;SNEDINLEASSWR	1;1;1	3	6	MULTISPECIES: hypothetical protein [Synechococcus]
698	gi|499439702|ref|WP_011127166.1|	10789	0.64	EGDFFR;AVEVTNVTR;LDLPEEK;EDGVTPTPVR;EDILNQAPQR;EDGVTPTPVREDILNQAPQR	1;1;1;1;1;1	6	36	MULTISPECIES: aspartyl/glutamyl-tRNA(Asn/Gln) amidotransferase subunit C [Synechococcus]
699	gi|499439856|ref|WP_011127320.1|	43531	0.16	LQLLER;LETIAER;FTAEDPR;EDILVNR;LPNLNAALGVAQLEDLDR;EHPISLHEPDFTGTQAWAYVK	1;1;1;1;1;1	6	11	aminotransferase DegT [Synechococcus sp. WH 8102]
700	gi|499441594|ref|WP_011129058.1|	20628	0.11	SDATLSLK;ALESQVLNAIGQR	1;1	2	3	MULTISPECIES: shikimate kinase [Synechococcus]
701	gi|499439675|ref|WP_011127139.1|	22429	0.33	IIPAR;QMLLSGR;EHAPQALMR;ALVVSGEDIDTDR;SSFPSGPVSQVVGR;AEQLTSADQQWSVAVDEGPR	1;1;1;1;1;1	6	13	MULTISPECIES: 3-isopropylmalate dehydratase small subunit [Synechococcus]
702	gi|499441526|ref|WP_011128990.1|	11201	0.45	LTPAAAAELGR;GDLSGGGFLIR;ADGVTLHAPK;SGDGISPCACGSAFSLR	1;1;1;1	4	11	AIR synthase [Synechococcus sp. WH 8102]
703	gi|499441841|ref|WP_011129305.1|	47186	0.03	SFDLK;GGVSHSSK	1;1	2	3	Zn-dependent hydrolase [Synechococcus sp. WH 8102]
704	gi|499439871|ref|WP_011127335.1|	70050	0.02	AVRPTNVMGASK	1	1	1	polysaccharide biosynthesis protein [Synechococcus sp. WH 8102]
705	gi|499441076|ref|WP_011128540.1|	76612	0.2	SQFNR;TGTSEGTR;KVPYR;EAALALK;TVFLSQDR;RPFQPPGK;VVTGGTGIAAK;EGASTITQQLAR;QEGFITSASASAAR;SNSGEAAWAWK;GVFVQPTPFEEIR;IVTQEQLEVGGLK;GIKPDDILLDAPR;GYDYETKPVYTAPR	1;1;1;1;1;1;1;1;1;1;1;1;1;1	14	27	carboxypeptidase [Synechococcus sp. WH 8102]
706	gi|499440614|ref|WP_011128078.1|	22313	0.94	TETGCLR;NVDETLR;MTETGCLR;EISLSQYR;YADFSSK;TMKPDPK;EIATAYNVLDDAEGVALR;NQGGLGDINYPLVADLK;VGQQAPDFTATAVVDQEFK;NQGGLGDINYPLVADLKK;GLFIIDPDGVIMHSTINNLPVGR;NTEVLGVSVDSQFSHLAWIQTPR;VLQAFQYVQSNPDEVCPANWTPGEK	1;1;1;1;1;1;1;1;1;1;1;1;1	13	562	MULTISPECIES: peroxiredoxin [Synechococcus]
707	gi|499441050|ref|WP_011128514.1|	35957	0.68	GIGGTR;GPGHTVR;DVYEK;LITADTK;GLAMAYAK;SMFSWLK;DSQHPIEK;AGILETNFK;VLSFAHGFNIR;EIAPHLTSGK;DRDSQHPIEK;VLADIQDGTFAK;DSGVNVVVGLYDGSR;RVLADIQDGTFAK;ADGLEVLSVADASAK;DSISNTAEYGDYVSGPR;ADWVMVLLPDEFQK;NFVAECEAGKPEMK;AQLFYDSDADLGLLNSK;TVAIIGYGSQGHAHALNLK	1;1;1;1;1;1;1;1;1;1;1;1;1;1;1;1;1;1;1;1	20	238	MULTISPECIES: ketol-acid reductoisomerase [Synechococcus]
708	gi|499439768|ref|WP_011127232.1|	10082	0.07	ANFMAK	1	1	1	MULTISPECIES: hypothetical protein [Synechococcus]
709	gi|499441570|ref|WP_011129034.1|	94480	0.03	AAADR;DLLLGR;SLGILDR;LWSPAEQQR	1;1;1;1	4	4	ATP-dependent helicase HrpB [Synechococcus sp. WH 8102]
710	gi|1105112626|ref|WP_071820827.1|	35916	0.13	VLSLHTADR;IAIAGTGSIGR;SESVATALLR;VPVTQVGCNLR	1;1;1;1	4	5	gfo/Idh/MocA family oxidoreductase [Synechococcus sp. WH 8102]
711	gi|755154567|ref|WP_042504421.1|	65737	0.03	AAELMADGVDADWQKPRPER	1	1	1	glycosyl transferase [Synechococcus sp. WH 8102]
712	gi|499440744|ref|WP_011128208.1|	23453	0.11	EMLPGER;QNASVVIR;HFIEPLK	1;1;1	3	4	nucleoside kinase [Synechococcus sp. WH 8102]
713	gi|918005456|ref|WP_052298042.1|	8011	0.27	TDLLPSND;VSQEEAYEQIK	1;1	2	6	MULTISPECIES: hypothetical protein [Synechococcus]
714	gi|918005432|ref|WP_052298018.1|	51161	0.1	GSADFLTK;RGTIAMAK;GVYDNSIFHR;QDEVASHPFYIGDSGYNTDSTK	1;1;1;1	4	5	hypothetical protein [Synechococcus sp. WH 8102]
715	gi|499439975|ref|WP_011127439.1|	8291	0.45	LVPVDSTPR;NQGIATADVK;YVEQALDGDEVVIAR	1;1;1	3	6	MULTISPECIES: type II toxin-antitoxin system prevent-host-death family antitoxin [Synechococcus]
716	gi|499439454|ref|WP_011126918.1|	14984	0.31	GAQVYCFMR;TSPEHASVMITEAVVK;SSGNAHDVSWNAAYALIK	1;1;1	3	7	MULTISPECIES: hypothetical protein [Synechococcus]
717	gi|499439846|ref|WP_011127310.1|	30565	0.2	EQAQR;HSEVSLAR;SFEDAK;HDHGDFK;WPLLSSTSFSTTK;DGTGTGFDLTLANTFR	0;1;1;1;1;1	5	13	imidazole glycerol phosphate synthase cyclase subunit [Synechococcus sp. WH 8102]
718	gi|499440883|ref|WP_011128347.1|	78527	0.4	EQAQR;AFNQASER;ALEALAAAAR;VSSSEALIR;APAEVFK;DTVLSLGGSR;TFNAGLATLR;QVHFALTDLR;GVGLDGEHQK;YIPVLTHADDR;EAHAAQQPEVVR;LQDEPSEPLSATR;ILDSELLSMQQR;LTNPEQVQGLPK;MADDVPAVEALLEELR;AAAYPAAETELEQLK;DIANTTTVMHPIPEDR;LHSQWTPQLGLSPDELR;HWQTGEPLPQDEVNK;ASQGELDNAPLIEEILGLR;DSGDAEATAEGGPWLVGLDMPR;QGAAEADALAPWDITYWSEK	0;1;1;1;1;1;1;1;1;1;1;1;1;1;1;1;1;1;1;1;1;1	21	59	peptidase M3 [Synechococcus sp. WH 8102]
719	gi|499440645|ref|WP_011128109.1|	10626	0.22	SYATAVGR;AGVLSPFAGQVDR	1;1	2	4	hypothetical protein [Synechococcus sp. WH 8102]
720	gi|499441864|ref|WP_011129328.1|	28053	0.23	RPSVDWR;GGDPFLFGR;ATLVDVADQCR;EVLDLVPASCER;ALATASDGLVIYMGLHNLPR	1;1;1;1;1	5	8	uroporphyrin-III C-methyltransferase [Synechococcus sp. WH 8102]
721	gi|499440098|ref|WP_011127562.1|	40415	0.03	LSVDAAAAQAPK	1	1	1	alpha/beta hydrolase [Synechococcus sp. WH 8102]
722	gi|499440232|ref|WP_011127696.1|	23688	0.37	LEALR;SYYEDR;ELVEQTR;IQNDTIPR;SSVTSENVYG;AEMAQQEGSR;LQDAISADER;FGYSVPNAYR;RLQDAISADER	1;1;1;1;1;1;1;1;1	9	24	MULTISPECIES: membrane protein [Synechococcus]
723	gi|499441325|ref|WP_011128789.1|	89013	0.08	SVLTIGNR;FSIEEGGR;INPGSGAQVR;MEASAAAPFR;NLVLPETLEASR;GGVATGEELLAVAETLAAAR	1;1;1;1;1;1	6	6	endonuclease MutS2 [Synechococcus sp. WH 8102]
724	gi|499440425|ref|WP_011127889.1|	11718	0.74	DELNHQVR;LLTLWSLSR;LLACEAPGDGELTELAR;YDGFPGAEDLQQDMQR;ALWAEGYRPGAAASDPVGSGFDTSETSDG	1;1;1;1;1	5	27	hypothetical protein [Synechococcus sp. WH 8102]
725	gi|499440337|ref|WP_011127801.1|	50261	0.35	QLELPR;DTASPNR;YDVLPER;EQPDDLLR;VVADAVTAACR;REQPDDLLR;LAELVPAGGAPAR;DLAAVMADALK;HCESGDVLLK;NLAPVTTCLDER;QLVGKPWAK;FGFDPDLLESVLR;YGTPLYVLDEDTVR;SLGHPVEDLNVGGGLGIR;TQAFASQKPYETER	1;1;1;1;1;1;1;1;1;1;1;1;1;1;1	15	46	diaminopimelate decarboxylase [Synechococcus sp. WH 8102]
726	gi|499439596|ref|WP_011127060.1|	28347	0.19	ALYFSR;TLLAHDGR;DVDPTDWHR;AIQQAVVAVPAR;VLAEIGGKPMIQR	1;1;1;1;1	5	15	3-deoxy-manno-octulosonate cytidylyltransferase [Synechococcus sp. WH 8102]
727	gi|499441380|ref|WP_011128844.1|	28175	0.14	ATLLLR;KENTLGPMLR;AFGIQGEQLHPGGTLAVAAR	1;1;1	3	4	HAD family hydrolase [Synechococcus sp. WH 8102]
728	gi|499439645|ref|WP_011127109.1|	38241	0.5	LVDER;DTASAPYR;LLTVNLSR;FTAQALK;GTVLNFYK;SKELQVGGR;DWTYILELR;SPEEFMAPLK;EPKPTVLVSAR;NVHDQLHQIWR;KGTVLNFYK;HSFASVAGDALADQVYAR;WNEDGDTASFAAGLMATIR;SPEEFMAPLKDTASAPYR;IADAPSEWSLDYVEHHQMMEK	1;1;1;1;1;1;1;1;1;1;1;1;1;1;1	15	54	MULTISPECIES: hypothetical protein [Synechococcus]
729	gi|755154619|ref|WP_042504472.1|	81822	0.05	QLGQEGER;AEVDAAK;AVLYDK;VLSPQTER;MVEAGENPR	1;1;1;1;1	5	8	recombination protein RarA [Synechococcus sp. WH 8102]
730	gi|499440401|ref|WP_011127865.1|	57790	0.21	DVCGLK;TAEYGEK;YGSVPVVR;LIMPGYSK;DDAFVLGMVSR;SAIDYDVMYR;GMQQDYSWDR;GLESGLWQLASR;LDGLLNFVSGK;VNAVSPTYAEEIR;FEPVDFYTALVR	1;1;1;1;1;1;1;1;1;1;1	11	28	glycogen synthase [Synechococcus sp. WH 8102]
731	gi|499440785|ref|WP_011128249.1|	25246	0.04	ELDVAAAVAR	1	1	2	DNA-binding response regulator [Synechococcus sp. WH 8102]
732	gi|499439736|ref|WP_011127200.1|	18288	0.38	IGGDDLGTR;TLGHIYVFR;SQLNIYEQR;LTVVNTGSDMELLAAPTR;SQPTFLIASTGGAGSDFLK	1;1;1;1;1	5	15	MULTISPECIES: hypothetical protein [Synechococcus]
733	gi|755153300|ref|WP_042503196.1|	63569	0.23	ELFSTLQR;STLFSLLLR;VELGALEK;GSNLSGGQLQR;FEQEISQHR;LATVQEADK;ATHEQMVSAAR;AFAAEPWLQDR;TTVFSGSIAEAIR;RATHEQMVSAAR;IVELGSHAELMNAYGR;VSELAGLLGEAIEGLPLVR	1;1;1;1;1;1;1;1;1;1;1;1	12	20	ABC transporter ATP-binding protein [Synechococcus sp. WH 8102]
734	gi|499439800|ref|WP_011127264.1|	10869	0.36	AQLVLK;AADHALLK;TVDQQETDSSR;EVALELWNTTK	1;1;1;1	4	40	MULTISPECIES: hypothetical protein [Synechococcus]
735	gi|755153673|ref|WP_042503548.1|	37804	0.14	ANVFLK;ENNDGCSK;VDDSMYPEK;DQGLGVFEEK;DIGSAITSFLLK	1;1;1;1;1	5	8	hypothetical protein [Synechococcus sp. WH 8102]
736	gi|499439487|ref|WP_011126951.1|	34641	0.09	LVLLQR;TAEALGLR;DVAVIAK;AAGIGNPK	1;1;1;1	4	5	DNA polymerase III subunit delta [Synechococcus sp. WH 8102]
737	gi|499441647|ref|WP_011129111.1|	12929	0.5	TPDLL;ADTLLK;IGTDLEGYIR;VQNFSMGLPR;RIGTDLEGYIR;QLLQAGELSYNPDGR	1;1;1;1;1;1	6	16	MULTISPECIES: NAD(P)H-quinone oxidoreductase subunit M [Synechococcus]
738	gi|499439876|ref|WP_011127340.1|	14054	0.08	RQEGLAQGAK	1	1	1	hypothetical protein [Synechococcus sp. WH 8102]
739	gi|499440681|ref|WP_011128145.1|	56429	0.25	VDYTK;SIEEMAGR;YTENFAR;IYEETQR;TPFDEAK;AASTLVGAK;DGLNLVAK;NDGTWIAWR;DAQGNQVWVDQK;MDEAIEAALAMPEHEQR;RMDEAIEAALAMPEHEQR;IPLADEQISSFYHITSK	1;1;1;1;1;1;1;1;1;1;1;1	12	37	trehalose-6-phosphate synthase [Synechococcus sp. WH 8102]
740	gi|499440993|ref|WP_011128457.1|	92450	0.11	IPDSNNDR;STLQAVK;MQLPEPLR;TSYPVAVFR;FGAWLEQSR;LLGLPPVVSDAR;TPEAITAVNTFR;SGEQASAAIAVK;GVGNTPWQPPESSWSR	1;1;1;1;1;1;1;1;1	9	20	hypothetical protein [Synechococcus sp. WH 8102]
741	gi|755153666|ref|WP_042503541.1|	9315	0.16	SKPEHWAEIYVER	1	1	9	MULTISPECIES: hypothetical protein [Synechococcus]
742	gi|499439437|ref|WP_011126901.1|	24251	0.44	HALVK;QLVDVLK;SYQGLYK;QEHETLQSQYMR;LQQLEHELQTLK;QQLNPESEEAQALHR;MEVVGQLFDPTLHEAVLR;QQLVCSTLSEILPVVDNFER	1;1;1;1;1;1;1;1	8	54	nucleotide exchange factor GrpE [Synechococcus sp. WH 8102]
743	gi|755154126|ref|WP_042503997.1|	8976	0.18	DAVSDPVASADLLK	1	1	1	hypothetical protein [Synechococcus sp. WH 8102]
744	gi|1105112842|ref|WP_071820877.1|	55356	0.03	LQGEATQR;LVQEELIR	1;1	2	2	RecQ family ATP-dependent DNA helicase [Synechococcus sp. WH 8102]
745	gi|499441823|ref|WP_011129287.1|	28827	0.12	LHEPDVK;APHAEGWAEAVER;MCHLLGAEVSK	1;1;1	3	4	mannosyl-3-phosphoglycerate phosphatase [Synechococcus sp. WH 8102]
746	gi|499441130|ref|WP_011128594.1|	28660	0.28	VIGLSK;LSAEVSSR;QQEALLST;HDPSLK;ALEVEVADK;MYLHEVFK;EPQTSMVNSVVR;KLDEIYTVGPITVR	1;1;1;1;1;1;1;1	8	26	MULTISPECIES: GTP cyclohydrolase I [Synechococcus]
747	gi|499441370|ref|WP_011128834.1|	32668	0.02	DLEGVNR	1	1	1	protein-(glutamine-N5) methyltransferase, release factor-specific [Synechococcus sp. WH 8102]
748	gi|499441898|ref|WP_011129362.1|	31000	0.03	HAAETALSH	1	1	1	shikimate dehydrogenase [Synechococcus sp. WH 8102]
749	gi|499441011|ref|WP_011128475.1|	16803	0.27	GELVVR;QGSFCTDIR;STTATDQDGTPR;DGALAIDGTSAGQWR	1;1;1;1	4	15	MULTISPECIES: phycobiliprotein lyase [Synechococcus]
750	gi|499440145|ref|WP_011127609.1|	53441	0.05	DEFASTLSAP;QASLQDNPDAAR	1;1	2	2	DNA damage-inducible protein [Synechococcus sp. WH 8102]
751	gi|499439947|ref|WP_011127411.1|	6624	0.23	VQSNDNIRDEVQR	1	1	2	MULTISPECIES: nitrogen fixation protein [Synechococcus]
752	gi|918005423|ref|WP_052298009.1|	11589	0.46	QSLPENR;ELEAVHR;DVQEGQFR;SGGWPYIPR;TFIDLLGQDSTGLAG	1;1;1;1;1	5	14	MULTISPECIES: hypothetical protein [Synechococcus]
753	gi|755153135|ref|WP_042503033.1|	7132	0.68	FHAVAAS;HASDDLDR;VLETCSER;HIGPYPSPK;WQIHALETPER	1;1;1;1;1	5	8	MULTISPECIES: hypothetical protein [Synechococcus]
754	gi|499439585|ref|WP_011127049.1|	67085	0.12	LSLAR;LLPDVPR;SGTAEILR;LQDQLPGVR;DVHLYSADR;SANLAESFNR;SISISIPVGSR;ENVAFGVSPEHIDDVR	1;1;1;1;1;1;1;1	8	11	ABC transporter ATP-binding protein [Synechococcus sp. WH 8102]
755	gi|499440135|ref|WP_011127599.1|	17369	0.04	ALYLNK	1	1	2	hypothetical protein [Synechococcus sp. WH 8102]
756	gi|499440666|ref|WP_011128130.1|	33235	0.15	AGTATK;FQSDAAVSADR;MVDVSASNSK;RPQQAVADASASISAAVDR	1;1;1;1	4	5	N-acetylmuramic acid 6-phosphate etherase [Synechococcus sp. WH 8102]
757	gi|755154598|ref|WP_042504452.1|	113439	0.33	DLSSLR;WPFFR;MLISK;SDLELIR;LELTLQR;LSYILER;VIADEYGR;FPEIYER;LQSEPALPR;VEMTLSK;RQLEEEIR;NLLPSVGVQR;LVLEITGQSR;KVASLLQR;DAFEGIFK;QLSDPVALEGR;LRFPEIYER;SMDLSEAIAAAR;VAWLLEELQTR;LVFTAHPTEIVR;ITEQGEVLASK;MNVPPAQVETLLR;DGNPSVTPEITWR;DGESSSEAIVELIR;TIVPLGFLQVALLR;LELVEDLWQTVLR;APAVMDGLFQTPIYR;IEEDSYLDSLRPSR;QPPMSESPGTPEDRR;ASLLVVPLFETVEDLQR;GGGPAYQAILAQPSGTLQGR	1;1;1;1;1;1;1;1;1;1;1;1;1;1;1;1;1;1;1;1;1;1;1;1;1;1;1;1;1;1;1	31	94	MULTISPECIES: phosphoenolpyruvate carboxylase [Synechococcus]
758	gi|499441811|ref|WP_011129275.1|	30609	0.09	EEWLGTR;SLILLLGADQ;RMDDVQALR	1;1;1	3	4	MULTISPECIES: agmatinase [Synechococcus]
759	gi|499440142|ref|WP_011127606.1|	26007	0.09	LLLFPSDLR;QGGTIEPHTHR	1;1	2	3	hypothetical protein [Synechococcus sp. WH 8102]
760	gi|902973854|ref|WP_049692541.1|	19695	0.05	LTEQLAER	1	1	1	MULTISPECIES: hypothetical protein [Synechococcus]
761	gi|499440434|ref|WP_011127898.1|	14756	0.1	KGGSKGDGNDQAIR	1	1	1	MULTISPECIES: hypothetical protein [Synechococcus]
762	gi|499441836|ref|WP_011129300.1|	11190	0.09	LVTLHDPIR	1	1	3	MULTISPECIES: urease subunit gamma [Synechococcus]
763	gi|499441835|ref|WP_011129299.1|	34414	0.06	TAAGEQLNR;HDRDGLEGTMR	1;1	2	3	MULTISPECIES: urease accessory protein UreD [Synechococcus]
764	gi|499440024|ref|WP_011127488.1|	29479	0.23	IFCEHR;SNSIWALGR;ALQADVAAVR;LYEQLVAPR;IWCPGSLAEAGSR;TALEQLEDPTVLER	1;1;1;1;1;1	6	21	hypothetical protein [Synechococcus sp. WH 8102]
765	gi|499440235|ref|WP_011127699.1|	34948	0.32	FDTELMR;HAAFLATSR;VHAVVCDGR;HAELEQISR;GGAEGVQCLSR;SGTAPLEVTLK;AMLAHPDLVAGDGR;VAELLGLPAEELVAAR;LQLAQMALLYAHLGASR	1;1;1;1;1;1;1;1;1	9	21	MULTISPECIES: asparaginase [Synechococcus]
766	gi|499441780|ref|WP_011129244.1|	63069	0.23	EGVTSAR;HYIAVALER;VDWYAPTK;VNTLYFTK;QILFISPNEGDGR;LYGPEMDSNSK;AKDLEDFGDVSK;TLADQNDPVTGGLVGFGGR;LGTIVPIFEVVDLEAADNDER;LVTANEGEPLMFYGSDETSQNPR	1;1;1;1;1;1;1;1;1;1	10	11	MULTISPECIES: hypothetical protein [Synechococcus]
767	gi|499441406|ref|WP_011128870.1|	23099	0.13	SEEAIK;LQNLLNSR;MLSIDSLFEDLR	1;1;1	3	4	bilin biosynthesis protein cpeZ [Synechococcus sp. WH 8102]
768	gi|499441644|ref|WP_011129108.1|	15301	0.42	ETGASR;KAVNK;WAGELSK;DLLANQK;GFGFANVDDEK;LKDLLANQK;VVHSDAPGEGAPDPR	1;1;1;1;1;1;1	7	22	RNA-binding protein [Synechococcus sp. WH 8102]
769	gi|755153798|ref|WP_042503672.1|	41998	0.02	EKGEESLAK	1	1	1	hypothetical protein [Synechococcus sp. WH 8102]
770	gi|499439609|ref|WP_011127073.1|	46945	0.35	ILDSK;LSTNPLR;SQLQSLR;EMYSFTDR;GIGEGTDVVGK;GDQAETMALTLTR;LVATSAPDAYVINR;ACTLRPEGTASVVR;LKPLQHEGEDR;SWAVADIAAIVETLR;AALQHGLLSQGAQK;FDAVQQGLTALGIPFR;QFHQIGVEWLGAESAR	1;1;1;1;1;1;1;1;1;1;1;1;1	13	39	histidine--tRNA ligase [Synechococcus sp. WH 8102]
771	gi|499441137|ref|WP_011128601.1|	32286	0.08	QLVLEAGQDDR;AATELDLEMIASR	1;1	2	13	hypothetical protein [Synechococcus sp. WH 8102]
772	gi|499441713|ref|WP_011129177.1|	87294	0.06	LDASSPQDSSR;EIQQEVASK;MLDASSPQDSSR;ALVPSKEPGSDQR	1;1;1;1	4	7	bifunctional (p)ppGpp synthetase/guanosine-3',5'-bis(diphosphate) 3'-pyrophosphohydrolase [Synechococcus sp. WH 8102]
773	gi|499440745|ref|WP_011128209.1|	91123	0.01	DTNSK;LVIAGK	1;1	2	3	hypothetical protein [Synechococcus sp. WH 8102]
774	gi|499439709|ref|WP_011127173.1|	7463	0.79	EQVVSHLR;REQVVSHLR;GVMAQMEALLELLEGK;EMHQGVMEDGLLPESGEVR	1;1;1;1	4	19	MULTISPECIES: hypothetical protein [Synechococcus]
775	gi|499441829|ref|WP_011129293.1|	41197	0.02	SSTYPR	1	1	1	MULTISPECIES: urea ABC transporter permease subunit UrtC [Synechococcus]
776	gi|755153101|ref|WP_042503000.1|	20961	0.39	SETIELR;GVQLSK;VMLLAMVDR;TLMLLGIPTR;LATQVLETVDDSR;LRDVDGEEGVFLR;LPQITTLPNSVEGR	1;1;1;1;1;1;1	7	12	MULTISPECIES: bifunctional pyr operon transcriptional regulator/uracil phosphoribosyltransferase [Synechococcus]
777	gi|499441583|ref|WP_011129047.1|	60449	0.08	DLAPR;ALVDVLR;FLVDAAPR;GEGGVLVDAQGGSPVDHLLQR	1;1;1;1	4	4	L-aspartate oxidase [Synechococcus sp. WH 8102]
778	gi|755153413|ref|WP_042503305.1|	27786	0.14	NQAATK;DIVSQK;WGIEGSIK;LQELPDALAELLR	1;1;1;1	4	9	hypothetical protein [Synechococcus sp. WH 8102]
779	gi|755154387|ref|WP_042504248.1|	18380	0.05	LELQASER	1	1	1	MULTISPECIES: hypothetical protein [Synechococcus]
780	gi|499441597|ref|WP_011129061.1|	25966	0.6	DQIELK;LQPLFQWR;EADPALIPADPR;FPSSAGAALAGK;VALLPDDLPDPVR;TALVQAAALDPELR;TVEVTPGIGQVAVFR;QVPVLVDGDQVIADSSAVAR;QAAQMHLIEDWADTTLAMAGR;SVMGAIPGGWVNNVTELVNQGER	1;1;1;1;1;1;1;1;1;1	10	26	glutathione S-transferase [Synechococcus sp. WH 8102]
781	gi|499440114|ref|WP_011127578.1|	44606	0.25	AVIAR;DVEYAR;LLAVAER;SVVTANK;QLGYGVK;HGPEIASAAK;HPLVADLDLIR;LAGQGDPLPLSLR;DALPTTGISALQGR;FNTEDAPGVIGK;MANEGAAYADVLAEAQR	1;1;1;1;1;1;1;1;1;1;1	11	28	homoserine dehydrogenase [Synechococcus sp. WH 8102]
782	gi|499439420|ref|WP_011126884.1|	82127	0.29	GVQQLLR;VAISVK;EEALMQR;VDFELER;AHQEGLPR;TLFAEGGAR;GGLGVELDLDR;AGREEALMQR;SSPAYDVIAALK;GGLGVELDLDRVPAR;LRPQQGQGSMESVQR;SGAQGVGNPVVYVGSTTGR;ILVGPGENAGVVDLGEGHR;ALNTPVTGGNVSLYNETR;EEGMTAYEFLLSESQER;QPGDAVLLLGVAPDEQGDDR;VPAREEGMTAYEFLLSESQER	1;1;1;1;1;1;1;1;1;1;1;1;1;1;1;1;1	17	54	phosphoribosylformylglycinamidine synthase [Synechococcus sp. WH 8102]
783	gi|499440919|ref|WP_011128383.1|	28382	0.37	AQMETR;FEQLK;ALAAGTTPGK;VEGLVEELK;SSQMLSPIAQR;MAAAGEGQIAEEAGQFCR;QSSAVPVAVGFGISGADQVR;AAAAGAAGLVVPDLPLEEAER	1;1;1;1;1;1;1;1	8	18	MULTISPECIES: tryptophan synthase subunit alpha [Synechococcus]
784	gi|755153626|ref|WP_042503506.1|	14675	0.18	LFMAPPEANR;FVASGFVPESDEER	1;1	2	4	MULTISPECIES: hypothetical protein [Synechococcus]
785	gi|499439901|ref|WP_011127365.1|	54131	0.63	AIDGK;VVDFSR;VVNSLGR;ELIIGDR;LSDAMGK;VGGAAQTK;GEIATSETR;VVDFSRELR;KIAGTLK;AASVANVVEVLR;GLIDAVPVDK;QQIEDYDK;IASVPVGEAMLGR;LIESMAPGIIQR;LMSPEAEAILK;DAISEVVSTLVASAA;ATLVIYDDLSK;TAIAIDTILNQK;EAYPGDVFYCHSR;VSIRPDEISAILK;AIDGKGEIATSETR;KLMSPEAEAILK;SVSVSNVGSVLTVGDGIAR;SNKPEFITEIQEK;SVHEPMQTGITAIDAMIPVGR;QPQFSPLILAEQVAIVYAGVK;KSVHEPMQTGITAIDAMIPVGR	1;1;1;1;1;1;1;1;1;1;1;1;1;1;1;1;1;1;1;1;1;1;1;1;1;1;1	27	418	ATP synthase subunit alpha [Synechococcus sp. WH 8102]
786	gi|499441457|ref|WP_011128921.1|	28344	0.07	QQAVSSDR;LATPLAQWP	1;1	2	2	MULTISPECIES: haloacid dehalogenase [Synechococcus]
787	gi|499441159|ref|WP_011128623.1|	48931	0.47	DVSIDR;LESEIR;HGLSSFNK;QPLELDLQR;AASTTASLLEGR;HGETDWNK;RQPLELDLQR;HPVDFATWK;SVTSWQEIAK;AWSSTLSRPTK;EGWSELLDTWK;FQGQIDIPLNDHGR;DGSSYRPLVELMDQAR;HPVDQDGTVLVVAHNAILR;LGASLTEVPFDAIYSSPLQR;SPETVQMPEGETIQDVWAR;GLKPEETALVVAHDAVNK	1;1;1;1;1;1;1;1;1;1;1;1;1;1;1;1;1	17	50	histidine phosphatase family protein [Synechococcus sp. WH 8102]
788	gi|499441876|ref|WP_011129340.1|	60941	0.25	NVPDR;SEIAK;SAADMK;YYLAK;MPSWGAVR;KNVPDR;ELGFNPPSR;FDDGLGNK;VVEAVLTGK;AFLNQPTK;WDLGGAADAIK;FDDGLGNKK;ADAVEVAEAVSSAELR;SIIEAANYATNPTNR;LAYDSFDPTDPLGYVSK	1;1;1;1;1;1;1;1;1;1;1;1;1;1;1	15	46	taurine ABC transporter substrate-binding protein [Synechococcus sp. WH 8102]
789	gi|499441905|ref|WP_011129369.1|	38948	0.02	QTNTGLTPR	1	1	1	phospho-N-acetylmuramoyl-pentapeptide-transferase [Synechococcus sp. WH 8102]
790	gi|499440455|ref|WP_011127919.1|	11037	0.09	TPPSAEQPR	1	1	1	hypothetical protein [Synechococcus sp. WH 8102]
791	gi|755154041|ref|WP_042503914.1|	55458	0.02	VIIDYIR	1	1	1	hypothetical protein [Synechococcus sp. WH 8102]
792	gi|499440664|ref|WP_011128128.1|	15638	0.3	VIIQD;DGFYDGLAFHR;HQAGTMAMAHAGR;VIPGFMAQGGCPNSR	1;1;1;1	4	70	MULTISPECIES: peptidyl-prolyl cis-trans isomerase [Synechococcus]
793	gi|499441567|ref|WP_011129031.1|	37847	0.15	QLTLSIK;SGPAVVTLETAR;SIAQQLVNK;TVTSSGMTGLPK;SGPGAGLGFAIPINR	1;1;1;1;1	5	6	serine protease [Synechococcus sp. WH 8102]
794	gi|499440257|ref|WP_011127721.1|	56156	0.13	ETAYR;IEATLVR;EVMAGK;DGDFEK;VLDMGTHR;YWPQIAR;QPIPLTELGYAVPR;GSMMQPSSGKPTR	1;1;1;1;1;1;1;1	8	18	hypothetical protein [Synechococcus sp. WH 8102]
795	gi|499441711|ref|WP_011129175.1|	48049	0.05	ADALR;SVVHCPGR;VSGPAAEATGR	1;1;1	3	3	MULTISPECIES: tRNA uridine-5-carboxymethylaminomethyl(34) synthesis GTPase MnmE [Synechococcus]
796	gi|1180291850|ref|WP_083810654.1|	17786	0.32	FQMLK;LAVQLK;DDLSSNLFAVER;LQQVGSQQLLGMR;LRDDLSSNLFAVER	1;1;1;1;1	5	5	oligoketide cyclase [Synechococcus sp. WH 8102]
797	gi|492910910|ref|WP_006041316.1|	8272	0.97	FITER;DVDLLK;LTGLTAK;DLTNAVK;KFITER;RLTGLTAK;DVDLLKK;IVALLPFVNPEG;LSPIKPGDPIDYK	1;1;1;1;1;1;1;1;1	9	82	MULTISPECIES: 30S ribosomal protein S18 [Synechococcaceae]
798	gi|499440130|ref|WP_011127594.1|	59198	0.21	DAGLR;QHPEAVR;AGTTTGLAR;AGEAMVQR;EHLGASIQR;YGVYAPICSR;QPYRPSIAAER;EADLQLLSQAAR;DSEATLPVWSAK;LDLLPFADAELAEAR;LFPLIQPLDWSK	1;1;1;1;1;1;1;1;1;1;1	11	19	MULTISPECIES: glycoside hydrolase family 57 [Synechococcus]
799	gi|499440327|ref|WP_011127791.1|	29582	0.2	ITQIPR;ALEGFLR;LYYVDR;AALLSSLR;QVLSGK;NDGYGDFGR;SQDLVIDLQPGR	1;1;1;1;1;1;1	7	9	transcriptional regulator [Synechococcus sp. WH 8102]
800	gi|499441557|ref|WP_011129021.1|	62663	0.05	ELTPVQAR;LQEAALEVR;DQQQLQQHR	1;1;1	3	3	GTPase HflX [Synechococcus sp. WH 8102]
801	gi|755154525|ref|WP_042504381.1|	12582	0.24	EVDGQGLTSR;ELQQQGLDADSIWNNR	1;1	2	4	MULTISPECIES: hypothetical protein [Synechococcus]
802	gi|499440826|ref|WP_011128290.1|	17594	0.19	AEPGEK;VFPDVK;FMDQGGK;FALQALYGHSEK	1;1;1;1	4	6	hypothetical protein [Synechococcus sp. WH 8102]
803	gi|499439860|ref|WP_011127324.1|	39564	0.22	DYDIANK;VAGIVTDSDVR;DYDIANKES;ITSYFQDGSK;NVIISVNYLSER;SQSACSVFDWSK;NQNVFHLPIVDDQNR	1;1;1;1;1;1;1	7	32	sugar-phosphate nucleotide transferase [Synechococcus sp. WH 8102]
804	gi|499439515|ref|WP_011126979.1|	52937	0.25	LTGILSLR;TNTDQEK;QNLQAIAFR;DVMTEEVLSVR;QLLDQLSPEER;DLVTADPHTLIR;ENQTALEALDIVR;YDFLAVPVVDLEQR;KVTAELLGYEAETAGR;LVGIVTVDDVIDVIEQEATR	1;1;1;1;1;1;1;1;1;1	10	17	MULTISPECIES: magnesium transporter [Synechococcus]
805	gi|499440752|ref|WP_011128216.1|	9109	0.75	GVSYGVY;LQMAK;MNTLQLIK;GVAYDPIHQDQEATGGR;AFGSADHIDATHTPVGVGQKPQLR	1;1;1;1;1	5	39	MULTISPECIES: hypothetical protein [Synechococcus]
806	gi|493905430|ref|WP_006851112.1|	9863	0.45	MPAYR;HADAVVK;GWVMEPVEQTTSR;RGWVMEPVEQTTSR	1;1;1;1	4	53	MULTISPECIES: hypothetical protein [Synechococcus]
807	gi|499441244|ref|WP_011128708.1|	30062	0.14	DLDAAR;DGEVLQALGF;WTSLPESIAQR;TLQLSPELPLNR	1;1;1;1	4	7	hypothetical protein [Synechococcus sp. WH 8102]
808	gi|499439484|ref|WP_011126948.1|	62411	0.05	ILEIR;ALLVQK;DQAQLSVR;LIATSEVK	1;1;1;1	4	4	aspartate kinase [Synechococcus sp. WH 8102]
809	gi|499439616|ref|WP_011127080.1|	9130	0.16	SELDVR;APVVSQR	1;1	2	27	MULTISPECIES: cytochrome b559 subunit alpha [Synechococcus]
810	gi|499439566|ref|WP_011127030.1|	17892	0.22	VPEEIEQK;QQQDQAAANAR;ELAGELAPDPLNVDR	1;1;1	3	7	MULTISPECIES: hypothetical protein [Synechococcus]
811	gi|499440920|ref|WP_011128384.1|	12444	0.11	VVSGQMTYMEQR	1	1	1	MULTISPECIES: hypothetical protein [Synechococcus]
812	gi|499440549|ref|WP_011128013.1|	24264	0.23	AMLQVAR;ELAAPGCR;IEALLSSASGR;ANQQGLSIDLR;RFPESQVIGVDGSR	1;1;1;1;1	5	7	MULTISPECIES: SAM-dependent methyltransferase [Synechococcus]
813	gi|499441679|ref|WP_011129143.1|	20388	0.13	QQQLPALAPK;NLNPGGPVSDTNR	1;1	2	4	MULTISPECIES: hypothetical protein [Synechococcus]
814	gi|755154433|ref|WP_042504293.1|	86311	0.19	VDVLR;SPPSK;WTDVIDR;LTNIVSQR;LVAAPLDDR;DLLAMVQAR;AYQLGDQVR;AGESSDALTVR;AGLHERPAAPR;YQAEDLIDAR;STQSLLAQVER;LWLHAPSVAER;SPEGGVQCILER;TDPNSILQPLLR;RSPEGGVQCILER	1;1;1;1;1;1;1;1;1;1;1;1;1;1;1	15	48	organic solvent ABC transporter permease [Synechococcus sp. WH 8102]
815	gi|499440644|ref|WP_011128108.1|	56908	0.09	KPLMAK;ASMTVYAEQLR;MALETLLTHQR;LGVLMDAEGRPVGGR	1;1;1;1	4	6	cryptochrome/photolyase family protein [Synechococcus sp. WH 8102]
816	gi|499440620|ref|WP_011128084.1|	14442	0.17	AQLEYR;TLYSSSSEAEMGDLFDR	1;1	2	2	hypothetical protein [Synechococcus sp. WH 8102]
817	gi|499441404|ref|WP_011128868.1|	32086	0.69	AGMNTVAR;CTSLEAR;SPFYK;ELASTK;LMNGEITVR;GIELNFK;VAVSDNAQGSR;SASYSTSSK;NYFHSVAPQR;TVAGSIAEFK;QVYGNLPPTENER;KNYFHSVAPQR;APLNQAEIQASIK;MLTTQTTPAGMSAANR;QTDYVAFRPFGIHF;LPQQQYSGHQPPK;TADSYAGMMTSSFNMMR;LHSECPFGSVFDEYHPNDSAALER	1;1;1;1;1;1;1;1;1;1;1;1;1;1;1;1;1;1	18	801	phycoerythrin class 2 subunit gamma, linker polypeptide [Synechococcus sp. WH 8102]
818	gi|499439654|ref|WP_011127118.1|	26897	0.2	VSVVK;IEWLYR;VLGIPVDACR;VALVGAAPAVMDSLR;MLSLPAFAWAVLR	0;1;1;1;1	4	4	glycosyl transferase [Synechococcus sp. WH 8102]
819	gi|499440629|ref|WP_011128093.1|	18173	0.82	QLFGR;VSVVK;IVDESAK;DYSWYLR;VLTDNEK;DLILQADEDLR;KIVDESAK;VLTDNEKK;KPEYVAPGGNAYGQK;EMYNSLGVPMPGMVEAMK;YPTSGELQSMVAFLEQGAMR;LVTYGVLAGSTEMIQDIGLVGAR	1;0;1;1;1;1;1;1;1;1;1;1	11	131	allophycocyanin subunit alpha [Synechococcus sp. WH 8102]
820	gi|499441888|ref|WP_011129352.1|	38182	0.24	LAPIR;GLLLDLSR;TTESQTHR;VYFEKPR;LKDQLEVVMR;EMASGLSMPIGYK;QLVVVGPCSVHDVK;GLINDPHLDGSYDINTGLR	1;1;1;1;1;1;1;1	8	17	phospho-2-dehydro-3-deoxyheptonate aldolase [Synechococcus sp. WH 8102]
821	gi|755154242|ref|WP_042504109.1|	42014	0.02	LLGSFVR	1	1	1	RNA methyltransferase [Synechococcus sp. WH 8102]
822	gi|755153220|ref|WP_042503117.1|	38934	0.64	FIEPPK;EQVESLGAR;LISEDMLDR;SVLLASAALDR;VAATPDTVK;QASDAFLAAQR;GALSAMALELLPR;VAATPDTVKK;VVILGAGVAGLQAVATAR;AQSADALSSQANIAGYK;YFPMLMTAAGTVQPAK;RLGAVVYVSDIRPAVK;LIGGNDLPCTVPNHASALYAR;LDLEDELIAGCLVAQDGNILR;QQLSDQLAEADVAICTAQVPGR;MRPGAVVVDLAVAQGGNCADTVPGQTVDR	1;1;1;1;1;1;1;1;1;1;1;1;1;1;1;1	16	55	NAD(P)(+) transhydrogenase (Re/Si-specific) subunit alpha [Synechococcus sp. WH 8102]
823	gi|499440834|ref|WP_011128298.1|	55436	0.06	TQGSDTK;MADLIPDLISR;YLACDSEMQR	1;1;1	3	4	hypothetical protein [Synechococcus sp. WH 8102]
824	gi|755153870|ref|WP_042503744.1|	54149	0.05	RGEQPLPFK;LVLEGAGSPVEVNLQR	1;1	2	2	cobyric acid synthase CobQ [Synechococcus sp. WH 8102]
825	gi|499441445|ref|WP_011128909.1|	30124	0.05	QAGVR;LQESLPSR	1;1	2	2	MULTISPECIES: TIGR00268 family protein [Synechococcus]
826	gi|499441395|ref|WP_011128859.1|	27078	0.81	QVFGNR;TLNYTR;ILSIAK;ASESMVGGR;SILSQGGK;SVVNQTSMSATIR;VVDAGYAGYDSAER;SVGNANSLTINWTSR;LLQSLCSGNSPDVVDR;LLQSLCSGNSPDVVDRK;HLLGRPPHDQVELMNHVR;LFFETNSPYQFVELNFK;TEPTTLASQPNVDTSHAAVVVQQTYR;MTEPTTLASQPNVDTSHAAVVVQQTYR	1;1;1;1;1;1;1;1;1;1;1;1;1;1	14	383	MULTISPECIES: hypothetical protein [Synechococcus]
827	gi|755153949|ref|WP_042503822.1|	8810	0.55	QDPDLK;TDSSSNVK;QDLSLESFITMVR;AALNQDDVIAIAASK	1;1;1;1	4	56	MULTISPECIES: Nif11-like leader peptide family natural product precursor [Synechococcus]
828	gi|499440802|ref|WP_011128266.1|	64782	0.02	ADYTK;LIVQHLIDR	1;1	2	3	hypothetical protein [Synechococcus sp. WH 8102]
829	gi|499441754|ref|WP_011129218.1|	14419	0.33	NLVISAER;DSIDIK;EELTANFR;LEQQIATAER;DGILEITAGK	1;1;1;1;1	5	7	heat-shock protein [Synechococcus sp. WH 8102]
830	gi|499440458|ref|WP_011127922.1|	34709	0.04	VQLLDGGQSLVLR	1	1	1	protein translocase subunit SecF [Synechococcus sp. WH 8102]
831	gi|499440281|ref|WP_011127745.1|	44356	0.03	DGDGGQALNQYLR	1	1	1	integrase [Synechococcus sp. WH 8102]
832	gi|755153921|ref|WP_042503794.1|	14237	0.31	VQDVSR;DGTASFYLK;AVAFYESLGMR;AEGVHVGAVHDHR	1;1;1;1	4	5	MULTISPECIES: glyoxalase/bleomycin resistance/dioxygenase family protein [Synechococcus]
833	gi|499439674|ref|WP_011127138.1|	50289	0.26	AAAAVAR;TLSLQSAV;QISASSSNR;HVADGIK;SSGTLYDK;VFQDAGFEWR;MTLCNMAIEGGAR;AFVVPGSEQVAK;DVLASQSLAMSK;EPGCSMCLAMNPDR;GGVGFAYEFAGPAVEALSMEER	1;1;1;1;1;1;1;1;1;1;1	11	20	MULTISPECIES: 3-isopropylmalate dehydratase large subunit [Synechococcus]
834	gi|499440207|ref|WP_011127671.1|	36075	0.25	LTEPMNPR;DIMFSK;WVEYSK;LQYELVK;RLTEPMNPR;MLVQDGILLLK;VVALGMPSDQQK;YVEHFPSAGEIVVFDR	1;1;1;1;1;1;1;1	8	16	polyphosphate kinase 2 [Synechococcus sp. WH 8102]
835	gi|499441696|ref|WP_011129160.1|	33733	0.02	FLALR	1	1	1	2-carboxy-1,4-naphthoquinone phytyltransferase [Synechococcus sp. WH 8102]
836	gi|499440104|ref|WP_011127568.1|	54225	0.16	AAKAAK;SLGNFTTIR;GLNAALGLGER;LFVLQAHYR;SYINWDVLR;SLIGELEAK;ALLESGVSPMTLR;RTEPFTPLTPGK	1;1;1;1;1;1;1;1	8	19	MULTISPECIES: cysteine--tRNA ligase [Synechococcus]
837	gi|499440186|ref|WP_011127650.1|	33563	0.56	LEELFR;MIEEK;QAMADALAR;AFEHIFAR;SYGETGAGQK;GYSAEAIVDTILR;VPTVDTSNPFICR;EGITPAVVEGDSYHR;YYLHSAEEAAEHNAR;NIPTPDESFVIIHFR;HPVVAVTGSSGAGTSTVK;RHPVVAVTGSSGAGTSTVK;RMPDYINHICPQFGETDINFQR	1;1;1;1;1;1;1;1;1;1;1;1;1	13	279	MULTISPECIES: phosphoribulokinase [Synechococcus]
838	gi|499440238|ref|WP_011127702.1|	39195	0.33	ELGVDR;TLGSK;VEEVLR;DGLESLR;LMVAAAGAR;ERVEEVLR;GDTAMNCSLCK;GSSDPDANSNVAK;VLAIPAMLFAAGHAK;LAVEEFAQMVEALRPK;NDIPSVLNTFTAETGLPIDYGR	1;1;1;1;1;1;1;1;1;1;1	11	29	sirohydrochlorin chelatase [Synechococcus sp. WH 8102]
839	gi|499439919|ref|WP_011127383.1|	51972	0.81	QTVDR;IYNALR;IAAETK;LVQSTLQR;VFETGIK;VIDLLAPYR;AVAMSGTDGLVR;VASAPASAGTK;VGLFGGAGVGK;EHGGVSVFGGVGER;VGLSALTMAEHFR;FVQAGSEVSALLGR;EGNDLYEEFK;ESGVINADDLSK;QDVLLFVDNIFR;VALCYGQMNEPPGAR;TVLIQELINNIAK;TREGNDLYEEFK;QVIGPVLDVEFPAGK;DAPNLTELETKPK;DVNKQDVLLFVDNIFR;ELQDIIAILGLDELSEDDR;MPSAVGYQPTLGTDVGALQER;NTAGQDVALTAEVQQLLGDHR;IFNVLGEPVDEQGPVNASATAPIHR;YKELQDIIAILGLDELSEDDR;ELQDIIAILGLDELSEDDRQTVDR;GIYPAVD…	1;1;1;1;1;1;1;1;1;1;1;1;1;1;1;1;1;1;1;1;1;1;1;1;1;1;1;1	28	319	ATP synthase subunit beta [Synechococcus sp. WH 8102]
840	gi|1105112741|ref|WP_071820854.1|	42511	0.06	LQRPEEER;SNLLEAVELLGSLR	1;1	2	4	DNA replication and repair protein RecF [Synechococcus sp. WH 8102]
841	gi|499441484|ref|WP_011128948.1|	13310	0.69	VTTTK;MITLAK;ALTTQLIR;ALRDEAER;ALGYIYDK;VPQLGRPADQR;GDNAEMAIIELV;QLVHALFDK;RGDNAEMAIIELV	1;1;1;1;1;1;1;1;1	9	81	MULTISPECIES: 50S ribosomal protein L17 [Synechococcus]
842	gi|499441521|ref|WP_011128985.1|	22964	0.03	DIGFR	1	1	5	hypothetical protein [Synechococcus sp. WH 8102]
843	gi|755153939|ref|WP_042503812.1|	35734	0.18	HAWLDETRPR;RLPEEVSFLK;WTGDHLELLDQR;RQEVDAVLVGCDR;TQTLVDHGVGLLASGSR	1;1;1;1;1	5	5	MULTISPECIES: S-methyl-5-thioribose-1-phosphate isomerase [Synechococcus]
844	gi|499441367|ref|WP_011128831.1|	7613	0.09	LVISHR	1	1	1	helix-turn-helix transcriptional regulator [Synechococcus sp. WH 8102]
845	gi|499441768|ref|WP_011129232.1|	52278	0.05	LVMDK;SGNEVIK;GITEVIVTK	1;1;1	3	3	replicative DNA helicase [Synechococcus sp. WH 8102]
846	gi|499441908|ref|WP_011129372.1|	41930	0.09	ATAVTMNR;GEHLAEAR;VIVEEFLR;DLAAGELALR	1;1;1;1	4	7	phosphoribosylglycinamide formyltransferase 2 [Synechococcus sp. WH 8102]
847	gi|499441292|ref|WP_011128756.1|	32711	0.34	VATILR;AHAELGER;AVGSVGYK;LSWGAADILR;AMAEIDPGFQV;GETDLYVSLSGR;GEQPPHGFPK;QAGCLIASHGK;ADWTLLSEETAK;FTHADQTDLAYNTGDVR	1;1;1;1;1;1;1;1;1;1	10	52	3'(2'),5'-bisphosphate nucleotidase CysQ [Synechococcus sp. WH 8102]
848	gi|499440823|ref|WP_011128287.1|	25639	0.03	IVETEPR	1	1	2	GNAT family acetyltransferase [Synechococcus sp. WH 8102]
849	gi|499441036|ref|WP_011128500.1|	17637	0.05	ADFAGTNLR	1	1	3	MULTISPECIES: pentapeptide repeat protein [Synechococcus]
850	gi|1180291854|ref|WP_083810658.1|	42059	0.17	DGAINAGTTR;SFAPFQGK;LVWRPAEER;DWDLSSPEAR;QLQDQTVLIR;RPTGVLYNDNQPSFR	1;1;1;1;1;1	6	9	LPS export ABC transporter periplasmic protein LptC [Synechococcus sp. WH 8102]
851	gi|499441546|ref|WP_011129010.1|	10950	0.12	QLQEEATDPLYR	1	1	2	MULTISPECIES: hypothetical protein [Synechococcus]
852	gi|499440365|ref|WP_011127829.1|	34263	0.14	YVVVPR;QQLLIR;AVVEQFK;ELVGLPADQPHR;AQNYTVNLQAGR	1;1;1;1;1	5	10	LytR family transcriptional regulator [Synechococcus sp. WH 8102]
853	gi|499441863|ref|WP_011129327.1|	18173	0.18	DGTPEAVVPLLDK;AQLDEQTRPCNLAQLR	1;1	2	2	molybdenum cofactor biosynthesis protein [Synechococcus sp. WH 8102]
854	gi|755153150|ref|WP_042503048.1|	6650	0.21	STCTICGGSGIQR	1	1	1	hypothetical protein [Synechococcus sp. WH 8102]
855	gi|499439571|ref|WP_011127035.1|	31982	0.18	TVFDIPR;LLFENLR;DPWINAPGR;YNIPVLAK;TLNQVYVDK;RPSLDPGAFGVFR	1;1;1;1;1;1	6	8	MULTISPECIES: alpha/beta hydrolase [Synechococcus]
856	gi|755153595|ref|WP_042503480.1|	65111	0.02	YWLESGSIR	1	1	1	glucose-inhibited division protein A [Synechococcus sp. WH 8102]
857	gi|499441049|ref|WP_011128513.1|	22087	0.62	EMLNR;VALPHSR;DYGLIDR;VISHPNEA;LPGSQMER;WVDIYTR;RQASDIEIEAR;IMIHQPLGGTSR;SLSDMSGQSFDK;DTDRDYFLSAEEAK;SLSDMSGQSFDKIEK;IEKDTDRDYFLSAEEAK	1;1;1;1;1;1;1;1;1;1;1;1	12	98	ATP-dependent Clp protease proteolytic subunit [Synechococcus sp. WH 8102]
858	gi|499441810|ref|WP_011129274.1|	31179	0.05	VLVIGGGDGGTAR	1	1	2	polyamine aminopropyltransferase [Synechococcus sp. WH 8102]
859	gi|499441106|ref|WP_011128570.1|	9662	0.21	MDQWQER;LGEHSESTQR	1;1	2	13	pterin-4-alpha-carbinolamine dehydratase [Synechococcus sp. WH 8102]
860	gi|499439686|ref|WP_011127150.1|	27135	0.46	TQEIQR;PAPTPK;LLPGSTPQR;HALATAAGSAIS;AVLDMDALGER;SQGVLTQDPIR;ADVDLNVVTAGDGR;LLELQGTAEQAPFSR;TAVLCSVSLEEDVPR;TLLIDCDVIQADAGTR	1;1;1;1;1;1;1;1;1;1	10	61	MULTISPECIES: ribonuclease PH [Synechococcus]
861	gi|499440639|ref|WP_011128103.1|	33736	0.34	SLPLR;ISSWTR;LVSITEGR;ASVIELAK;DTAYEHWVTR;AIPDPQSSGSMLLFR;AMQIPVVERPVDK;DGQLITPGVDQDILEGITR;QIESTQMNTDRPVMTALK	1;1;1;1;1;1;1;1;1	9	30	branched chain amino acid aminotransferase [Synechococcus sp. WH 8102]
862	gi|499440794|ref|WP_011128258.1|	62189	0.07	TLELLAK;QQQLQVLDGR;GQPLLSVGSPGGR;LYWVHDPK	1;1;1;1	4	5	gamma-glutamyltransferase [Synechococcus sp. WH 8102]
863	gi|499441143|ref|WP_011128607.1|	43853	0.3	SQEAYR;ITEQQAR;ELQSLLR;LYPQEK;GLDATTYVAMR;AMAELIAEEVR;VGVVLLNLGGPER;QGDAAFEQLPIR;SWFDHPGYIK;YWHPFTESAVADMK;IQDVGPFLYNLFADPEIIR	1;1;1;1;1;1;1;1;1;1;1	11	52	MULTISPECIES: ferrochelatase [Synechococcus]
864	gi|499440012|ref|WP_011127476.1|	24911	0.36	LVAAR;ALGAK;LASGELK;ADLQTQMK;FVVVVDSTK;GGGACHVQEK;QVQQQLAALGGK;QAVADAAVEQIK;DGMVLGLGSGSTAALMIK	1;1;1;1;1;1;1;1;1	9	30	MULTISPECIES: ribose-5-phosphate isomerase [Synechococcus]
865	gi|499440652|ref|WP_011128116.1|	25542	0.25	FIDGLR;LFQSLR;VLPVALR;AALASGK;LEDAAVGIGSVAR;ASLPADLQTAEADLLNALK	1;1;1;1;1;1	6	14	MULTISPECIES: hypothetical protein [Synechococcus]
866	gi|499440844|ref|WP_011128308.1|	22810	0.12	TFAPDHLVPGR;QQLADDQNQTPEVTLR	1;1	2	7	MULTISPECIES: hypothetical protein [Synechococcus]
867	gi|499440486|ref|WP_011127950.1|	32457	0.16	EDLVR;LAAPTAGVAGTPR;LEGEQAQALAR;EGERPGSDGVMDIGASQK	1;1;1;1	4	11	lipid ABC transporter permease [Synechococcus sp. WH 8102]
868	gi|499440214|ref|WP_011127678.1|	20306	0.1	AFLLDPTP;TQAPTQSGVR	1;1	2	4	MULTISPECIES: hypothetical protein [Synechococcus]
869	gi|499440898|ref|WP_011128362.1|	12928	0.08	NAMPSYEGK	1	1	4	MULTISPECIES: cytochrome c6 [Synechococcus]
870	gi|499440052|ref|WP_011127516.1|	34287	0.35	GIILAGGSGTR;QVKPSAR;LKVELMGR;YGVAEFDADGR;VGCPEEVAWR;LHPITQAVSK;KGIILAGGSGTR;VLSIEEKPK;AEGATVFAYPVSDPER;EMLIITTPHDQEAFQR	1;1;1;1;1;1;1;1;1;1	10	42	glucose-1-phosphate thymidylyltransferase [Synechococcus sp. WH 8102]
871	gi|499441789|ref|WP_011129253.1|	33029	0.41	AMSAR;LEAVAYR;IAPAALDR;QQEQGGGIR;GATVIMACR;SLAAHPGLAR;YGAYSQSK;VVTVTSGAQYFGR;TDLQPTAIASGGNR;WDDPSWAQGYDR;VALVTGANSGLGLATAR;VWTVDDIPSQEER	1;1;1;1;1;1;1;1;1;1;1;1	12	31	short-chain dehydrogenase/reductase [Synechococcus sp. WH 8102]
872	gi|499439489|ref|WP_011126953.1|	38809	0.08	YSQLQQR;DLPIQVDQAPQGSTASEASAR	1;1	2	2	tRNA lysidine(34) synthetase TilS [Synechococcus sp. WH 8102]
873	gi|499441787|ref|WP_011129251.1|	16700	0.23	VFFER;FVEALGPTVTTR;AAAVIEQVQLQDHVLADR	1;1;1	3	9	MULTISPECIES: hypothetical protein [Synechococcus]
874	gi|499441540|ref|WP_011129004.1|	11705	0.37	GLTSTIEPET;SPGGAAVMEK;VLLHNDPVNTMEYVVTTLR	1;1;1	3	11	ATP-dependent Clp protease adaptor ClpS [Synechococcus sp. WH 8102]
875	gi|497476266|ref|WP_009790464.1|	8400	0.51	YLTTVR;RGESLIR;ISAGVDSSDLAK;MISAGVDSSDLAK	1;1;1;1	4	10	MULTISPECIES: DNA-directed RNA polymerase subunit omega [Synechococcus]
876	gi|755154347|ref|WP_042504212.1|	15672	0.04	DIFEK	1	1	2	transcriptional repressor [Synechococcus sp. WH 8102]
877	gi|499439758|ref|WP_011127222.1|	22560	0.28	SQQPWGAR;GIGIWSVGR;GGGSSITNSSSSR;QLTPIGSQVTLR;KGGGSSITNSSSSR	1;1;1;1;1	5	6	nuclease [Synechococcus sp. WH 8102]
878	gi|499441664|ref|WP_011129128.1|	44048	0.38	VTAPAA;EQLGANR;EPDPLAAR;GQDPIQPR;AWMPIDER;VAGWLAHWR;DLFTPVFAIAR;KGQDPIQPR;IPTMVAAFQLIR;AVILQALVEEMFAR;AIDDPQYVYDAVVR;FGHDELYDVAVAIER;GIYPNVDFYSGLVYR;DDLAYSANFLYMLTER	1;1;1;1;1;1;1;1;1;1;1;1;1;1	14	33	citrate synthase [Synechococcus sp. WH 8102]
879	gi|755154207|ref|WP_042504076.1|	52131	0.32	ASWVSPR;IAAHAADIAR;EGLIAYK;YNFDWNK;QFELSLDPER;EHLGLPNAEDVR;ENLPESLVMEEVAR;KGQANVSQMHYAR;RENLPESLVMEEVAR;EYHDETLPADIYK;YGADTVMDLSTGGVNLDEVR;VNANIGASPNASDAAEEVNK	1;1;1;1;1;1;1;1;1;1;1;1	12	33	MULTISPECIES: phosphomethylpyrimidine synthase [Synechococcus]
880	gi|499441479|ref|WP_011128943.1|	46693	0.02	RIPIVSAK	1	1	4	preprotein translocase subunit SecY [Synechococcus sp. WH 8102]
881	gi|499439960|ref|WP_011127424.1|	79781	0.4	EYPNR;EWVITR;YAYDVGR;LEVASK;VPGSVNK;DFTDDWR;FSDYEK;VTREELQR;FNLGVGWK;VSPEGVVTLK;TLNLNDLQK;EISVQPGDTFNR;LATTYNNFNNPR;TIDGYEDNGNK;LYGTQLFSDVK;RLYGTQLFSDVK;NVPGKPGLLLDK;DLNAIQATGWFSDVR;DLQAWYAGQGYSLAR;GSYTQFFPVNWLK;AGEAADCPQAIGLQVK;DGSGVSVGTGVIVGTPVGPLR;VLISEVLIEGIGGHPEEER;MKDLQAWYAGQGYSLAR;GSLFLSQQVPQVFQSEDSGNIR	1;1;1;1;1;1;1;1;1;1;1;1;1;1;1;1;1;1;1;1;1;1;1;1;1	25	94	hypothetical protein [Synechococcus sp. WH 8102]
882	gi|755153910|ref|WP_042503783.1|	27295	0.06	LSESEK;QGLFLYGNPR	1;1	2	2	DNA-binding protein [Synechococcus sp. WH 8102]
883	gi|499441191|ref|WP_011128655.1|	41242	0.36	NQLVLIGR;NIDHTTLR;LAEVEAELR;HVFHLAGK;QQLNACVAK;KNQLVLIGR;FSIDDTDWTGDR;RFSIDDTDWTGDR;AQVIYGDILLLNK;FSIDDTDWTGDRK;TTLLNHILSNQQGVK;KFQNFLDNQMPQEVFR	1;1;1;1;1;1;1;1;1;1;1;1	12	26	GTP-binding protein [Synechococcus sp. WH 8102]
884	gi|499441527|ref|WP_011128991.1|	13912	0.4	PTIQQLIR;KPNSALR;VYTSTPK;GTLDTAGVK;TKSPALK;GTLDTAGVKDR	1;1;1;1;1;1	6	34	30S ribosomal protein S12 [Synechococcus sp. WH 8102]
885	gi|755154062|ref|WP_042503935.1|	18882	0.18	ELGVEVEVR;RLHDAVAAK;LLDLGSTAYLDGMSTP	1;1;1	3	3	5-(carboxyamino)imidazole ribonucleotide mutase [Synechococcus sp. WH 8102]
886	gi|499441210|ref|WP_011128674.1|	9304	0.14	TSDIPPQEQTR	1	1	1	MULTISPECIES: hypothetical protein [Synechococcus]
887	gi|499440371|ref|WP_011127835.1|	25026	0.14	VLLAR;EHLLGVMR;VLAAGSPAEVR;MTEPHSSIK	1;1;1;1	4	10	ABC transporter ATP-binding protein [Synechococcus sp. WH 8102]
888	gi|499439790|ref|WP_011127254.1|	27741	0.39	YLSLR;LNALNEYR;KAQDK;QVVSFLELR;VGVEIQETPR;MISTCSYCR;PAAQPPDNEIQR;DNPLVCGDPNIR;LYAGFPLENSK;MPAAQPPDNEIQR	1;1;1;1;1;1;1;1;1;1	10	37	MULTISPECIES: diguanylate cyclase [Synechococcus]
889	gi|499439751|ref|WP_011127215.1|	134563	0.11	GAEAAVEVSR;RDALQETR;LAAMSGGEK;LGQVVVDDDR;SGAMTGGSLSPR;KLDDVQER;GAHTQVVGLPDAA;EQQLQLQQQR;LSQEQSDQQQR;SSLQQQQSDLQER;IDPEGSNVVMQGDVTR;ALGEDQLLAVQAELK	1;1;1;1;1;1;1;1;1;1;1;1	12	12	chromosome segregation protein SMC [Synechococcus sp. WH 8102]
890	gi|499439432|ref|WP_011126896.1|	36707	0.08	HLVQLVEGVR;AQRPGADLTVLEEAGR	1;1	2	2	tRNA dihydrouridine(20/20a) synthase DusA [Synechococcus sp. WH 8102]
891	gi|499441474|ref|WP_011128938.1|	14798	0.71	IPASR;GVMSDR;NASEK;HETTK;GVMSDRDAR;TELVLSLK;EGVGGEVLCYVY;ANHDPISDMLTR;REGVGGEVLCYVY;VLQQEGFISEISEQGEGVR	1;1;1;1;1;1;1;1;1;1	10	75	MULTISPECIES: 30S ribosomal protein S8 [Synechococcus]
892	gi|755152938|ref|WP_042502838.1|	28978	0.9	VAALR;VLPGR;QIPAR;DGQITVR;HLVEK;VQSDETAR;YDEYYR;ANSMDIAMDR;GLVLSDTFK;DVNLESQLK;QIYFHAFK;GLVLSDTFKR;DNLVTVIESAYR;SFYGMNSNYK;ELGDTPFNITSPR;GGSPSDYMAWLK;SDRDVNLESQLK;SEEIAWSIVIATK;RGGSPSDYMAWLK;GILGFPQIVFMGGPAK;DLPMPNPGGGSSSTDIDYMSR;ANSMDIAMDRDNLVTVIESAYR	1;1;1;1;1;1;1;1;1;1;1;1;1;1;1;1;1;1;1;1;1;1	22	377	phycobilisome rod-core linker polypeptide CpcG [Synechococcus sp. WH 8102]
893	gi|499440308|ref|WP_011127772.1|	8580	0.38	SIPDAK;VQPDAVEAAIQR;MVQPDAVEAAIQR	1;1;1	3	13	BolA family transcriptional regulator [Synechococcus sp. WH 8102]
894	gi|499441608|ref|WP_011129072.1|	42459	0.03	MAAAISDLLP	1	1	1	MULTISPECIES: hypothetical protein [Synechococcus]
895	gi|499441424|ref|WP_011128888.1|	23359	0.58	SNNPALR;DTLIK;TFLEVAR;ENVIPLR;SSAGPTPPR;AIDEEK;SAAWESLPR;RPVVPAHER;EAQEVLDSLER;IHGLEQSLDQGPLDR;LPGTTFDSLLQEALK;SEAAADSLPVVVSPAPDNVAEA	1;1;1;1;1;1;1;1;1;1;1;1	12	48	hypothetical protein [Synechococcus sp. WH 8102]
896	gi|499441243|ref|WP_011128707.1|	24323	0.13	RVDADGVITDTPDR;DANKPVTWIQGGSTR	1;1	2	6	MULTISPECIES: 2-C-methyl-D-erythritol 4-phosphate cytidylyltransferase [Synechococcus]
897	gi|499439543|ref|WP_011127007.1|	8539	0.31	LGGLEGAVGEVK;AAQLAQMILNSK	1;1	2	4	MULTISPECIES: hypothetical protein [Synechococcus]
898	gi|499441599|ref|WP_011129063.1|	14915	0.2	VAALIR;GTSVLGLLNK;RAPDVVFQLDR	1;1;1	3	4	MULTISPECIES: ribosome-binding factor A [Synechococcus]
899	gi|499439612|ref|WP_011127076.1|	37416	0.26	QVEATASK;AILAGEPIK;QPVNHPVSLYAASK;TVLVTGAAGFIGAALSQR;DFQPMQPGDVVATAADTK;ANELMAHTYSHLYGVPATGLR	1;1;1;1;1;1	6	8	NAD-dependent epimerase [Synechococcus sp. WH 8102]
900	gi|499441522|ref|WP_011128986.1|	32709	0.1	SLELLQR;SSYHAGEVQR;FVTPEQFDTYR	1;1;1	3	8	lipoyl synthase [Synechococcus sp. WH 8102]
901	gi|499440634|ref|WP_011128098.1|	26196	0.03	AAQNQLLK	1	1	1	short-chain dehydrogenase [Synechococcus sp. WH 8102]
902	gi|499439827|ref|WP_011127291.1|	52163	0.05	DVLYIR;YLAGVDSDANGCSMLLR	1;1	2	2	hypothetical protein [Synechococcus sp. WH 8102]
903	gi|499439845|ref|WP_011127309.1|	23481	0.05	NIANK;NDPLFK	1;1	2	5	imidazole glycerol phosphate synthase subunit HisH [Synechococcus sp. WH 8102]
904	gi|918005442|ref|WP_052298028.1|	32580	0.08	LTIYAK;TDQGMASIR;IEAGLNYGK	1;1;1	3	4	hypothetical protein [Synechococcus sp. WH 8102]
905	gi|499440735|ref|WP_011128199.1|	28739	0.1	DQVPSTAQR;DLSDSLIK;IDTIIPEMQR	1;1;1	3	6	molybdenum ABC transporter ATP-binding protein [Synechococcus sp. WH 8102]
906	gi|499441662|ref|WP_011129126.1|	24539	0.48	LIPSER;IHYEFDK;HSLNYDNVALGR;RPVTVQYPYEK;LPTSVTTDPSVQPLR;NLAQGFSVTFDHMK;AGQLPSQVLETLAPPAK;ELAYLPAGEMDPHGVPNDRPR	1;1;1;1;1;1;1;1	8	38	MULTISPECIES: NAD(P)H-quinone oxidoreductase subunit I [Synechococcus]
907	gi|499441008|ref|WP_011128472.1|	22474	0.11	FSAADELGLVTR;ADAVLAALPAVK	1;1	2	2	MULTISPECIES: circadian phase modifier CpmA [Synechococcus]
908	gi|499440475|ref|WP_011127939.1|	19355	0.68	EAAEIVR;GLAETNVR;DAIGGLIGR;DMDYFLR;YLDESSLR;LQAAGVESAR;IQAVELINR;SAIDSIEK;SLGVPTGPTVR;SIILLGEVIVER;LAVVAAPFDHMAR;YASYALVAADSTILNER	1;1;1;1;1;1;1;1;1;1;1;1	12	202	allophycocyanin subunit beta-18 [Synechococcus sp. WH 8102]
909	gi|499440208|ref|WP_011127672.1|	49468	0.07	ALVLR;LALPSLDATER;ITGQFLLYAGGGER	1;1;1	3	3	two-component sensor histidine kinase [Synechococcus sp. WH 8102]
910	gi|499439620|ref|WP_011127084.1|	26879	0.44	FGLVPR;FDFDR;AETQK;SDLTSPSITAVR;VEEQVTGSYLR;KVGDESLAER;LYEQMPEPK;YFTVSHQMK;RVEEQVTGSYLR;AALAAAPAGQTLATDAAVLTPALEAVES	1;1;1;1;1;1;1;1;1;1	10	45	MULTISPECIES: NAD(P)H-quinone oxidoreductase subunit K [Synechococcus]
911	gi|499439505|ref|WP_011126969.1|	37506	0.36	ELLTR;EIDWR;VLVSTPR;GVTDLDR;NTISK;DQQKPR;EIGLQTPAAAS;HELAMLK;AAEVILHSMR;QLAMQTGLHR;KEIGLQTPAAAS;GNELLVMTATPDVGSR;ELRPGSCVGLVSISPGILR	1;1;1;1;1;1;1;1;1;1;1;1;1	13	53	GntR family transcriptional regulator [Synechococcus sp. WH 8102]
912	gi|755154286|ref|WP_042504151.1|	20612	0.07	DCGSGSTGATNVLR	1	1	2	MULTISPECIES: acyl-phosphate glycerol 3-phosphate acyltransferase [Synechococcus]
913	gi|499441531|ref|WP_011128995.1|	12147	0.82	EHFETR;SPHVDK;TIDALMK;STAIAQQK;MLDLSCDK;SPHVDKDSR;IIDIYSPSAK;RIIDIYSPSAK;IIETADQTAATAIGPIPLPTKR	1;1;1;1;1;1;1;1;1	9	73	MULTISPECIES: 30S ribosomal protein S10 [Synechococcus]
914	gi|499440404|ref|WP_011127868.1|	48021	0.32	VSAIVEHR;SQVGAGSK;TVIGDGSK;LEDPTGYGR;DVPDGALAIGR;IGNFVEVK;MLIVGHQADR;ESGADVTLLTAR;VTVGAGSTITK;VLASAANLQPDR;KSQVGAGSK;DVVIEPQTHLR;VLQPLAGATLVER;VLASAANLQPDRR	1;1;1;1;1;1;1;1;1;1;1;1;1;1	14	28	bifunctional N-acetylglucosamine-1-phosphate uridyltransferase/glucosamine-1-phosphate acetyltransferase [Synechococcus sp. WH 8102]
915	gi|499440242|ref|WP_011127706.1|	31493	0.03	GGINAVPR	1	1	1	MULTISPECIES: amino acid ABC transporter permease [Synechococcus]
916	gi|499441052|ref|WP_011128516.1|	28017	0.04	VLENDPALR	1	1	1	galactosyl-1-phosphate transferase [Synechococcus sp. WH 8102]
917	gi|499440456|ref|WP_011127920.1|	36137	0.2	QLGAEHSQR;IVACSTPTNAK;YTSGGNFTIPTVVR;LEAYFHAVPGIK;DPYVCVMGEDVGHYGGSYK	1;1;1;1;1	5	14	MULTISPECIES: pyruvate dehydrogenase subunit beta [Synechococcus]
918	gi|499440590|ref|WP_011128054.1|	51285	0.02	ELNEVAK	1	1	3	phage integrase [Synechococcus sp. WH 8102]
919	gi|499441718|ref|WP_011129182.1|	42026	0.62	LTPVAAR;GLSVGK;AGLADK;ELEAK;GQVNDAMR;SLVEEDK;NDAGFAEK;FFAEEEK;AHASTEGVTK;RPLAAIVGGSK;IGVLEALIDK;AALPTINDLIGK;SLASLNAGDLSGK;TDSCIGPDAEAK;LSELLGKPVAK;ELQYLQGAVDEPK;VNAMADGDVVLLENVR;LAGLAEVYVNDAFGAAHR;VDFNVPLNEAGAITDDTR;FATGTNAIATTLAELSGK;MSHISTGGGASLELLEGK;FFAEEEKNDAGFAEK	1;1;1;1;1;1;1;1;1;1;1;1;1;1;1;1;1;1;1;1;1;1	22	163	MULTISPECIES: phosphoglycerate kinase [Synechococcus]
920	gi|499439696|ref|WP_011127160.1|	45303	0.19	LLPLLR;DVVSQLGR;AATSTPSCR;NLQLTPNR;DTPVACLQR;HSLFLGIER;LDAAGGAFLVR;GTFSPLDWFR;NVVLELSDGER	1;1;1;1;1;1;1;1;1	9	17	hypothetical protein [Synechococcus sp. WH 8102]
921	gi|499439829|ref|WP_011127293.1|	61197	0.32	QQLQQLR;QVAAALK;AAAGADVSK;GTSVLSLTYR;SGNTTLYK;SLEIELVK;TYQEYSGK;EAAQNQVNALR;TLLPCPMLER;SGLVFSEDELK;TLAELEVQLQSLK;LQQQSALLTPQDQSIQR;ILESPSVLRPTYDFVK;GLTQGVAYLEQEIDKLR;LAAANPMLAGLAGVSAGESSLVTEVK	1;1;1;1;1;1;1;1;1;1;1;1;1;1;1	15	39	hypothetical protein [Synechococcus sp. WH 8102]
922	gi|499441389|ref|WP_011128853.1|	15605	0.11	AAVDR;LTWVVGSAIR	1;1	2	3	MULTISPECIES: hypothetical protein [Synechococcus]
923	gi|499440363|ref|WP_011127827.1|	58378	0.14	QLADLLR;HLFTIK;LDFGLAQQR;NVEGALQGFGER;DHADALLAIK;FNTPGTSTGNWNWR;LQQWHLDQQWNAIR	1;1;1;1;1;1;1	7	14	4-alpha-glucanotransferase [Synechococcus sp. WH 8102]
924	gi|499440131|ref|WP_011127595.1|	58575	0.49	ISLGK;TEELTK;LAIAQQLAR;VLIFDTTLR;FKDLADR;ACAEAVSPAPR;DAVVLDARPTL;LTYEIIDAK;DQDSPTPLSAVR;YQLQLVQVSCGTR;SVTEGIDAMGEVTIR;ADVLGIVPEMVSYAR;LVAAQEHQPLHPQR;AGNASLEELVMALHVR;DGEQSPGASLNLEEK;DLEAIVSEQVQQPEAR;LEELGYDLTREDLDEAFAR;LGVDVIEAGFPFASAGDFAAVQR;AIVGANAFAHESGIHQDGVLK;EITDRDLEAIVSEQVQQPEAR	1;1;1;1;1;1;1;1;1;1;1;1;1;1;1;1;1;1;1;1	20	45	MULTISPECIES: 2-isopropylmalate synthase [Synechococcus]
925	gi|499440550|ref|WP_011128014.1|	61571	0.19	LFGQDR;EVVLFSR;TTLTEK;LQANMDPR;NPNPSAFK;LEPLGFQVAR;SSSEGLIDPLR;EGFSGFVFK;NIPIFTFINK;KVTSDWMELEK;TLAAADNAVMLEDAAK	1;1;1;1;1;1;1;1;1;1;1	11	15	peptide chain release factor 3 [Synechococcus sp. WH 8102]
926	gi|499440596|ref|WP_011128060.1|	36800	0.08	EAQLEGK;LTQTEPLIDR;GQQLVASAVK	1;1;1	3	7	methionyl-tRNA formyltransferase [Synechococcus sp. WH 8102]
927	gi|499440917|ref|WP_011128381.1|	10191	0.11	QLVEDDIYWK	1	1	1	hypothetical protein [Synechococcus sp. WH 8102]
928	gi|755154458|ref|WP_042504317.1|	11742	0.11	VEDPLQPEFLQR	1	1	1	MULTISPECIES: hypothetical protein [Synechococcus]
929	gi|499440908|ref|WP_011128372.1|	17662	0.09	KGELPQVSEALASR	1	1	2	MULTISPECIES: membrane protein [Synechococcus]
930	gi|499441267|ref|WP_011128731.1|	55238	0.04	MMVVK;SSEAALK;EPQEASDIVK	1;1;1	3	9	MULTISPECIES: NAD(P)H-quinone oxidoreductase subunit 2 [Synechococcus]
931	gi|499440913|ref|WP_011128377.1|	17683	0.09	KTQPSFLTVVDSAER	1	1	1	hypothetical protein [Synechococcus sp. WH 8102]
932	gi|499441260|ref|WP_011128724.1|	20148	0.04	TPIVLLR	1	1	1	hypothetical protein [Synechococcus sp. WH 8102]
933	gi|499441286|ref|WP_011128750.1|	55172	0.09	AASQLIPLSR;SILNLHLNR;VEALLTQTATR;GVLLVGPQGTGK	1;1;1;1	4	6	hypothetical protein [Synechococcus sp. WH 8102]
934	gi|499440517|ref|WP_011127981.1|	35677	0.49	EGNLAR;DLIAEIR;DGAQSIALS;IVIGEGER;LAAPPAAK;SATENIK;MGQIQMQGR;GSMAVLAASDR;FTNTVHIK;NEADAAAVEAMR;KLAAPPAAK;HKDLIAEIR;KSATENIK;LAEMGITDPDK;GGLFNAPDFYMK;TSSLVISNLDNTCR;GLKNEADAAAVEAMR	1;1;1;1;1;1;1;1;1;1;1;1;1;1;1;1;1	17	354	MULTISPECIES: fructose 1,6-bisphosphatase [Synechococcus]
935	gi|499440906|ref|WP_011128370.1|	24060	0.18	DSLFR;FPVGFGR;TEAELK;NMSSIDFK;WYSFAIHGTNDER	1;1;1;1;1	5	6	hypothetical protein [Synechococcus sp. WH 8102]
936	gi|499441452|ref|WP_011128916.1|	30786	0.13	AQGIK;ALAQALASSGFADTSR;VGGGNPDLGVAMASSNR	1;1;1	3	4	MULTISPECIES: arogenate dehydrogenase [Synechococcus]
937	gi|499440990|ref|WP_011128454.1|	37699	0.14	AVLQAGVAR;WAMGLDGR;LVGEGFHAR;ADDPLLTSR;TSPNPLVGAVVLNR	1;1;1;1;1	5	7	bifunctional diaminohydroxyphosphoribosylaminopyrimidine deaminase/5-amino-6-(5-phosphoribosylamino)uracil reductase [Synechococcus sp. WH 8102]
938	gi|499439458|ref|WP_011126922.1|	7510	0.16	ALDQER;LTISK	1;0	1	1	hypothetical protein [Synechococcus sp. WH 8102]
939	gi|499441657|ref|WP_011129121.1|	10038	0.58	LTISK;TVDNHVSNVFTK;SSSDPSDPLNISLSAR;EIEIIELVAEGLTNQEIADR	0;1;1;1	3	14	MULTISPECIES: helix-turn-helix transcriptional regulator [Synechococcus]
940	gi|499440806|ref|WP_011128270.1|	16970	0.05	VELPAGGK	1	1	2	MULTISPECIES: hypothetical protein [Synechococcus]
941	gi|499440518|ref|WP_011127982.1|	47635	0.32	GIINK;TAPVEIR;SSMETIR;SLGPILNR;MGPDFSAR;LGQEHK;VVEALSK;GASGVVLLNR;LEIYTLVR;MHIAVVGLSHR;LLTQAVSTGK;LLLQHLQAK;KVVEALSK;GHEQVLEASILSTCNR;LSIPEQTMETSLQSLR	1;1;1;1;1;1;1;1;1;1;1;1;1;1;1	15	31	MULTISPECIES: glutamyl-tRNA reductase [Synechococcus]
942	gi|499439948|ref|WP_011127412.1|	26886	0.09	TAADLR;TAISK;DGADPSGNFQLR	1;1;1	3	3	transcriptional regulator [Synechococcus sp. WH 8102]
943	gi|755154282|ref|WP_042504147.1|	15513	0.2	YPFALVDR;VKAEAK;VIAHEPGVSATGIK	1;1;1	3	15	MULTISPECIES: beta-hydroxyacyl-ACP dehydratase [Synechococcus]
944	gi|499439746|ref|WP_011127210.1|	48622	0.2	ATAGGGGR;VIVWGR;DCSIQR;HGNVVHLGER;HVEVQVLADR;LLEEAPSPALDPDLR;LVQSPDQLNNLFK;IQVEHPVTEMVTGIDLIAEQLR	1;1;1;1;1;1;1;1	8	18	MULTISPECIES: acetyl-CoA carboxylase biotin carboxylase subunit [Synechococcus]
945	gi|499439592|ref|WP_011127056.1|	31050	0.41	NIVDK;DPGGAASGGR;SQVVDLAK;LGIPLVFK;RSQVVDLAK;VADIIQLPAFLAR;AMAETGAVINIK;KPQFLSPEQIR;DTLGIPVITDVHSPEEAK;AGMAVGLAGLFLEAHPDPNQAR	1;1;1;1;1;1;1;1;1;1	10	29	2-dehydro-3-deoxyphosphooctonate aldolase [Synechococcus sp. WH 8102]
946	gi|499441884|ref|WP_011129348.1|	80932	0.26	VELIIR;AAENGK;SSAVLSPDR;LLVAPVTLR;VLAQALDQR;GMCSLYPGR;DSPIIAALIR;TPLLDQAK;NSQVQLIK;TPLEQLLTIR;QHSGQTPTVLAR;FDEDNNIQWAR;VEAVTPVEDPNLR;RVEAVTPVEDPNLR;SQVEAGITTPSEDGK;DLEADDLMLALEQGLR;EGLSESISVVSIIGQFLEHSR	1;1;1;1;1;1;1;1;1;1;1;1;1;1;1;1;1	17	28	polyphosphate kinase [Synechococcus sp. WH 8102]
947	gi|755153232|ref|WP_042503129.1|	23646	0.05	NLMEVAQSGSR	1	1	1	SAM-dependent methyltransferase [Synechococcus sp. WH 8102]
948	gi|499440749|ref|WP_011128213.1|	22046	0.19	AIDSK;SIWEETLER;IGYSDDPDRR;RELFGLDPDSAK	1;1;1;1	4	5	hypothetical protein [Synechococcus sp. WH 8102]
949	gi|499440643|ref|WP_011128107.1|	21661	0.09	AEAQAVTGS;DQYSLMEK	1;1	2	5	membrane protein [Synechococcus sp. WH 8102]
950	gi|1105112674|ref|WP_071820839.1|	6502	0.22	GRPYTTPQASPK	1	1	3	MULTISPECIES: hypothetical protein [Synechococcus]
951	gi|499441212|ref|WP_011128676.1|	18615	0.7	DVGNR;GLSQEIAK;VTVAIQGESVR;KGLSQEIAK;ASTSSFDVVSDFDR;IFDFQTPESVGGNR;SKDDLQAAIQLVK;SKEDELDVPLQFENYR;ASTSSFDVVSDFDRQELVNTLDQVR	1;1;1;1;1;1;1;1;1	9	42	MULTISPECIES: nucleotide-binding protein [Synechococcus]
952	gi|499440141|ref|WP_011127605.1|	30414	0.27	GEPGPR;AVVIGR;ALAATVER;TADLAAHTR;TVGQPPGLAVLR;LTSVVDAHSK;RHGIDHELDDLIG;VGDDPASAVYVANK	1;1;1;1;1;1;1;1	8	32	MULTISPECIES: bifunctional 5,10-methylene-tetrahydrofolate dehydrogenase/5,10-methylene-tetrahydrofolate cyclohydrolase [Synechococcus]
953	gi|499440215|ref|WP_011127679.1|	18292	0.62	DINPLLR;SLGFVPVR;MDLQTYIR;NPAAMVEVMR;GFIVGTPLALQR;LEIQSDALTGNPR;SALPDEVLAESLIR;SIPDFPKPGILFR;VLVVDDLLATGGTAAATGSLVR	1;1;1;1;1;1;1;1;1	9	92	adenine phosphoribosyltransferase [Synechococcus sp. WH 8102]
954	gi|499441543|ref|WP_011129007.1|	15509	0.29	AVQSAAFDCSR;DVVWSLLEQAR;ENTKETCDR;KPKPVAPTQS	1;1;1;1	4	10	hypothetical protein [Synechococcus sp. WH 8102]
955	gi|499439806|ref|WP_011127270.1|	39119	0.05	AQLLR;RLEELLP;DHAWEK	0;1;1	2	2	hypothetical protein [Synechococcus sp. WH 8102]
956	gi|499439955|ref|WP_011127419.1|	57144	0.32	AQLLR;VSSGVPR;REIFR;INYAIR;NVLEGER;TLLVSK;GVSHNAFR;GTTHMK;ALNVFK;FIEDACR;TVEILK;GSWHDK;DSFSNFER;IDEYGPIAR;MAIDSLSALAR;AILFAYEESR;STLISGTSGTGK;EIGVTTVMTTER;DSIILATGATGTGK;LKEIGVTTVMTTER	0;1;1;1;1;1;1;1;1;1;1;1;1;1;1;1;1;1;1;1	19	47	circadian clock protein KaiC [Synechococcus sp. WH 8102]
957	gi|499441405|ref|WP_011128869.1|	32316	0.13	MVAGLGDAR;TLNLIGSK;AEAVTLIGK;VAAISALGDQIQK	1;1;1;1	4	13	glycosyl transferase [Synechococcus sp. WH 8102]
958	gi|755154266|ref|WP_042504131.1|	14910	0.26	VVELK;GNVHTVVR;LIYQPGPR;DQSISHEEVTNR	1;1;1;1	4	10	preQ(1) synthase [Synechococcus sp. WH 8102]
959	gi|499441170|ref|WP_011128634.1|	35549	0.29	ELAAAHLN;AFIAAADVCR;GGEGSVVLSGDQR;CLIYVTPDAER;FDTPAATTGATTAR;DDQLGGIFSHDIR;VRDDQLGGIFSHDIR;SLYETDDFDTALK	1;1;1;1;1;1;1;1	8	44	MULTISPECIES: adenosine kinase [Synechococcus]
960	gi|499441195|ref|WP_011128659.1|	76749	0.27	FVSAER;AQAPQDR;GFPFQPVR;SQAGAELFR;DGGVFQQLR;VETVQDK;FATLSDLYR;VETVQDKR;LFEAGELQVAR;LGGLGNVYGLAGNK;AEAGKPLQVYSGCDR;FGFNNDHLGFVQHAPDR;LTVPEGFQSQLLAAWGDR;TVADEAMTDLGIGVMTLER;SQAGAELFREDAAVEDYCR;VPLPVNSDGLQASEQQSTYR	1;1;1;1;1;1;1;1;1;1;1;1;1;1;1;1	16	35	hypothetical protein [Synechococcus sp. WH 8102]
961	gi|499441421|ref|WP_011128885.1|	53604	0.13	AMGAK;ALDLEQR;EADGLALSSR;QALTTQQK;VPEEAWPTPAG;AADGTTPLDVTR;DIGSAVFPDADLK	1;1;1;1;1;1;1	7	12	bifunctional pantoate ligase/cytidylate kinase [Synechococcus sp. WH 8102]
962	gi|499441676|ref|WP_011129140.1|	26620	0.31	LIEFR;APFYFSR;EEGIVK;AAGLDMGK;SAEACGFK;HLCSLTEER;GYFETTGFDR;IYSESDDVNK;TVDEVLAWIK	1;1;1;1;1;1;1;1;1	9	35	magnesium protoporphyrin IX methyltransferase [Synechococcus sp. WH 8102]
963	gi|499440601|ref|WP_011128065.1|	17016	0.35	EVVTPPPQR;ATPSEPSPPSR;EPAPTVAVPYR;IVQKPNSEK;DVREPAPTVAVPYR	1;1;1;1;1	5	11	hypothetical protein [Synechococcus sp. WH 8102]
964	gi|499439855|ref|WP_011127319.1|	36121	0.26	LGALSPTR;LFGDNTLLR;MRPEGSEVNR;IGADQIALSYWR;AVIPTIITQVAAGQR;GLAQTAEWFSDPANLAR;QLTGWKPVYGGLDGFR	1;1;1;1;1;1;1	7	23	NAD-dependent dehydratase [Synechococcus sp. WH 8102]
965	gi|755153382|ref|WP_042503275.1|	8160	0.28	KLEGNIVK;SVEQLETATAIYR	1;1	2	5	hypothetical protein [Synechococcus sp. WH 8102]
966	gi|499440617|ref|WP_011128081.1|	20224	0.15	AVDLHALSQR;AADQNTSNLILVSGPSR	1;1	2	6	MULTISPECIES: adenosylcobinamide kinase/adenosylcobinamide phosphate guanyltransferase [Synechococcus]
967	gi|499441778|ref|WP_011129242.1|	73825	0.12	VVAAR;LLEDLR;SIADLYR;TISSIPLR;WAIALK;TLIEGAGGK;YPAEEAPSK;LQDEAGTTQK;ELQQLEQADPSLLSADSPTQR	1;1;1;1;1;1;1;1;1	9	11	DNA ligase (NAD(+)) LigA [Synechococcus sp. WH 8102]
968	gi|499439646|ref|WP_011127110.1|	20683	0.04	YAPTDPER	1	1	3	MULTISPECIES: non-canonical purine NTP pyrophosphatase [Synechococcus]
969	gi|499441900|ref|WP_011129364.1|	14178	0.49	LSEDVIR;YLTVK;QEGPLPAPR;LAYPIDK;DMLVEAGADVLDNQMR;YRDMLVEAGADVLDNQMR	1;1;1;1;1;1	6	125	30S ribosomal protein S6 [Synechococcus sp. WH 8102]
970	gi|499440468|ref|WP_011127932.1|	26978	0.14	QLAGPAAEAR;LWTVYSQGR;LMDALLNHPDLVTHR	1;1;1	3	5	MULTISPECIES: GUN4 domain-containing protein [Synechococcus]
971	gi|755154340|ref|WP_042504205.1|	8004	0.54	LIDQLER;ELLEEK;GCQPEFQALVSR;IDSLQLMLTDLR	1;1;1;1	4	24	MULTISPECIES: hypothetical protein [Synechococcus]
972	gi|499440968|ref|WP_011128432.1|	9430	0.07	ELAEVR	1	1	1	MULTISPECIES: hypothetical protein [Synechococcus]
973	gi|499440653|ref|WP_011128117.1|	41600	0.02	WPVDGSGR	1	1	2	cysteine desulfurase [Synechococcus sp. WH 8102]
974	gi|499441716|ref|WP_011129180.1|	32088	0.09	AGVTR;QVQQAAIR;SALGSIALELPE	1;1;1	3	3	MULTISPECIES: ribosome biogenesis GTPase YlqF [Synechococcus]
975	gi|499441530|ref|WP_011128994.1|	43878	0.9	GTVATGR;EHILLAK;TIGAGVVSK;KGQAEK;TTVTGVEMFR;FEGEVYVLK;GIQKEDIER;VGEEIEIVGIK;ALEGEAEWEAK;QDYADIDGAPEER;KTTVTGVEMFR;QVGVPALVVALNK;TTLTAAITNVLAK;LLEEGMAGDNCGLLLR;GITINTAHVEYETDTR;VKVGEEIEIVGIK;HTPFFAGYRPQFYIR;IEELMAAVDEAIPEPER;HYAHVDCPGHADYVK;GMVLVKPGSITPHTK;KLLEEGMAGDNCGLLLR;NKPHVNIGTIGHVDHGK;EVDKPFLMAVEDVFSITGR;KGQAEKQDYADIDGAPEER;ELLDSYDFPGDDIPVVQVSGLK;TTDVTGQITAFTADDGSAVEMVMPGDR	1;1;1;1;1;1;1;1;1;1;1;1;1;1;1;1;1;1;1;1;1;1;1;1;1;1	26	829	MULTISPECIES: elongation factor Tu [Synechococcus]
976	gi|499441418|ref|WP_011128882.1|	23216	0.28	SWEAK;WEQDIHS;AEEQSPGIIK;SDGYHGSIEPGCR;QTIQDSDLICLDQCHYQVEHK	1;1;1;1;1	5	10	chorismate-binding protein [Synechococcus sp. WH 8102]
977	gi|499439624|ref|WP_011127088.1|	32066	0.24	FLTNADATSR;EIDALVEQLR;DAQLVPNLAK;QTAANAAELTAK;QFEQTAIDASK;GTPLPESAPLPQAGSCETSR	1;1;1;1;1;1	6	17	MCE family protein [Synechococcus sp. WH 8102]
978	gi|499441756|ref|WP_011129220.1|	64107	0.18	SQGQK;SLDWDR;AIAAMK;FVLNVLR;SVLQALK;SLDGDLDK;EDNHQPLLR;DTWIPLLK;AEAQVQLVDLR;TALIDTSHAK;AIEALMQVEDR;MGGLPEINTIAVGHGPLLR	1;1;1;1;1;1;1;1;1;1;1;1	12	30	diflavin flavoprotein A [Synechococcus sp. WH 8102]
979	gi|499440600|ref|WP_011128064.1|	16037	0.21	MSLPLLVSR;LIALAEAGSEPTLLESFLIDEK	1;1	2	5	hypothetical protein [Synechococcus sp. WH 8102]
980	gi|499441529|ref|WP_011128993.1|	75388	0.67	LTFVR;SMTQGR;EGVLK;DFPLER;LVVLK;AYIYK;GSAGGEGK;VHGQIK;MVFVNK;TGADFLK;IVGGIVPK;IAGSMAFK;VMADPYGK;MYSGILEK;NVAEAIISK;APFSALAFK;VHGQIKDR;GSYVLNSTK;AGDLGAVLGLK;EAVRPSDDK;TKGDMEK;ILFYSGVVHK;NIGIAAHIDAGK;VEANIGAPQVSYR;ALVSLAEEDPTFR;EYIKPAEQGMR;CNPVLLEPMMK;VPLAEMFGYATELR;GQVEGQGVEDGTSK;HGLVPMLCGSAFK;FLETGELSTEELK;GSYVLNSTKGEK;RGQVEGQGVEDGTSK;GIFSMEFDNYAEVPR;GITITAAAISTSWQDHR;ETCESGVIAGYPLIDVR;IGEVHDGAAV…	1;1;1;1;1;1;1;1;1;1;1;1;1;1;1;1;1;1;1;1;1;1;1;1;1;1;1;1;1;1;1;1;1;1;1;1;1;1;1;1;1;1	42	459	elongation factor G [Synechococcus sp. WH 8102]
981	gi|499440227|ref|WP_011127691.1|	16526	0.45	QADLPK;SSNDGEK;NPGQPQQPR;TESVPDQK;KEFPGMYK;KLQGSLSPDFIR;HPAEQLQDFLNAMGR	1;1;1;1;1;1;1	7	25	MULTISPECIES: hypothetical protein [Synechococcus]
982	gi|499441250|ref|WP_011128714.1|	14639	0.23	ESFSEVSR;FGVDTLPEFSR;WLVSDDDSVPK	1;1;1	3	4	hypothetical protein [Synechococcus sp. WH 8102]
983	gi|499439637|ref|WP_011127101.1|	27590	0.62	AALEASVR;VNAISAGPIR;ILVTGIANNR;MLLDLTGK;YLAAELGPEK;AGVITLSYLGAER;SIAWGIAQQLK;MLLDLTGKK;AIPNYNVMGVAK;AAGAELGITYLPDDK;EELIGDYSATTAEGFAR;AAGAELGITYLPDDKGR;TLASSAIGGILDMIHNVEEK	1;1;1;1;1;1;1;1;1;1;1;1;1	13	78	enoyl-[acyl-carrier-protein] reductase [Synechococcus sp. WH 8102]
984	gi|499441109|ref|WP_011128573.1|	66149	0.05	SLNPWLR;LAFWFDR;LTIVNVVAR;LSLQSAEGLK	1;1;1;1	4	4	oxidoreductase [Synechococcus sp. WH 8102]
985	gi|1180291804|ref|WP_083810608.1|	53497	0.29	EAGIR;LVVALR;WSEEPNR;KLVVALR;EGMLEAAK;DAGATEVHMR;FELGSAEPQR;MPGDLAIGHNR;TFIQPTQAMR;VCNAQPVVLMTR;YVDDVQPGELVR;GLDWSDAIEAALK;GQESAGIAVFNEGK;DMGLVSQVFDQDVLAR	1;1;1;1;1;1;1;1;1;1;1;1;1;1	14	42	MULTISPECIES: amidophosphoribosyltransferase [Synechococcus]
986	gi|499440231|ref|WP_011127695.1|	120684	0.18	ATGQPLAR;EAVLPFR;SSALASK;DQSIAIIR;VMILGGGPNR;QLGDLSAPK;DKPALVPVAER;ISSIDPWFLAK;SNQVQLVINTPIGR;RFPGADTVLGPEMR;AMEVVFDEQELNR;QIAWQTDSDELSVR;AALDYAVPTVTTLAGAR;ATGTQIWGTSPESIDR;YGVELIGADLQAIQK;AELGAGEALPTTGTVFLSTHNR	1;1;1;1;1;1;1;1;1;1;1;1;1;1;1;1	16	30	carbamoyl phosphate synthase large subunit [Synechococcus sp. WH 8102]
987	gi|499441155|ref|WP_011128619.1|	42854	0.49	MATDK;LTPEEVR;TYGYK;VSTEVDAR;AAEVLEK;TEVMGASFR;RVSTEVDAR;FDAMMAADR;IFNYYK;ESDASLSQK;LAELEGGEAFR;IASTWEGIK;LYNDAGISNDR;KGFGAALTLTTA;LSYDTDATIEK;DSYPGPEDPGVISVTR;ADTGRDSYPGPEDPGVISVTR;ATLLDQLSAMTVVVADTGDLEAIR	1;1;1;1;1;1;1;1;1;1;1;1;1;1;1;1;1;1	18	97	transaldolase [Synechococcus sp. WH 8102]
988	gi|499441746|ref|WP_011129210.1|	41556	0.06	GQMLSLQAPR;AQYPTATAGMK	1;1	2	3	glycine oxidase ThiO [Synechococcus sp. WH 8102]
989	gi|499441271|ref|WP_011128735.1|	42908	0.08	SGVALTPGSGFGEGGK;MALVRPTDELEDAAR	1;1	2	5	MULTISPECIES: aspartate aminotransferase [Synechococcus]
990	gi|499439614|ref|WP_011127078.1|	4486	0.33	NPNPNNLPVELNR	1	1	1	MULTISPECIES: photosystem II reaction center protein L [Synechococcus]
991	gi|499440514|ref|WP_011127978.1|	42269	0.09	VDFDR;QMLVAER;ALATEK;VREPGSER;VEAEAGNLK	1;1;1;1;1	5	6	MULTISPECIES: YjgP/YjgQ family permease [Synechococcus]
992	gi|499440078|ref|WP_011127542.1|	41525	0.07	MVFSQK;LGIDDGLVR;SDHPQHQVATR	1;1;1	3	8	cystathionine gamma-synthase [Synechococcus sp. WH 8102]
993	gi|499440480|ref|WP_011127944.1|	17111	0.07	LLAASQLADGR	1	1	4	lipoprotein signal peptidase [Synechococcus sp. WH 8102]
994	gi|499441509|ref|WP_011128973.1|	17075	0.27	LALQQR;MASGPEQR;EAALWGHR;SVLPLLK;VVEAAAEAMEPFR	1;1;1;1;1	5	26	MULTISPECIES: hypothetical protein [Synechococcus]
995	gi|499440842|ref|WP_011128306.1|	6873	0.71	AGIFSDLR;AGIFSDLRR;HHETPVEK;SQVTVGENEGIESALR	1;1;1;1	4	56	30S ribosomal protein S21 [Synechococcus sp. WH 8102]
996	gi|499439963|ref|WP_011127427.1|	29690	0.18	GPMPALSSR;FLADSIADGRR;GALTEVVIGDGNTLR;VFAGACLGQEPQDLK	1;1;1;1	4	6	acyl-[acyl-carrier-protein]--UDP-N-acetylglucosamine O-acyltransferase [Synechococcus sp. WH 8102]
997	gi|499441148|ref|WP_011128612.1|	24868	0.4	GSAAGMER;HADAVK;AVAGEPIGSR;VDGVYDKDPAK;VQTAIAMQEVAEPYIR;DNNIPIVVFNLFEPGNIGR;ATADYVGMLATVMNAITLQDGLER	1;1;1;1;1;1;1	7	29	MULTISPECIES: UMP kinase [Synechococcus]
998	gi|499441574|ref|WP_011129038.1|	12787	0.09	QLQAQESELTS	1	1	3	MULTISPECIES: hypothetical protein [Synechococcus]
999	gi|499441702|ref|WP_011129166.1|	20545	0.06	QASEHGHNLTR	1	1	1	MULTISPECIES: endoribonuclease YbeY [Synechococcus]
1000	gi|499440128|ref|WP_011127592.1|	96251	0.29	DILGR;IVVELR;GGFIK;ETYLGGR;IADYK;IIQADLR;AAPDTATAR;VVGEVLGK;SQGEEAVK;LTALEADK;GVSYALPAYR;TSADAIPQQSR;RLTALEADK;KLEGISDIR;MPVSEFEATSR;LSDEELRPLGR;LEHEDLVTK;RMPVSEFEATSR;LIPGPDFPTGGQILGR;GVAAIETIEAPGRPDR;DAVIITELPYQTNK;KLEGISDIRDESDR;EGDGLVSMDVLPVELADR;RTEILDLGGGLEDIDLIANER	1;1;1;1;1;1;1;1;1;1;1;1;1;1;1;1;1;1;1;1;1;1;1;1	24	55	DNA gyrase subunit A [Synechococcus sp. WH 8102]
1001	gi|499440228|ref|WP_011127692.1|	9677	0.57	GMQVADAQLR;MHEDTLK;QSLAMQLNEK;YDLNTLPDELK;RYDLNTLPDELK	1;1;1;1;1	5	155	hypothetical protein [Synechococcus sp. WH 8102]
1002	gi|499440558|ref|WP_011128022.1|	13824	0.23	MLFNQNK;GFMTIAGDLFK;APAASEATTSEAK	1;1;1	3	62	hypothetical protein [Synechococcus sp. WH 8102]
1003	gi|755152806|ref|WP_042502709.1|	45760	0.02	LLEDNAK	1	1	4	pilus assembly protein PilC [Synechococcus sp. WH 8102]
1004	gi|499440364|ref|WP_011127828.1|	37796	0.05	SRPPEQVR;QQGEMLFR	1;1	2	2	NAD(P)-dependent oxidoreductase [Synechococcus sp. WH 8102]
1005	gi|499441906|ref|WP_011129370.1|	9450	0.52	MAEEGFR;FEESASLMR;QLTLIPDLDT;ESGLTTDCASLEAMAAR	1;1;1;1	4	10	hypothetical protein [Synechococcus sp. WH 8102]
1006	gi|499440654|ref|WP_011128118.1|	39359	0.15	MLQFSK;FLADSDGDAPGK;YQGLGNDFLILEGR;WAIETPAGLIRPELQSDGQLR	1;1;1;1	4	7	MULTISPECIES: diaminopimelate epimerase [Synechococcus]
1007	gi|499439626|ref|WP_011127090.1|	14009	0.09	VPEAIILATAR	1	1	1	MULTISPECIES: PIN domain-containing protein [Synechococcus]
1008	gi|499440484|ref|WP_011127948.1|	48013	0.01	LESAR	1	1	6	peptidase M16 [Synechococcus sp. WH 8102]
1009	gi|499440911|ref|WP_011128375.1|	11836	0.2	MPALLEVLER;QQGRTQADLRR	1;1	2	2	MULTISPECIES: hypothetical protein [Synechococcus]
1010	gi|755154465|ref|WP_042504323.1|	9263	1	GITVR;QAEPR;CSLPLDR;TIFIGNLSWDAER;SAIDDLQDVEWMGR;GFAFVDLANAADEK;RGFAFVDLANAADEK;EDLVHLFSQYGEVSK	1;1;1;1;1;1;1;1	8	64	MULTISPECIES: RNA-binding protein [Synechococcus]
1011	gi|499439433|ref|WP_011126897.1|	18764	0.08	AADATWDLTPDQWR	1	1	1	MULTISPECIES: peptide-methionine (R)-S-oxide reductase [Synechococcus]
1012	gi|499440430|ref|WP_011127894.1|	53494	0.21	EAPVR;FMADR;IELDLER;SAGLTGSAAK;RSAGLTGSAAK;VAAGALEHLPVAR;DIHGQAPSPPIQR;SAEAMGAHGVVLPQR;KPEGEAAAATPPADDLVWGR	1;1;1;1;1;1;1;1;1	9	18	23S rRNA (guanosine(2251)-2'-O)-methyltransferase RlmB [Synechococcus sp. WH 8102]
1013	gi|499440224|ref|WP_011127688.1|	26839	0.23	APQDR;CSQAK;RPVIAGNWK;DYMAAFLPQIER;YFSESDEQINHR;QIEQGLEGLDANK	1;1;1;1;1;1	6	17	triose-phosphate isomerase [Synechococcus sp. WH 8102]
1014	gi|499441320|ref|WP_011128784.1|	8368	0.61	AAGDEAK;TDIEAAK;SIDEHIQK;DKTDIEAAK;HLEGELHSLEEYK	1;1;1;1;1	5	50	MULTISPECIES: hypothetical protein [Synechococcus]
1015	gi|499440322|ref|WP_011127786.1|	9132	0.06	FPLDS	1	1	1	MULTISPECIES: hypothetical protein [Synechococcus]
1016	gi|499441423|ref|WP_011128887.1|	36715	0.18	TVAACR;SSVEATHR;SAGVDVEAGR;RVLAQAK;QEVVGGLGGFGGMMR;QPLLVSGTDGVGTK	1;1;1;1;1;1	6	18	phosphoribosylformylglycinamidine cyclo-ligase [Synechococcus sp. WH 8102]
1017	gi|499441022|ref|WP_011128486.1|	43875	0.07	EPLHVIR;SEPVAAQLTPIPHTPEDEAR	1;1	2	2	tRNA 2-thiouridine(34) synthase MnmA [Synechococcus sp. WH 8102]
1018	gi|499439580|ref|WP_011127044.1|	43035	0.02	AAGIGSNQR	1	1	1	hypothetical protein [Synechococcus sp. WH 8102]
1019	gi|499440066|ref|WP_011127530.1|	42763	0.12	LATEK;LGVPEQR;TLLPVLR;NVEALLR;EQLGSQR;SQVYTIPSPGAQR	1;1;1;1;1;1	6	13	glycosyl transferase [Synechococcus sp. WH 8102]
1020	gi|499440072|ref|WP_011127536.1|	69429	0.11	VEPIR;DAAVIER;EQQALQR;QLGALLVPR;IATAAAAFQR;FSFAELAQR;VDAVWPWLAER;GSSGLPMPDTEFR	1;1;1;1;1;1;1;1	8	16	long-chain fatty acid--CoA ligase [Synechococcus sp. WH 8102]
1021	gi|499441105|ref|WP_011128569.1|	33493	0.17	MAEALTK;KGHVVTATR;ELIGLTPVK;EIAALLLVDQAR;DDLVGQYVGHTAPK	1;1;1;1;1	5	7	CbbX protein [Synechococcus sp. WH 8102]
1022	gi|499440916|ref|WP_011128380.1|	11408	0.13	QGLDSTEAIASIAR	1	1	1	MULTISPECIES: cytochrome c6 [Synechococcus]
1023	gi|755154115|ref|WP_042503987.1|	8327	0.11	EIHLEQLK	1	1	2	MULTISPECIES: high light inducible protein [Synechococcus]
1024	gi|499439440|ref|WP_011126904.1|	33522	0.18	FALVER;FLLTAER;AVVSGVEPR;GETVHVGDR;VEAIDPVQAR;HVELFPIAPGSR	1;1;1;1;1;1	6	11	ribosome small subunit-dependent GTPase [Synechococcus sp. WH 8102]
1025	gi|499440347|ref|WP_011127811.1|	15230	0.08	AVDFDNFDEFF	1	1	3	MULTISPECIES: hypothetical protein [Synechococcus]
1026	gi|499439926|ref|WP_011127390.1|	59173	0.1	LLDAVGR;YWAMDR;TAETEK;VAVHAITDGR;AYDLYTDPTR;DTPTQSAMGSITLVQR	1;1;1;1;1;1	6	16	2,3-bisphosphoglycerate-independent phosphoglycerate mutase [Synechococcus sp. WH 8102]
1027	gi|755152817|ref|WP_042502720.1|	40788	0.3	AWQAYER;TTEQLK;SAAQAGMK;SGEFQAVVQR;IGHLGYVCDR;YDILLAGGQDHLK;ERYDILLAGGQDHLK;AVILTHSETSTGVINDLETIAR;AYGLEVEVIQAEWGQPLDTEAFR	1;1;1;1;1;1;1;1;1	9	46	MULTISPECIES: alanine--glyoxylate aminotransferase family protein [Synechococcus]
1028	gi|499439822|ref|WP_011127286.1|	68684	0.04	WEFLR;TSPAAVEQLLR;GFPANIHPYK	1;1;1	3	3	hypothetical protein [Synechococcus sp. WH 8102]
1029	gi|499439486|ref|WP_011126950.1|	11180	0.05	ALQQK	1	1	1	hypothetical protein [Synechococcus sp. WH 8102]
1030	gi|499441560|ref|WP_011129024.1|	26243	0.28	QVIAR;AVDELR;VIFPSR;VPEPFMGR;LGFAVVGVGR;QLEPTVEAR;ATSELHEK;LGLELVRPNLMER	1;1;1;1;1;1;1;1	8	26	MULTISPECIES: potassium transporter TrkA [Synechococcus]
1031	gi|1180291859|ref|WP_083810663.1|	15977	0.32	ASVYR;YTNTDPR;NLNPPFNPR;KLNPEYR;SHLEGLDQQASDFTELR	1;1;1;1;1	5	14	MULTISPECIES: resolvase [Synechococcus]
1032	gi|755153181|ref|WP_042503079.1|	16033	0.21	GGLFPALVR;ESLSDQPISNKPEIEDHNLR	1;1	2	3	hypothetical protein [Synechococcus sp. WH 8102]
1033	gi|499441420|ref|WP_011128884.1|	17325	0.25	GIQLPSR;SPAAEGVFLHLLEER;EAGAQATATIQPMLSYAR	1;1;1	3	3	low molecular weight phosphotyrosine protein phosphatase [Synechococcus sp. WH 8102]
1034	gi|499440200|ref|WP_011127664.1|	37151	0.4	DPTAVPWTAR;GVEMVLEASGK;AIAMIFPELK;MADLTCHVVGLDA;SGLTSLIPTTTGSAK;TPETLSPYFEQVGLK;SSIIDALSTMVVDDNQLK;GILGYEERPLVSCDYTNDNR;GDVAGEEALNIVYGINHDLYEPDR	1;1;1;1;1;1;1;1;1	9	16	MULTISPECIES: type I glyceraldehyde-3-phosphate dehydrogenase [Synechococcus]
1035	gi|499440520|ref|WP_011127984.1|	51453	0.21	ELESK;ILMMVK;RLPGLAK;VAAESILK;IMDQAGQK;LPQNLVQAMR;ASYDAIESLVNK;GALEGPSMMPGGTK;NIQGATDLQDFVGK;TKDPEDGADLVEK	1;1;1;1;1;1;1;1;1;1	10	32	MULTISPECIES: phosphogluconate dehydrogenase (NADP(+)-dependent, decarboxylating) [Synechococcus]
1036	gi|499440692|ref|WP_011128156.1|	69580	0.17	FDLGGR;AIPSK;LSELEDVAR;FNDFHTLR;DFAGAASVPAIQS;MVDHATPQQSK;ESLEMIPVQMAER;HLPFMGGELPAELNR;FLRPLDQALIHPLAR;VIWDVGHQAYPHK	1;1;1;1;1;1;1;1;1;1	10	20	1-deoxy-D-xylulose-5-phosphate synthase [Synechococcus sp. WH 8102]
1037	gi|499440325|ref|WP_011127789.1|	65955	0.08	QLAPR;SGQTPLDR;TLDEYQR;IVVMEQGR;HDQLLAHGGVYANLWQVQAGER	1;1;1;1;1	5	7	ABC transporter ATP-binding protein [Synechococcus sp. WH 8102]
1038	gi|499441683|ref|WP_011129147.1|	66668	0.04	ISSTK;LYGDADK;YELALQYAR	1;1;1	3	3	glycosyl transferase [Synechococcus sp. WH 8102]
1039	gi|755153442|ref|WP_042503334.1|	24159	0.03	DDQLIGR	1	1	3	hypothetical protein [Synechococcus sp. WH 8102]
1040	gi|499441830|ref|WP_011129294.1|	40660	0.04	LFDGAK;NVDVTAPK	1;1	2	2	MULTISPECIES: branched-chain amino acid ABC transporter permease [Synechococcus]
1041	gi|755154646|ref|WP_042504497.1|	25697	0.05	LGAPTAPMAPR	1	1	1	hypothetical protein [Synechococcus sp. WH 8102]
1042	gi|499441786|ref|WP_011129250.1|	23726	0.13	GVTAGLER;VNQSASK;QSTDISLVAIDR	1;1;1	3	5	dioxygenase [Synechococcus sp. WH 8102]
1043	gi|755153524|ref|WP_042503412.1|	18177	0.54	FDGADLR;EVNLSDTDLR;GADLSNVVGFASR;GATFTNAMLMQSR;GAVINTSQLQGADLR;LLCATAAGEHPVSGVSTR;AVQEITADMHGLDLK	1;1;1;1;1;1;1	7	27	MULTISPECIES: pentapeptide repeat protein [Synechococcus]
1044	gi|499440240|ref|WP_011127704.1|	54546	0.05	NVEAR;TDTTTNK;VIQVEAIDVSDQER	1;1;1	3	8	sodium-independent anion transporter [Synechococcus sp. WH 8102]
1045	gi|499439662|ref|WP_011127126.1|	16598	0.08	TGTPEQR;KELVK	1;1	2	4	MULTISPECIES: DUF4079 domain-containing protein [Synechococcus]
1046	gi|499440332|ref|WP_011127796.1|	36144	0.14	AAGWLAGER;YSDRYPEADR;MGLADAALWPFVR;AKPAAMLEASAK	1;1;1;1	4	6	glutathione S-transferase [Synechococcus sp. WH 8102]
1047	gi|499439594|ref|WP_011127058.1|	32672	0.16	AEPGLLLIR;VAPLLPAVAR;SMLRWWR;FDPGQSQAIR;LIEPLTATSPR	1;1;1;1;1	5	5	MULTISPECIES: sulfotransferase family protein [Synechococcus]
1048	gi|499439890|ref|WP_011127354.1|	14887	0.1	LALADA;ALLDAIR	1;1	2	7	HEPN domain-containing protein [Synechococcus sp. WH 8102]
1049	gi|499440889|ref|WP_011128353.1|	15910	0.13	ALQPIADGVSQPVILGETER	1	1	4	hypothetical protein [Synechococcus sp. WH 8102]
1050	gi|499441751|ref|WP_011129215.1|	119239	0.14	AELPER;NPSAK;AEQELK;VLGEEDFFR;RPSTPAALK;ADVPFLHGGTR;IALTGTPVENR;TVEDTLDAIAR;TIISDLPEK;EAEAFTPELAVR;VELSEWVGLSK;VATLLEDLVDAQLR;LEEILDEVIEAGDR;DAGVGVDLPPSLSGGLASR	1;1;1;1;1;1;1;1;1;1;1;1;1;1	14	21	ATP-dependent helicase [Synechococcus sp. WH 8102]
1051	gi|499440239|ref|WP_011127703.1|	43908	0.18	LLPELR;RDPDGTLPGL;AAAEGQWTLDLR;MGQVLEQLHPLGR;LQVSGYEQPGWQR;IDGLHQLPPLTPPPSGESR	1;1;1;1;1;1	6	9	FAD-binding oxidoreductase [Synechococcus sp. WH 8102]
1052	gi|755154677|ref|WP_042504528.1|	41491	0.18	GAVFVR;EVSPK;FESNPDR;AETLLQLFR;LSFDSAWHR;DSNPEAVYAMSSTLR;AQPHTAVIEEASAPLR	1;1;1;1;1;1;1	7	11	MULTISPECIES: aspartate carbamoyltransferase [Synechococcus]
1053	gi|499440597|ref|WP_011128061.1|	48646	0.3	AAEAELLSR;QGILPLLK;AVLDGVSLSTR;VHTLATSAGIR;NFLHSEATAR;TNNTLDAGK;TQASLYLYAR;TVSHLAYQPIETGSYR;AFGVKPTGHAGLGAK;ATQGSFSLPFDGWLVK;EADTFVLIEDLSALHAGVK	1;1;1;1;1;1;1;1;1;1;1	11	33	modulator of DNA gyrase [Synechococcus sp. WH 8102]
1054	gi|499439469|ref|WP_011126933.1|	19365	0.28	VESFDPVAR;AQELATTLPR;LINTADPSTGVGGR;GSMTMGSVTTPVQGNLHAK	1;1;1;1	4	24	MULTISPECIES: hypothetical protein [Synechococcus]
1055	gi|499441332|ref|WP_011128796.1|	15572	0.12	EPGIYGSGTLASIEDGLR	1	1	2	MULTISPECIES: 3-dehydroquinate dehydratase [Synechococcus]
1056	gi|499440162|ref|WP_011127626.1|	55606	0.14	ILMDGSR;ALDQPLK;GTAAVEEWR;GSEAYQALK;HLSGAFGPLVDR;IPVGAAGFEQVVR;LLPQDVAVGWQR	1;1;1;1;1;1;1	7	14	NAD(P)/FAD-dependent oxidoreductase [Synechococcus sp. WH 8102]
1057	gi|499441886|ref|WP_011129350.1|	22925	0.04	WTVLGQTK	1	1	1	MULTISPECIES: dolichol kinase [Synechococcus]
1058	gi|499440627|ref|WP_011128091.1|	87947	0.23	TDASAR;ASQAFR;LVGFDR;DLAVVVDR;ASGVTAATGR;ALELLK;GVVVGFVK;AFPTVPASER;EGEAFIGLDGR;EIDLIEEVAR;LLSGVICGEQR;LTEVMQALK;SQAASDLMQSIR;FEGDQLGENK;IWLESAMFSPAAVR;IAISNPLLAETSHLR;AGKPLLEAVTLIDR;FGAHLPDPLAPGALTPAQQAER	1;1;1;1;1;1;1;1;1;1;1;1;1;1;1;1;1;1	18	44	phenylalanine--tRNA ligase subunit beta [Synechococcus sp. WH 8102]
1059	gi|755153857|ref|WP_042503731.1|	28877	0.03	NQTAQVK	1	1	3	MULTISPECIES: ABC transporter permease [Synechococcus]
1060	gi|499440496|ref|WP_011127960.1|	64897	0.4	GGYPAAR;LDAQLR;GIAWFR;YLLEDR;FSPPAAVR;EVIGTIVR;ILPSVLER;TWQMMLR;LAQPFLQR;SLGDHVEK;NEAKPK;GCNVYVGGGMGR;KLDSDYLR;LGDQAVSELLGAAA;AIVDTYQLEIR;NVMAPAAPFEK;THNKEETFAR;AGLWFVGLPLLCGR;IPAQLFLALDELSDR;GDGAAAAQQETATSLPK;HAIACPALPTCGLAITESER;QLEPGVFSGSEAEPLYGDTYLPR	1;1;1;1;1;1;1;1;1;1;1;1;1;1;1;1;1;1;1;1;1;1	22	55	sulfite reductase subunit beta [Synechococcus sp. WH 8102]
1061	gi|499439761|ref|WP_011127225.1|	32100	0.26	IIFAQDR;EIEILTR;WDPIK;DQIPEK;SYKPQK;KIIFAQDR;MFFFLFAPK;HMPLVIDGMHSR;AFCNQAQIQTK	1;1;1;1;1;1;1;1;1	9	18	hypothetical protein [Synechococcus sp. WH 8102]
1062	gi|499439444|ref|WP_011126908.1|	37230	0.84	FFADR;LTGFAMR;ILDNSHR;LDPSVK;VILTAPGK;AASENGMK;ATSVDEVK;VVDLAEVVAR;NPLNCPWK;AVALVYPEVK;ASMHLEAGASK;AAALNMVPTTTGAAK;IETTDDTMLVNGK;TSAHLLTYDSILGK;VPTPNVSAVDLTFGPSR;GDGVGTFVVGVNDDQYR;ILAWYDNEWGYSQR;GADTGLEIVGMNSTSDPK;DWGVDLVIESTGVFNTDEK;HEDWNILSNASCTTNCLAPIVK;VLDQNFGLDWGLMTTIHSYTGDQR;VILTAPGKGDGVGTFVVGVNDDQYR	1;1;1;1;1;1;1;1;1;1;1;1;1;1;1;1;1;1;1;1;1;1	22	451	MULTISPECIES: type I glyceraldehyde-3-phosphate dehydrogenase [Synechococcus]
1063	gi|499439552|ref|WP_011127016.1|	21966	0.31	VSGAEILGR;AMPALTQLR;DGAGQAVGVQAR;RTEQGWDVLR;LLVNDEDPNVR;ALLQPLQQDSDHR	1;1;1;1;1;1	6	16	hypothetical protein [Synechococcus sp. WH 8102]
1064	gi|499441362|ref|WP_011128826.1|	45456	0.19	NIEGLVLDLR;SDDHTLGYLR;STLLGHQTFGK;LLRPDDYSALK;LVNQGYLDPEHLDSVR;DSTSGNLSGVGLQLGPSEQSDR	1;1;1;1;1;1	6	13	peptidase S41 [Synechococcus sp. WH 8102]
1065	gi|499439714|ref|WP_011127178.1|	43661	0.51	TPAEVR;ATTTK;VVEAK;GLHVK;MITMER;SVVEVLR;FQTYER;SLECSDR;VFPCK;WEPNK;DMAGCK;TASAPASAQR;LAAEVNNDR;AHYELFTR;EALQHMIIR;NYGCTHFIIGR;GQNLAVLQVEAK;GCYGTTSIEHPAVR;AGLPDGEDVVAFQCR;WEPNKVVEAK;GFMHQEDYDAVVSGHR;SGVIAPYGGSLVDLMVPQEER	1;1;1;1;1;1;1;1;1;1;1;1;1;1;1;1;1;1;1;1;1;1	22	71	sulfate adenylyltransferase [Synechococcus sp. WH 8102]
1066	gi|493169993|ref|WP_006173336.1|	4529	0.24	VMVICTNPK	1	1	6	MULTISPECIES: 50S ribosomal protein L36 [Synechococcaceae]
1067	gi|755154448|ref|WP_042504307.1|	41961	0.09	SPETPGR;ELALVVSR;MMVEAAAER;EQQAQSALEVIR	1;1;1;1	4	8	5-(carboxyamino)imidazole ribonucleotide synthase [Synechococcus sp. WH 8102]
1068	gi|499441353|ref|WP_011128817.1|	38650	0.27	AVAPLVR;ATESGVAVR;GAGFLQWLR;TQENLLPPR;VSLGELAGGK;LPEPQQEDLR;LWVESGSSTPYLR;AFQQGELDLEK;DVLNALQSLSGATLR	1;1;1;1;1;1;1;1;1	9	15	hypothetical protein [Synechococcus sp. WH 8102]
1069	gi|499441384|ref|WP_011128848.1|	9843	0.37	TLVAMLR;PSDPLTPAVSAR;IPFDHTLTDSEDAHR	1;1;1	3	15	MULTISPECIES: hypothetical protein [Synechococcus]
1070	gi|499441350|ref|WP_011128814.1|	50019	0.05	VLIGGEINR;LIAEHFEPEVVR	1;1	2	3	aldehyde dehydrogenase family protein [Synechococcus sp. WH 8102]
1071	gi|499440751|ref|WP_011128215.1|	75823	0.01	LTHQQTGR	1	1	1	recombinase family protein, partial [Synechococcus sp. WH 8102]
1072	gi|755154083|ref|WP_042503956.1|	39804	0.45	AAEIADIR;DLEVTTSR;SQLQNK;SCTIEVEGR;LLVIAQEQR;LLSGDYDK;ILHIPTGLAVR;ISPFNANDK;QGLDRWELER;GDIVEAAWGNQIR;QTSFAGIEVMPK;NYVFHPYQMVK;TSEETNDVQAVMDGALDPFIDASLR;QQDLEQLAAQPDFWDDQQAAQK	1;1;1;1;1;1;1;1;1;1;1;1;1;1	14	39	MULTISPECIES: peptide chain release factor 2 [Synechococcus]
1073	gi|499440461|ref|WP_011127925.1|	9640	0.16	NTMGNIHDEAAAHV	1	1	1	MULTISPECIES: hypothetical protein [Synechococcus]
1074	gi|499440914|ref|WP_011128378.1|	20133	0.08	WGEPESR;WGFEIAR	1;1	2	2	Nif11 domain/cupin domain-containing protein [Synechococcus sp. WH 8102]
1075	gi|499441865|ref|WP_011129329.1|	24056	0.03	TDVPAIR	1	1	2	DNA mismatch repair protein MutS [Synechococcus sp. WH 8102]
1076	gi|499441476|ref|WP_011128940.1|	13419	0.4	LAVFR;EAGLQF;QQTQK;GGNLYHGR;GIQSVVFDR;HLTGTSDRPR;KQQTQK	1;1;1;1;1;1;1	7	45	MULTISPECIES: 50S ribosomal protein L18 [Synechococcus]
1077	gi|755154413|ref|WP_042504274.1|	17002	0.19	AATLPQQPEALSGR;RPLNDADSPDPSVLH	1;1	2	2	MULTISPECIES: ATP-binding protein [Synechococcus]
1078	gi|499441187|ref|WP_011128651.1|	16199	0.21	EVTFLR;IHAITASGEVVR;RPDLGSLCDER	1;1;1	3	6	MULTISPECIES: DUF393 domain-containing protein [Synechococcus]
1079	gi|755153409|ref|WP_042503301.1|	10554	0.76	FVNWFK;SFSAMPAVQR;MVYSEYK;LGLPDELLTK;NLPDEDQDELMK;IPAPGANDAGELEVEWQEWNTEK	1;1;1;1;1;1	6	85	hypothetical protein [Synechococcus sp. WH 8102]
1080	gi|499440875|ref|WP_011128339.1|	37483	0.29	DIAQQR;ELMADR;VMSLTDGR;MIQFK;DALGFAK;HKELMADR;VPKPLILK;FGSEERPVLK;DQAESVANASLER;ITLLDPPELITK;GRDQAESVANASLER	1;1;1;1;1;1;1;1;1;1;1	11	24	MULTISPECIES: tryptophan--tRNA ligase [Synechococcus]
1081	gi|499441176|ref|WP_011128640.1|	31134	0.37	EAVFR;RLEIPAEFR;DRDNPNSLIR;YGGAAMAHAELR;LILLTDTPGILR;VNPDVLEPLLER;ALAQGVSAAHIVDGR;GYVPVISSVAATPGDGR;QLIDDGVVAGGMTPK	1;1;1;1;1;1;1;1;1	9	23	acetylglutamate kinase [Synechococcus sp. WH 8102]
1082	gi|499441763|ref|WP_011129227.1|	102967	0.1	IDNAYGDR;EIAAANNSR;AEPLGIDLER;LDPHYPVLFR;DAGIDVDDIAK;ALQSLGFVVPDGER;DIESGAMDASNNPLK;QQAAFPLPDQQQNK	1;1;1;1;1;1;1;1	8	12	glycine dehydrogenase [Synechococcus sp. WH 8102]
1083	gi|755153766|ref|WP_042503640.1|	25890	0.15	GGVAK;SATAYGAR;VVLVDSDCNR;EIEDLFEEHQK	1;1;1;1	4	75	ParA family protein [Synechococcus sp. WH 8102]
1084	gi|499440494|ref|WP_011127958.1|	92399	0.02	DHVDYATR;RGDGLVGK	1;1	2	2	DNA helicase RecG [Synechococcus sp. WH 8102]
1085	gi|499441461|ref|WP_011128925.1|	23218	0.59	TGETLLR;GLTILK;NLLVVK;SIGILGK;GFSGYQK;VDVSGDTIGR;VGAKPAK;LINKPAK;AVPVTLIEAGPCR;LGMSQFFDEQGR;NHREPGSIGPGTTPGR;KLGMSQFFDEQGR;SSDTDGYAAVQIGFGDTR	1;1;1;1;1;1;1;1;1;1;1;1;1	13	149	MULTISPECIES: 50S ribosomal protein L3 [Synechococcus]
1086	gi|499441654|ref|WP_011129118.1|	33429	0.04	EAIAQVAGLAHR	1	1	1	MULTISPECIES: segregation and condensation protein A [Synechococcus]
1087	gi|499439498|ref|WP_011126962.1|	45948	0.04	DQFPAFIR;ALDQLHK	1;1	2	5	glycosyl transferase [Synechococcus sp. WH 8102]
1088	gi|499441107|ref|WP_011128571.1|	43105	0.16	HLPEELSR;AYAEAWSGR;DPLLALTHR;NLVDQGEK;QISPDISDFK;GMPFLGTVSYNAQAR	1;1;1;1;1;1	6	13	carbon dioxide transporter [Synechococcus sp. WH 8102]
1089	gi|499440487|ref|WP_011127951.1|	43257	0.1	LPNDVK;GAIEVGLIR;TVETEIAGNR;SASSVDMAGFPR	1;1;1;1	4	6	ABC transporter permease [Synechococcus sp. WH 8102]
1090	gi|499440264|ref|WP_011127728.1|	10085	0.09	LTPDLAQR	1	1	2	MULTISPECIES: cell division protein SepF [Synechococcus]
1091	gi|499439816|ref|WP_011127280.1|	22551	0.58	TTVISGK;AAAISTGK;NLEEAPK;GAIEFTAK;DVIEVTDK;LVLSDFNK;AASLEITSTGK;LVLSDFNKK;LLKPSITTAK;LTNASFINEAPK;GKDVIEVTDK;DTLVVGDDTFTTK;KDTLVVGDDTFTTK	1;1;1;1;1;1;1;1;1;1;1;1;1	13	101	hypothetical protein [Synechococcus sp. WH 8102]
1092	gi|499440716|ref|WP_011128180.1|	34919	0.16	MLELSR;ILSPQK;ELTLWPGR;SADTALVAAINR;QLPADRPVLFAPDQNLGR	1;1;1;1;1	5	6	quinolinate synthetase [Synechococcus sp. WH 8102]
1093	gi|499441018|ref|WP_011128482.1|	52021	0.58	GGAALSIR;AVGAEVVR;TTATAK;DFVADVR;FEDAVK;VSGQPIK;GVSPDQK;MFDELSAR;FIGTGEK;LDDGILK;QKPAK;MIPGMNK;VLADFQK;MGSLGGLMK;EVELADVEK;KVSGQPIK;ENPDLLAGQPSR;VEALQPFHPER;RIEAMIGSMTPK;ERENPDLLAGQPSR;IAAGSGHQPADVDK;ILGMGDVLTLVEK;LQIDTEMMEEMVR;AAEAPTVVLMAGLQGAGK;AKEEGFDTLLVDTAGR;ALMVGADVYRPAAIEQLK;TAVQPDEVLLVVDSMIGQEAAELTR	1;1;1;1;1;1;1;1;1;1;1;1;1;1;1;1;1;1;1;1;1;1;1;1;1;1;1	27	86	MULTISPECIES: signal recognition particle protein [Synechococcus]
1094	gi|499439476|ref|WP_011126940.1|	23643	0.09	SSTDDFSQR;SGQIDSALER	1;1	2	2	MULTISPECIES: hypothetical protein [Synechococcus]
1095	gi|755152872|ref|WP_042502774.1|	24586	0.04	LPADVLLR	1	1	1	hypothetical protein [Synechococcus sp. WH 8102]
1096	gi|499440068|ref|WP_011127532.1|	29320	0.09	QVSQHGADAANS;LLSLLSDAEGVTR	1;1	2	6	DNA repair protein RecO [Synechococcus sp. WH 8102]
1097	gi|499439548|ref|WP_011127012.1|	38013	0.14	AGSLSSPLR;DIVGLLVNVQPR;MAIVSSNAGSSAPR;RLDDYIGQDELK	1;1;1;1	4	5	Holliday junction branch migration DNA helicase RuvB [Synechococcus sp. WH 8102]
1098	gi|499440948|ref|WP_011128412.1|	10332	0.16	HIDDYPK;LHLVQWK	1;1	2	3	hypothetical protein [Synechococcus sp. WH 8102]
1099	gi|499440127|ref|WP_011127591.1|	17265	0.09	VLEDLVR;KVLEDLVR	1;1	2	14	hypothetical protein [Synechococcus sp. WH 8102]
1100	gi|499439581|ref|WP_011127045.1|	26395	0.08	FTLPPLNR;SLNAAQEAGELK	1;1	2	3	5'-methylthioadenosine/S-adenosylhomocysteine nucleosidase [Synechococcus sp. WH 8102]
1101	gi|755153347|ref|WP_042503241.1|	10720	0.29	QVFLSMK;KFEQLADR;MHGIYIDSSTVR	1;1;1	3	6	MULTISPECIES: hypothetical protein [Synechococcus]
1102	gi|499440379|ref|WP_011127843.1|	25923	0.03	NILLLR	1	1	1	16S rRNA (uracil(1498)-N(3))-methyltransferase [Synechococcus sp. WH 8102]
1103	gi|499439600|ref|WP_011127064.1|	44191	0.05	LALVGGVVR;AAATEAGVPR	1;1	2	3	tRNA nucleotidyltransferase [Synechococcus sp. WH 8102]
1104	gi|499441114|ref|WP_011128578.1|	81647	0.72	ALVLAR;TADTSR;SAAPK;AAQQQR;ELALER;EAMAK;AIENPSR;VTGNEVGR;ELAQQVR;NQVVSGTR;VGFSITNR;FSVMSPAR;ALTTSGK;REAMAK;VTGTEQFR;VTATSHGNR;TCGCGGK;QPTSAAAVAR;QANPDLTSR;TASDVRPTR;SSVAAGDGANR;GSLITVSGGAR;VTGEGSSTK;TTGNEASTCR;SSSVTGDEAGAGR;VTGSSGNTEK;ALTTSGKK;KALTTSGK;VTGDEPGTCK;QAAAADAHWK;ITGPFDLAGGK;GEHVTGTEGVSAR;QSAGATRPTGPNR;KSSVAAGDGANR;RNEENEWPVSR;TAGKQPTSAAAVAR;SSQVTGNEFGSCHR;VQLSAPTTSLKPR;DDQGAVTGTSYEQGN…	1;1;1;1;1;1;1;1;1;1;1;1;1;1;1;1;1;1;1;1;1;1;1;1;1;1;1;1;1;1;1;1;1;1;1;1;1;1;1;1;1;1;1;1;1;1;1;1	48	421	carboxysome shell protein [Synechococcus sp. WH 8102]
1105	gi|499440412|ref|WP_011127876.1|	35567	0.14	QGLFR;GVDTVHSR;ELAETFAR;ALSADGQLTPR;ALLELPDFVLSR	1;1;1;1;1	5	11	MULTISPECIES: solanesyl diphosphate synthase [Synechococcus]
1106	gi|755153191|ref|WP_042503088.1|	28461	0.33	SAEAAR;TLAGTAALLDQR;SALMEAVIAAAER;DMVTSPGGTTIAGVR;VWTAPIQLLAVK;MAQALVEPLLSSK;AFSAEQVLAVVGTVATAQR	1;1;1;1;1;1;1	7	18	pyrroline-5-carboxylate reductase [Synechococcus sp. WH 8102]
1107	gi|499441134|ref|WP_011128598.1|	26558	0.2	DAYSR;MAAAALAV;DELAK;ANLPLIR;ANFEASK;DELFEANK;KITEGVVK	1;1;1;1;1;1;1	7	8	MULTISPECIES: aldehyde oxygenase (deformylating) [Synechococcus]
1108	gi|499439936|ref|WP_011127400.1|	49729	0.12	DFEAR;LEPVGR;AQTVVVGLGR;QLIHQVQSGLN;ATNYDAAAVGLK;RTDLTSAVEEAVR	1;1;1;1;1;1	6	12	UDP-N-acetylmuramoyl-L-alanine--D-glutamate ligase [Synechococcus sp. WH 8102]
1109	gi|499441569|ref|WP_011129033.1|	14432	0.32	IVAAVIK;DLQGTWDWTVR;LELSLTPAYGK;VSTGGWNPYLK	1;1;1;1	4	15	MULTISPECIES: hypothetical protein [Synechococcus]
1110	gi|499440233|ref|WP_011127697.1|	13535	0.08	AFLPSPTVS	1	1	1	MULTISPECIES: ribosome silencing factor RsfS [Synechococcus]
1111	gi|499439642|ref|WP_011127106.1|	43670	0.1	TLAHAK;AGIDWAPK;FAPLIGDSLAR;LWREEETHAGEQLR	1;1;1;1	4	6	MULTISPECIES: sarcosine oxidase [Synechococcus]
1112	gi|499440547|ref|WP_011128011.1|	42827	0.02	SEVGDLVK	1	1	1	phage integrase [Synechococcus sp. WH 8102]
1113	gi|499441173|ref|WP_011128637.1|	15863	0.85	VQVGQR;LMLEGR;AEFTLAR;QDGMK;RAEFTLAR;EGDQPGELK;VVGWGNLAQELQSR;YTQDNQTPIAEMSVR;FDPLREGDQPGELK;MNHCVLEVEVIDAPTVR;AEPEAASWNAAPLVPDTDEIPF	1;1;1;1;1;1;1;1;1;1;1	11	52	single-stranded DNA-binding protein [Synechococcus sp. WH 8102]
1114	gi|755154499|ref|WP_042504356.1|	48400	0.23	ALPATGPR;VAIVEGDR;INVDADSR;LLVYGAQAR;LVVETSTDR;GLGVEVTQVVR;ELADAVLEGLR;AFADSTFGTRPR;KLLVYGAQAR;TMALHPSVSEEFVTMG	1;1;1;1;1;1;1;1;1;1	10	25	glutathione-disulfide reductase [Synechococcus sp. WH 8102]
1115	gi|499441171|ref|WP_011128635.1|	13742	0.06	TSADQLGR	1	1	1	MULTISPECIES: divalent-cation tolerance protein CutA [Synechococcus]
1116	gi|499440152|ref|WP_011127616.1|	42620	0.61	MFEPR;MYIQDR;WHVETY;ITGPVGK;QLEYK;LYSIASTR;EFPDNFR;EQQNAK;THVYMCGLR;AWLFMGAPK;VAMSGLNDLYK;GLDWSELRPQLK;HGDNYQDNTVSLCVR;GMEPGIDEAMTAAAAAK;SHANVPVNTYKPK;TGNLLYDEDLLHYEK;VLEHAEEIFAMIENPK;TPFLGTVTENYSLVADGGIGR;EMLLPDDEDANIIMLATGTGIAPMR;NEAGEQIYGVCSTYLCDIEPGSK	1;1;1;1;1;1;1;1;1;1;1;1;1;1;1;1;1;1;1;1	20	227	ferredoxin--NADP(+) reductase [Synechococcus sp. WH 8102]
1117	gi|499439427|ref|WP_011126891.1|	23330	0.36	LAVVDLR;LDRDILR;FHDAASK;YSDEQGRR;RFHDAASK;LLMLGDQEQIR;IDAELDSVMEGWR;DRIDAELDSVMEGWR	1;1;1;1;1;1;1;1	8	13	transcription antitermination protein NusB [Synechococcus sp. WH 8102]
1118	gi|499439993|ref|WP_011127457.1|	26734	0.04	QAAADQPGR	1	1	1	MULTISPECIES: succinate dehydrogenase/fumarate reductase iron-sulfur subunit [Synechococcus]
1119	gi|755154650|ref|WP_042504501.1|	41547	0.1	INADYTT;SETVQIR;QVALEAELGGR;AVLINSGQANACTGDR	1;1;1;1	4	8	MULTISPECIES: bifunctional ornithine acetyltransferase/N-acetylglutamate synthase [Synechococcus]
1120	gi|499440406|ref|WP_011127870.1|	46295	0.38	LAVMAR;ISGASELR;LMLGLLAGR;DVAGEPVGDLR;AGGSLSGHVK;GAALDSETDHR;RDVAGEPVGDLR;VGQPLASMGADVR;GTVIGTPVASAQVK;DGGNLAPLAVQGQSLR;GRDGGNLAPLAVQGQSLR;ITHGPLQPFSIGEEIMPR;AMGAEIEEHEDGMTIHGGRPLK	1;1;1;1;1;1;1;1;1;1;1;1;1	13	37	3-phosphoshikimate 1-carboxyvinyltransferase [Synechococcus sp. WH 8102]
1121	gi|499441534|ref|WP_011128998.1|	29839	0.11	ALVLPIR;IESRPSK;IAYLGPAGTYGEQASR	1;1;1	3	9	chorismate mutase [Synechococcus sp. WH 8102]
1122	gi|499441201|ref|WP_011128665.1|	29836	0.05	LEDAK;SEVPAPTP	1;1	2	12	hypothetical protein [Synechococcus sp. WH 8102]
1123	gi|499441344|ref|WP_011128808.1|	6857	0.97	GVSYTR;NVYQGR;TTLLYR;GNEYVQQNK;AAETSPVQLTYR;LNEAALHNVALTGVQLTYR	1;1;1;1;1;1	6	33	DUF4278 domain-containing protein [Synechococcus sp. WH 8102]
1124	gi|755154203|ref|WP_042504072.1|	42411	0.11	EELPFR;DVPGTMLR;VVTELQQAISR;LLFQPAEELAQGAVWMR	1;1;1;1	4	4	MULTISPECIES: hydrolase [Synechococcus]
1125	gi|499440497|ref|WP_011127961.1|	79669	0.14	VLAAR;AAHFCK;SVQVLGTPR;LLQGSIAER;QALDQLQDR;CGVDPSQLEVR;GERPSGSSDPYALR;GAGDQLPSSDAGAVVALAER;QLVDQLNLDAHQGEAAIR	1;1;1;1;1;1;1;1;1	9	19	glycine--tRNA ligase subunit beta [Synechococcus sp. WH 8102]
1126	gi|499440682|ref|WP_011128146.1|	45865	0.03	SAGGK;YLTSQDAQR	1;1	2	2	sugar ABC transporter substrate-binding protein [Synechococcus sp. WH 8102]
1127	gi|1105112834|ref|WP_071820875.1|	12423	0.08	SPPTSSATK	1	1	1	nickel-type superoxide dismutase maturation protease [Synechococcus sp. WH 8102]
1128	gi|499439913|ref|WP_011127377.1|	48111	0.2	SLAAMER;QLDSYAR;ISAEAHELAR;LAVPEGQPQIDDR;HPAVEPLVLSAWGR;LPEFLDGAEAIAFR;GMTRPGMNESEVQAAIEAHFR	1;1;1;1;1;1;1	7	19	MULTISPECIES: Xaa-Pro aminopeptidase [Synechococcus]
1129	gi|499440871|ref|WP_011128335.1|	48498	0.03	ALVPIR;AGLLAETR	1;1	2	9	hypothetical protein [Synechococcus sp. WH 8102]
1130	gi|499441135|ref|WP_011128599.1|	29913	0.19	RFDQLAWPEIQER;IAEAVLAELNPELPIWR;SGVIGDSGAASAELGQALEQR	1;1;1	3	3	MULTISPECIES: creatininase [Synechococcus]
1131	gi|499441496|ref|WP_011128960.1|	12702	0.56	ELGDVSK;MLTGTDLLTK;GVELGSGGAGLGK;VKELGDVSK;TELATQCGYVSK;AYTALLDLETGDEFEIK	0;1;1;0;1;1	4	13	hypothetical protein [Synechococcus sp. WH 8102]
1132	gi|499440918|ref|WP_011128382.1|	13055	0.98	SDLVR;KDGGDR;ELGDVSK;ACGYVSNK;LTGSDLLNK;LMPVGGSEEDEE;MLTGSDLLNK;VKELGDVSK;GVSLGTTGIGGVGK;ACGYVSNKK;LNFTAFYEALLEAK;AYTALLDLKPGDEFEIK	1;1;0;1;1;1;1;0;1;1;1;1	10	139	MULTISPECIES: hypothetical protein [Synechococcus]
1133	gi|499439734|ref|WP_011127198.1|	22205	0.43	AAEQSR;ADGLMAR;VTEQTR;QHVQSVS;DEMGRPR;AGSFAQLAR;DTMLVPK;VTDEAGLQK;ELKDHGFQR;TALETPPLEIHTLGAEVLR	1;1;1;1;1;1;1;1;1;1	10	15	MULTISPECIES: peptide deformylase [Synechococcus]
1134	gi|499439754|ref|WP_011127218.1|	15216	0.53	GSMDEVVR;FDSLLPSIR;LIEQNTGLTPQGVR;WPDLAQHTLEATR;EQLEELMHSAGEGGR;RWPDLAQHTLEATR	1;1;1;1;1;1	6	38	MULTISPECIES: hypothetical protein [Synechococcus]
1135	gi|499440886|ref|WP_011128350.1|	46541	0.47	FADGFR;GSNELVR;IAIDSK;FIQDNTR;QESLALLR;AEVIVAANR;LASLPDPLGR;ELDQGLVLER;LDGLVDLIIPR;GPVGLDGLVTYR;SAAEGLAPALMAR;KLASLPDPLGR;GDGHIAADFADGTR;SAVAPDALTLLTTR;VVPSMDAALEHIR;TTVPEPSAELLQR;ADALQAMADALAER;LAAVDLGQTDDQQR;AEVIVAANREDLER	1;1;1;1;1;1;1;1;1;1;1;1;1;1;1;1;1;1;1	19	71	gamma-glutamyl-phosphate reductase [Synechococcus sp. WH 8102]
1136	gi|499439956|ref|WP_011127420.1|	74625	0.07	GILEK;DAVMNDTR;EVELNAAQSR;VTDVFVPLIR;GIAVTVQDLTR	1;1;1;1;1	5	11	MULTISPECIES: PAS domain-containing sensor histidine kinase [Synechococcus]
1137	gi|499440230|ref|WP_011127694.1|	24537	0.53	AYENR;FDDLQAL;GEGDRYR;FEVGADLK;YTWDPGFSGYR;VEGIDDADVLK;TASAPVKPGSDLR;IKDDVVTMVHR;AVQSQLWEVAIHR;TKVEGIDDADVLK;VIDTEAHGETAAGSQTFR	1;1;1;1;1;1;1;1;1;1;1	11	51	MULTISPECIES: hypothetical protein [Synechococcus]
1138	gi|499439647|ref|WP_011127111.1|	52038	0.19	ASAPLR;LDALQQR;LVAEAQGR;LQDMEAR;GEHLEGLR;TVIIGFDR;FSGTEPLLR;VDAVLAWAK;LAAGGITPPIAATTSR;FLAPELAEAIANAVR	1;1;1;1;1;1;1;1;1;1	10	26	MULTISPECIES: phosphomannomutase [Synechococcus]
1139	gi|499440064|ref|WP_011127528.1|	19972	0.07	AIQALR;SFDEMPR	1;1	2	12	MULTISPECIES: cell division protein SepF [Synechococcus]
1140	gi|499441347|ref|WP_011128811.1|	54535	0.08	AAVFDAK;FEPQINTER;TADICQAWK;QALQDLHQQLDEEQR	1;1;1;1	4	6	MULTISPECIES: glycerol kinase [Synechococcus]
1141	gi|755153109|ref|WP_042503008.1|	29560	0.17	IELMR;EDLLTK;GGQGLISPNAAELLQGR;HPEGLAALLDLAEQVLR	1;1;1;1	4	4	photosystem II S4 domain protein [Synechococcus sp. WH 8102]
1142	gi|499440648|ref|WP_011128112.1|	18103	0.17	FGGPVDHMVPK;SLAEDLETVFLATSTR	1;1	2	3	MULTISPECIES: phosphopantetheine adenylyltransferase [Synechococcus]
1143	gi|499441511|ref|WP_011128975.1|	111029	0.02	DGANALEVSR;YIDDTYEGGR	1;1	2	2	MULTISPECIES: AcrB/AcrD/AcrF family protein [Synechococcus]
1144	gi|499439533|ref|WP_011126997.1|	52654	0.48	GSAQSLR;IILLAEGR;LTELSK;HLDEMVAR;NEHLEK;EVYVLPK;ATDVMVAGK;LAQDPTFYSR;ESLVDSIKR;VAAPTTATELK;YGTEKPLK;QALVMGYGDVGK;AEIQGVTEETTTGVAR;GETLEEYWEYTHR;LGVDCVIADINQAAFGR;SGELPFPAINVNDSVTK;DQADYINVPVEGPYKPDHYR;GYEWDNIKPQVDHITLPSGNR;DQADYINVPVEGPYKPDHYRY	1;1;1;1;1;1;1;1;1;1;1;1;1;1;1;1;1;1;1	19	61	adenosylhomocysteinase [Synechococcus sp. WH 8102]
1145	gi|499439848|ref|WP_011127312.1|	38691	0.24	ELEVNR;VIEGK;ALENVIR;TLYMK;NTDIEK;VQDCLK;LMQENK;IQSQDIELSIK;LGDELDLHEMK;DWYSYPYGSFDEETIR	1;1;1;1;1;1;1;1;1;1	10	34	polysaccharide deacetylase [Synechococcus sp. WH 8102]
1146	gi|499440493|ref|WP_011127957.1|	43658	0.05	FGIQAPPESR;SSELEFDSFR	1;1	2	3	hypothetical protein [Synechococcus sp. WH 8102]
1147	gi|499440894|ref|WP_011128358.1|	89162	0.37	HHPMQQR;LIPYVK;HSVISFMR;YGTPDEFR;LLTYAELAAR;VDAVASMLYR;MPGDDWQK;TIFMGMEFGQR;SLQAASASACDK;APVPAADMKPGAR;GGAAVLDWMVQDGER;LDGFQWSDGSWMQR;VWMPEAHSVTLLEGGR;GIQLLVDDLNTLYK;DYLRPDGEWLANEHGGR;VGVPLAGFYEEIFNTDAAR;IGEHKEWGTLIFNYSR;ADPYGFQHEVRPDNSSVVAR;DAHGLAFFDGTHLYEHGDPR;SLQAASASACDKADDETADTN;GGITHEQHDPWAFRDEWMGDMDR	1;1;1;1;1;1;1;1;1;1;1;1;1;1;1;1;1;1;1;1;1	21	71	glycogen-branching enzyme [Synechococcus sp. WH 8102]
1148	gi|1180291813|ref|WP_083810617.1|	18351	0.07	GAIIGAGSVVTK	1	1	2	hypothetical protein [Synechococcus sp. WH 8102]
1149	gi|755153162|ref|WP_042503060.1|	31566	0.17	DVSGAK;VGVISPSIR;GGLLNSLTGR;GSIVYEGK;QNAAFLQGIYGHAGQR	1;1;1;1;1	5	7	hypothetical protein [Synechococcus sp. WH 8102]
1150	gi|499440485|ref|WP_011127949.1|	27311	0.09	IHLELAR;YIEELLFDDPLPPG	1;1	2	3	phycocyanobilin:ferredoxin oxidoreductase [Synechococcus sp. WH 8102]
1151	gi|499440879|ref|WP_011128343.1|	13877	0.07	ANQQGGSVR	1	1	1	MULTISPECIES: hypothetical protein [Synechococcus]
1152	gi|499441727|ref|WP_011129191.1|	27423	0.17	HPDLTIR;IAVAFSQGR;RESWSWR;VHPDKEGR;LDDVPLAYVK	1;1;1;1;1	5	8	ribonuclease HI [Synechococcus sp. WH 8102]
1153	gi|499439640|ref|WP_011127104.1|	25236	0.02	EAALR	1	1	3	SIMPL domain-containing protein [Synechococcus sp. WH 8102]
1154	gi|499441390|ref|WP_011128854.1|	21465	0.05	QIIGAADQER	1	1	4	phycobilisome polypeptide [Synechococcus sp. WH 8102]
1155	gi|499439443|ref|WP_011126907.1|	50865	0.14	DCPILK;GHPVSGSDPR;SPFPSPPQR;LLAVFQPHR;LLVAEADESDGSLVK;RPIVVVSTAIPTSNPELR	1;1;1;1;1;1	6	13	UDP-N-acetylmuramate--L-alanine ligase [Synechococcus sp. WH 8102]
1156	gi|499441465|ref|WP_011128929.1|	10114	0.67	LGEFAPTR;GPFIADSLLR;GHIKDK;KGPFIADSLLR;QNDTDDKSVIK;SHVPVFITEQMVGHK	1;1;1;1;1;1	6	49	MULTISPECIES: 30S ribosomal protein S19 [Synechococcus]
1157	gi|499440360|ref|WP_011127824.1|	110595	0.13	MAIAR;LASLK;VDLYSLR;LIVQGK;LSTEQK;IIEDQLMR;LAETIQPLR;GQSMEIHSR;DSTVFFITHR;YATLYHQQES;GTHEELMALDGR;ATQINVTENQIGR;NDDGTIQVLTIQR;LPLGYFSDRPVGEVSSR	1;1;1;1;1;1;1;1;1;1;1;1;1;1	14	24	multidrug ABC transporter [Synechococcus sp. WH 8102]
1158	gi|499439812|ref|WP_011127276.1|	10457	0.39	GESCPDK;ISGADPALITPDAR;TVADIQQHLESLSPR	1;1;1	3	22	MULTISPECIES: acyl carrier protein [Synechococcus]
1159	gi|499440321|ref|WP_011127785.1|	66405	0.33	GLDVDR;TLADK;LASGQK;ELQITQAS;LSEAAHNER;GVDVVVGTPGR;AAFPELMLGR;TPQALVLAPTR;TGEAVLFVTPR;TAAFALPLLER;SITVPMPHK;TKDQEGK;GMPEDVFNSLR;AYSAGHPHLK;GYSEPSPIQK;SYEEEAALLK;DLVGQAQTGTGK;ELAMQVADSFK;YLKDPAEVTIR;ATGQPIEAMEVPGNSAINQGR	1;1;1;1;1;1;1;1;1;1;1;1;1;1;1;1;1;1;1;1	20	37	cold-shock protein [Synechococcus sp. WH 8102]
1160	gi|499440915|ref|WP_011128379.1|	8785	0.18	EMDSIR;SPEELVAR	1;1	2	3	hypothetical protein [Synechococcus sp. WH 8102]
1161	gi|499440638|ref|WP_011128102.1|	133099	0.26	FDLPR;VAGGK;VLELAR;DAFADLR;DLINDNR;MEAGLK;ILPLIK;QHIIDGER;LTPVELK;LFEGVSAK;AAYGYFPVGR;QQLSWLGADR;DEYDAMLK;FMDALMDAK;ITEEHQTVCR;VFDASGETELGR;FVAGSMGPTTK;ELGFADPDGMPLR;LKQHIIDGER;ASGPSLADLPIEER;LPTLGHIDFDTMR;AALQGIEEAFEASGER;ENAHVLDVNVDYVGR;YSFGYPACPNVADSR;YGAGVVVGTIDEDGMAR;SQQDAPSPQLPVTTVR;EMADEFSTPDKPR;RYGAGVVVGTIDEDGMAR;SAVAYLEPHMETAEGESTSK	1;1;1;1;1;1;1;1;1;1;1;1;1;1;1;1;1;1;1;1;1;1;1;1;1;1;1;1;1	29	69	methionine synthase [Synechococcus sp. WH 8102]
1162	gi|499440422|ref|WP_011127886.1|	26405	0.41	SDNAPIR;QGNDTGTQYR;TSYQDALNQR;LPGVVSTAVGYAGGQR;VVWSTPAVDFSDLLK;SAIYTTTNQQMSLAQASR;TNPTYQEVCTGTTGHTEVVR	1;1;1;1;1;1;1	7	17	peptide-methionine (S)-S-oxide reductase [Synechococcus sp. WH 8102]
1163	gi|499440736|ref|WP_011128200.1|	25260	0.26	GMSVR;VVEEALQR;VAVSGASGK;AIMRPESTLPPALAAAER;AEAEGVVFTGADQQQNSSIPR	1;1;1;1;1	5	14	NAD(P)-dependent oxidoreductase [Synechococcus sp. WH 8102]
1164	gi|499439695|ref|WP_011127159.1|	26988	0.12	DALNSGSGNVR;EQYVLEK;ADNPLPVPTER	1;1;1	3	6	tRNA (guanosine(46)-N7)-methyltransferase TrmB [Synechococcus sp. WH 8102]
1165	gi|499439705|ref|WP_011127169.1|	22651	0.29	VAAGPGLLAR;AAALPGEPER;IGISQGQDLPLR;TPQNETLFGEPGR;LASFDSPELVTTTR	1;1;1;1;1	5	11	3-methyladenine DNA glycosylase [Synechococcus sp. WH 8102]
1166	gi|499440306|ref|WP_011127770.1|	10603	0.12	LYADGYLHALR	1	1	1	hypothetical protein [Synechococcus sp. WH 8102]
1167	gi|499441002|ref|WP_011128466.1|	20128	0.16	GETAR;AIDSGARPSR;ADRLDFQQLSFGVR	1;1;1	3	4	MULTISPECIES: hypothetical protein [Synechococcus]
1168	gi|499439958|ref|WP_011127422.1|	31204	0.07	LAAQLDDR;WQAAAAGLDHR	1;1	2	2	hypothetical protein [Synechococcus sp. WH 8102]
1169	gi|499440395|ref|WP_011127859.1|	44167	0.06	IQVAPVLER;QAIAGLEQQHGPVR	1;1	2	3	hypothetical protein [Synechococcus sp. WH 8102]
1170	gi|499440742|ref|WP_011128206.1|	24847	0.02	DLFPR	1	1	1	MULTISPECIES: endonuclease III [Synechococcus]
1171	gi|499440126|ref|WP_011127590.1|	40738	0.47	IAAVGK;IADIK;MDIQLGR;ADYEK;TSMGTLGAR;WTLGGIER;AQHLGMGK;INVGSTGSIER;ADYEKETGR;GGIAAVSGTPVAALR;AYGIDEIALVPGGR;GFHWGMATPSPVLPR;LDDGTHNLLGCLK;AGAAGVMVGIGPGAACTSR;GVLGVGIPQATAVADCAAAR;YVPIVADGGIVTGGDICK	1;1;1;1;1;1;1;1;1;1;1;1;1;1;1;1	16	65	MULTISPECIES: guanosine monophosphate reductase [Synechococcus]
1172	gi|499441516|ref|WP_011128980.1|	83747	0.18	ANLGFR;GSDAK;LIPDK;SQVEK;VAPAIQPR;ALSIIQGR;FSCDGPGR;DYDPAK;HIDNVLDR;EIHEGQK;TNWGIGHSIK;LIPDKANLGFR;LMDAIDAGQPLVLDGK;DYDPAKHIDNVLDR;VDNPATFELFGKPGHFDR	1;1;1;0;1;1;1;1;1;1;1;1;1;1;1	14	191	photosystem I P700 chlorophyll a apoprotein A1 [Synechococcus sp. WH 8102]
1173	gi|499441866|ref|WP_011129330.1|	57678	0.36	QNLQLR;SQVEK;VEELK;FGATEK;VVASIVER;EVLISK;WNTAVAGSK;SHFGINQQK;KAIPAAEIK;DGLLVGSEIEK;NQVNPYFAEK;KWNTAVAGSK;MYLDEIGHEEFR;EAGLSSIQSGFDNPR;IGWENMDETDLK;ELDEELNLPEEIK;LTAEDLQDIATASLK;NVTGNPLAGIDPNEIVDTRPYTTK	1;0;1;1;1;1;1;1;1;1;1;1;1;1;1;1;1;1	17	48	ferredoxin--nitrite reductase [Synechococcus sp. WH 8102]
1174	gi|499439561|ref|WP_011127025.1|	19248	0.23	QLPGK;LEGIDSR;KGGEPK;VNPASDFPER;LVGAQGLQGELR	1;1;1;1;1	5	8	ribosome maturation factor RimM [Synechococcus sp. WH 8102]
1175	gi|499439665|ref|WP_011127129.1|	51433	0.02	NAVNILAK	1	1	2	ammonium transporter [Synechococcus sp. WH 8102]
1176	gi|499439877|ref|WP_011127341.1|	14602	0.16	ALEALPLR;QAENDLALAQLAR	1;1	2	5	DNA-binding protein [Synechococcus sp. WH 8102]
1177	gi|499441319|ref|WP_011128783.1|	70874	0.07	DLLLR;YVLDR;EAPVQQGR;VELVGQESR;ELQQLDQR;DFSYSFSPEDR	1;1;1;1;1;1	6	13	ABC transporter ATP-binding protein [Synechococcus sp. WH 8102]
1178	gi|499441069|ref|WP_011128533.1|	33676	0.22	YGDNPNR;GVISVTER;RVAEAWLAER;GAGTMSPHTVLR;NYGDIWLPFEK;EALGFPLLEGGTLPSAA	1;1;1;1;1;1	6	15	glycine--tRNA ligase subunit alpha [Synechococcus sp. WH 8102]
1179	gi|499441820|ref|WP_011129284.1|	24262	0.2	IVEEAFR;EAGRPDLCSNASA;TSVALLSGGLDSATAAAMALEEGDR	1;1;1	3	14	7-cyano-7-deazaguanine synthase [Synechococcus sp. WH 8102]
1180	gi|1105112692|ref|WP_071820843.1|	96278	0.14	YGADTAR;APPEK;LVESADSR;GIDLSGK;TSDDAPK;WLEGHPPR;YSPADLEQR;RVIVVPGK;NYVITDVIAR;GLIDVAEPFDR;HGEQQGWAVAK;LLTQGMVQGTTYR;APPEKDLEWDDSDVEGQFR	1;1;1;1;1;1;1;1;1;1;1;1;1	13	27	leucine--tRNA ligase [Synechococcus sp. WH 8102]
1181	gi|499439441|ref|WP_011126905.1|	12073	0.31	SADGR;ASVWLSGNQQPLR;MEELTGGLNLNLPGMGG	0;1;1	2	14	MULTISPECIES: YbaB/EbfC family nucleoid-associated protein [Synechococcus]
1182	gi|499441348|ref|WP_011128812.1|	57135	0.04	SADGR;LQPLVEER;TAEQGGASLR	0;1;1	2	2	glycerol-3-phosphate dehydrogenase [Synechococcus sp. WH 8102]
1183	gi|499439474|ref|WP_011126938.1|	48824	0.11	WAEGGLQR;LASGGIAELR;RLVWAK;TSHGGEQVTAGA;LTTWVIDDGSLDR	1;1;1;1;1	5	9	glycosyl transferase family 2 [Synechococcus sp. WH 8102]
1184	gi|499441323|ref|WP_011128787.1|	44876	0.18	VAPATNR;IVDLQR;GLPAFLR;FEALSK;DNLSFGLR;ELSGGQK;RGSEPVPVIR;LHDGDHLVQVR;LQQLGTPMELYR	1;1;1;1;1;1;1;1;1	9	16	ABC transporter ATP-binding protein [Synechococcus sp. WH 8102]
1185	gi|499441639|ref|WP_011129103.1|	22990	0.28	QPDGR;VNAPQPGAALLAAR;ADLDATTAILQQR;AELFSIPLLGAVIR;RADLDATTAILQQR	0;1;1;1;1	4	5	MULTISPECIES: 1-acyl-sn-glycerol-3-phosphate acyltransferase [Synechococcus]
1186	gi|499440888|ref|WP_011128352.1|	157331	0.04	QPDGR;VDPGDLR;LGLGPDLQVR;VTVEAAGPADR;GSQLTATGTPVR;LTPSGDEIQLTSR	0;1;1;1;1;1	5	6	hypothetical protein [Synechococcus sp. WH 8102]
1187	gi|499439994|ref|WP_011127458.1|	69967	0.07	EYGGSLATR;LTLMSESLR;SLAVDGDSVSR;VPGEAAGPNAELEK	1;1;1;1	4	5	succinate dehydrogenase [Synechococcus sp. WH 8102]
1188	gi|499441764|ref|WP_011129228.1|	13692	0.19	AFEFPASFR;FADSHEYANADGELVR	1;1	2	18	MULTISPECIES: glycine cleavage system protein H [Synechococcus]
1189	gi|499440872|ref|WP_011128336.1|	34121	0.11	ITELVEER;AIALESHGGGR;DYVEDGITYTGTHG	1;1;1	3	5	MULTISPECIES: cation transporter [Synechococcus]
1190	gi|755154655|ref|WP_042504506.1|	46172	0.03	QSDSGDAAPGPLQR	1	1	2	divalent metal cation transporter [Synechococcus sp. WH 8102]
1191	gi|499439466|ref|WP_011126930.1|	44588	0.51	AFIHIR;EVVEIATR;TQAQAIGTAS;AAPYSMK;VEVPQPDGSR;GATIPEGYLK;ILCTSAWTK;AWEEIGGKPMR;FDYDGDYGTVLNR;FVHMDIAHEYQR;VAALTGAQVNNLPNPR;KVAALTGAQVNNLPNPR;LTNRFDYDGDYGTVLNR;IFNQMTESHQVGELAK;FEEEILHPASPGSVYHMTK;LLDLLLEEKPDSIVHFAEQR	1;1;1;1;1;1;1;1;1;1;1;1;1;1;1;1	16	135	MULTISPECIES: NAD-dependent dehydratase [Synechococcus]
1192	gi|499441168|ref|WP_011128632.1|	15295	0.21	GEAESEAR;ALINDYMSR;EVIDLPQDAANR	1;1;1	3	59	MULTISPECIES: photosystem II protein Psb27 [Synechococcus]
1193	gi|499440255|ref|WP_011127719.1|	21833	0.2	STFLQA;LVPFER;LAVMLLQASR;SGQSQQPLDSAPEITLR	1;1;1;1	4	9	MULTISPECIES: hypothetical protein [Synechococcus]
1194	gi|499441041|ref|WP_011128505.1|	38072	0.14	ASVVGEVR;QEALLK;SAQTVAK;LVVEQGVQAR;VDFFYDDSR;VDFFYDDSRDR	1;1;1;1;1;1	6	12	D-alanine--D-alanine ligase [Synechococcus sp. WH 8102]
1195	gi|499441160|ref|WP_011128624.1|	44780	0.07	EGVETLR;VRPSLGGAADR;DPNLQGDGLAR	1;1;1	3	12	MULTISPECIES: dihydroorotase [Synechococcus]
1196	gi|499441462|ref|WP_011128926.1|	23058	0.51	TALMAR;ADCVIR;DWQGK;EITDALGR;ATLDLK;QGTASTLTR;LGIAADAK;TYNLAMNR;VEDVTVVK;ETTANDLMHR;DFGTSLEAPK;TKEITDALGR;VLIVLTEPSDVVR	1;1;1;1;1;1;1;1;1;1;1;1;1	13	113	MULTISPECIES: 50S ribosomal protein L4 [Synechococcus]
1197	gi|499441394|ref|WP_011128858.1|	59696	0.89	YIHAR;GGSPALTR;SQVAFNR;SSFYK;SLASGIAPR;IVSITEVM;SFAGSDSAR;ALSAESK;IVVATQAAR;EQETFQR;GVELNVK;SHADCPHR;LTVRDFIR;DMSSQMK;FFNSVAPQR;FIDGYLSTR;WGNPVSFQR;CTELEAQLR;FIELNFK;FFETNAPYR;AVGLSAEYK;GDAYVTFGLGQR;RFFETNAPYR;AVGLSAEYKR;TAGNTYLVSGK;APGITSGNDSAPLR;TGTQSGAPDPTK;QSCDQMAIGVGPR;QVFGNAHVMNFER;CPGDSPDQLNALIR;QVMGNPHLMEFER;ASNQTSLGFGATTK;APQSQAEISEHTK;TGTQSGAPDPTKK;KQSCDQMAIGVGPR;GQAGQKPALTIGEFK;ISVPSQA…	1;1;1;1;1;1;1;1;1;1;1;1;1;1;1;1;1;1;1;1;1;1;1;1;1;1;1;1;1;1;1;1;1;1;1;1;1;1;1;1;1	41	1267	phycobilisome linker polypeptide [Synechococcus sp. WH 8102]
1198	gi|499440544|ref|WP_011128008.1|	15554	0.04	QLQEIR	1	1	1	hypothetical protein [Synechococcus sp. WH 8102]
1199	gi|755153003|ref|WP_042502903.1|	46570	0.49	YGADR;FAADFK;FMYEK;TSNTITK;KAVEK;ANSFDDDK;AMLPVYESK;KFAADFK;QIQDAGITPK;ANSFDDDKVR;VMPNHHLSQTVR;GFACDWTDAAK;KAMLPVYESK;MAIDEINAAGGVEVDGK;GFACDWTDAAKGEK;LIDQDQVPVVFGGWTSASR;QVADPQESAYNMVYLWK;IEYIVEDGASDWPTFAEK;KLIDQDQVPVVFGGWTSASR	1;1;1;1;1;1;1;1;1;1;1;1;1;1;1;1;1;1;1	19	382	MULTISPECIES: urea ABC transporter substrate-binding protein [Synechococcus]
1200	gi|499440324|ref|WP_011127788.1|	10851	0.29	AIDDLQEVEWMGR;GFAFVEMVNDEDEQK	1;1	2	58	MULTISPECIES: RNA-binding protein [Synechococcus]
1201	gi|499440715|ref|WP_011128179.1|	31505	0.06	AVEAVYGPVSLEESAQR	1	1	1	transcriptional regulator [Synechococcus sp. WH 8102]
1202	gi|499439972|ref|WP_011127436.1|	12926	0.06	LTVEQLR	1	1	1	MULTISPECIES: hypothetical protein [Synechococcus]
1203	gi|499440411|ref|WP_011127875.1|	27897	0.05	STPGDTLELGQCR	1	1	1	MULTISPECIES: glutamate racemase [Synechococcus]
1204	gi|499439453|ref|WP_011126917.1|	60709	0.01	WLLAR	1	1	1	ATP-dependent helicase [Synechococcus sp. WH 8102]
1205	gi|755154141|ref|WP_042504011.1|	9788	0.06	MVIVK	1	1	1	MULTISPECIES: hypothetical protein [Synechococcus]
1206	gi|499439593|ref|WP_011127057.1|	89372	0.15	VINVPK;SIEESLVR;LAPIEPIAADG;GDGELITLTR;TQYDLIK;SFLAGLNDAQR;DRPSSAPANAVR;WGIPYIVVGGLR;VDRDRPSSAPANAVR;EIVTQELQLDPK;FAHVLVDEYQDTNR	1;1;1;1;1;1;1;1;1;1;1	11	20	ATPase AAA [Synechococcus sp. WH 8102]
1207	gi|499439928|ref|WP_011127392.1|	7931	0.56	MQAGDK;GEAFDMK;VISPTLPVIVAFGR;GQSGEVVSVLNDWK	0;1;1;1	3	30	MULTISPECIES: ferredoxin:thioredoxin reductase [Synechococcus]
1208	gi|499441193|ref|WP_011128657.1|	37825	0.78	VSAER;DLYER;SLSGK;WFGLTR;NPEAAQR;DDALIER;MQAGDK;APMFNADR;DLRDSEGR;HYNSDK;ASRNPEAAQR;FTEATGIQVK;MQAGDKGEADR;LLEAKDDALIER;HYNSDKDLYER;WPDPVHVNITGGGVTR;AVAQGQCGVALANSYYLGR;GIVNNLAEPVFSSDTPMIR;VNAEQVSSYGALADPSLK;LNTEGDDSPADVLILADVAR;GIGEDPVLQAWGPFNQAK;AAGMNLFQTVDSDALNQAVPR;LLEFLSSDQAQGGYAAANHEYPLK	1;1;1;1;1;1;0;1;1;1;1;1;1;1;1;1;1;1;1;1;1;1;1	22	462	iron ABC transporter substrate-binding protein [Synechococcus sp. WH 8102]
1209	gi|499441307|ref|WP_011128771.1|	30886	0.12	VLAEVSR;IHLPDLASPSR;MDVGLGHWVDGGQQGR	1;1;1	3	15	dimethylglycine N-methyltransferase [Synechococcus sp. WH 8102]
1210	gi|499440144|ref|WP_011127608.1|	17932	0.05	AAGTTAER	1	1	1	MULTISPECIES: divergent PAP2 family protein [Synechococcus]
1211	gi|499439684|ref|WP_011127148.1|	42401	0.24	DVDIQR;IEAELIATR;VRPGETPDR;SGQALATATVR;LEQPGQAK;ELEPLQQQK;LLQEANQTAYVR;TDNEPLDLQVIAVR;GESVVYAYPDVKPNR	1;1;1;1;1;1;1;1;1	9	29	MULTISPECIES: polynucleotidyl transferase [Synechococcus]
1212	gi|499441213|ref|WP_011128677.1|	15823	0.04	FPAWGK	1	1	1	MAPEG family protein [Synechococcus sp. WH 8102]
1213	gi|499439542|ref|WP_011127006.1|	18765	0.55	QLLALAADVR;TLWMDLADLGR;EVDQQLNELSR;RAEQHLNDLMNQGR;QQLQQDAEEQRK;FKEVDQQLNELSR;LAAFLSQNPVQEQLFR	1;1;1;1;1;1;1	7	10	hypothetical protein [Synechococcus sp. WH 8102]
1214	gi|499441707|ref|WP_011129171.1|	40033	0.07	AYSAPLEGR;AAVEQLK;SVEEIDAALR	1;1;1	3	7	histidinol-phosphate aminotransferase [Synechococcus sp. WH 8102]
1215	gi|499441736|ref|WP_011129200.1|	14614	0.33	VGDLDR;EPGPMK;MLHTMLR;KEYPSGR;STCAAISGK;RKEYPSGR	1;1;1;1;1;1	6	13	MULTISPECIES: lactoylglutathione lyase [Synechococcus]
1216	gi|499439729|ref|WP_011127193.1|	53204	0.14	MVHVGPR;STIVSK;GLSEDVVR;QQADTGTK;DLVSQPYK;GLVQMGPAAK;LGIPLSEQK;INSGDTGQFER	1;1;1;1;1;1;1;1	8	21	Fe-S cluster assembly protein SufB [Synechococcus sp. WH 8102]
1217	gi|499439732|ref|WP_011127196.1|	46755	0.17	EIVFTR;LQAIEGVR;TVTAEFVR;HYGVTASAR;ATESFEAAR;NASEAINLVAR;YRDDMGVLSDR;VLGPTPEQQSDR	1;1;1;1;1;1;1;1	8	24	cysteine desulfurase [Synechococcus sp. WH 8102]
1218	gi|499440777|ref|WP_011128241.1|	13246	0.56	ELENYR;EQQSVIAR;LFESQTSMR;FYALPEDDVR;WTGENICK;KLFESQTSMR;YNDIPLTPSESER	1;1;1;1;1;1;1	7	18	hypothetical protein [Synechococcus sp. WH 8102]
1219	gi|499441909|ref|WP_011129373.1|	80554	0.07	DLELGR;FPFGPK;VQVIPPGVDAGR;DVFQQVFDLVDR;YDLYGSVAYPK	1;1;1;1;1	5	6	glycosyl transferase family 1 [Synechococcus sp. WH 8102]
1220	gi|499441721|ref|WP_011129185.1|	27052	0.18	QVQAPQR;VVDTEAQLAR;GTGQADGLDYR;DLTYLTGPDLSSTVQR	1;1;1;1	4	22	hypothetical protein [Synechococcus sp. WH 8102]
1221	gi|499441108|ref|WP_011128572.1|	52456	0.02	LAIAPGEVVNPR	1	1	2	NAD(P)H-quinone oxidoreductase subunit D4 [Synechococcus sp. WH 8102]
1222	gi|755153517|ref|WP_042503405.1|	24708	0.43	EAVLV;AGNAWK;NLAQIK;YVPDFAK;LAGAVLNPSTR;AVDEAGADWIHVDVMDGR;STKPLVISPSILSADFSR;VIEAGANAIVSGSGVFNQPDYAEAIK	1;1;1;1;1;1;1;1	8	85	ribulose-phosphate 3-epimerase [Synechococcus sp. WH 8102]
1223	gi|1180291864|ref|WP_083810668.1|	36190	0.15	FANVEEAR;DIASIPETWR;EFTEHTACGGQR;VSLSVATPVQSAPTTR	1;1;1;1	4	4	proline hydroxylase [Synechococcus sp. WH 8102]
1224	gi|755154601|ref|WP_042504455.1|	16846	0.05	TTITTAAK	1	1	2	S-adenosylmethionine decarboxylase proenzyme [Synechococcus sp. WH 8102]
1225	gi|499441133|ref|WP_011128597.1|	38252	0.22	NLDTK;STTLEWQR;MDFIGAASVR;TGVGELLLVAR;TLEIDQASLR;HGFSTLNLNPSAQAAAA;QQQPLLDLQAQIGGGR	1;1;1;1;1;1;1	7	15	long-chain acyl-[acyl-carrier-protein] reductase [Synechococcus sp. WH 8102]
1226	gi|499441000|ref|WP_011128464.1|	37251	0.36	IVAPGR;ANVLK;QAAMAER;LYTSDLR;AFFGDLPVR;THTSPVQIR;GTVMAFLK;TQVQSLLAER;YSGFAAGLGVER;LPGSERPLVGQR;ESIDVTAPASGIPMGHR;DYYNFTALNIPEDHPAR	1;1;1;1;1;1;1;1;1;1;1;1	12	35	phenylalanine--tRNA ligase subunit alpha [Synechococcus sp. WH 8102]
1227	gi|499440330|ref|WP_011127794.1|	33223	0.06	YSTIAPTER;ELAPTIPTK	1;1	2	2	lipoyl synthase [Synechococcus sp. WH 8102]
1228	gi|499441272|ref|WP_011128736.1|	11529	0.58	LTVGK;LEVDGNPSTR;DAYEVQGIPTLILYR;LTVGKLEVDGNPSTR;LMAPLMDWAADTYGER	1;1;1;1;1	5	36	thiol reductase thioredoxin [Synechococcus sp. WH 8102]
1229	gi|755153789|ref|WP_042503663.1|	7296	0.1	AKPKAK	1	1	1	hypothetical protein [Synechococcus sp. WH 8102]
1230	gi|499441206|ref|WP_011128670.1|	16891	0.13	IAGVR;KIAGVR;TPEITLTPR	1;1;1	3	22	MULTISPECIES: hypothetical protein [Synechococcus]
1231	gi|499441777|ref|WP_011129241.1|	15775	0.6	LVLSAR;QQFIR;ELGLIR;VDDNWR;MELGLIR;FLADLK;GINPLIK;QFFTQVAAGR;VDDNWRIAR;IDAAYLLTTK;IQEGDVILTVK	1;1;1;1;1;1;1;1;1;1;1	11	29	MULTISPECIES: hypothetical protein [Synechococcus]
1232	gi|499440897|ref|WP_011128361.1|	12822	0.3	AGDTVK;GAGMVGK;FINNK;LGTDAGMLAFEPATVNIK	1;1;1;1	4	154	plastocyanin [Synechococcus sp. WH 8102]
1233	gi|499440044|ref|WP_011127508.1|	112865	0.02	QESVATGLDR;EEVLLTWRRPARK	1;1	2	2	glycosyl transferase [Synechococcus sp. WH 8102]
1234	gi|499439463|ref|WP_011126927.1|	12858	0.71	AQLQGD;QGGPSK;AAESGSDNPLDQLR;VVQAFTTGSADPLDDLR;LSLMQEILPVGLAVVER;VVQAFTTGSADPLDDLRQEGEPTAR	1;1;1;1;1;1	6	16	hypothetical protein [Synechococcus sp. WH 8102]
1235	gi|499441265|ref|WP_011128729.1|	15125	0.11	LAGADPAAPAEAVTR	1	1	8	MULTISPECIES: hypothetical protein [Synechococcus]
1236	gi|499441082|ref|WP_011128546.1|	67688	0.25	AVADAR;TDAPVSR;YITTDR;GVIVYFR;AYNVGK;VLLMASK;IPIQASIGSR;IDLPGADPDR;LKELIPR;DALEEPTK;IIASTSISAIR;LLQDTGTVANR;RGEYIDMK;ESIEEPYVK;ADALTTIVHQDK;TGLGVPEILQAVVDR;YEPETSSAMGFGFR	1;1;1;1;1;1;1;1;1;1;1;1;1;1;1;1;1	17	36	elongation factor 4 [Synechococcus sp. WH 8102]
1237	gi|755154537|ref|WP_042504393.1|	6757	0.13	LTLSALER	1	1	1	MULTISPECIES: hypothetical protein [Synechococcus]
1238	gi|499439621|ref|WP_011127085.1|	21134	0.5	VFLSR;GWPLR;GADWQER;LLMPEDWK;RLLMPEDWK;EGTPVLPSIYGLFR;DYVQPDFYEMQDAY;KDYVQPDFYEMQDAY;ETFDMYGIQFDGHPHPK	1;1;1;1;1;1;1;1;1	9	27	MULTISPECIES: NAD(P)H-quinone oxidoreductase subunit J [Synechococcus]
1239	gi|499441665|ref|WP_011129129.1|	18271	0.19	AGVVQLR;LLLGSLGI;LVTSPYDR;DASDRPLTPR	1;1;1;1	4	7	MULTISPECIES: phosphohistidine phosphatase [Synechococcus]
1240	gi|499441469|ref|WP_011128933.1|	8031	0.57	FQQATR;ELFQLR;QLANTHR;ARPNAAEVR;LAQLMTVQSER	1;1;1;1;1	5	42	50S ribosomal protein L29 [Synechococcus sp. WH 8102]
1241	gi|499440979|ref|WP_011128443.1|	26746	0.08	AVDLAIG;NLDLEAVEEGAVK	1;1	2	4	hypothetical protein [Synechococcus sp. WH 8102]
1242	gi|499440553|ref|WP_011128017.1|	23625	0.27	VEAAYDAVLMAR;LGLSPGASFDEVQAAR;QQGQVSAAAASASQK;EESAASGNPSLPGVSVLQR	1;1;1;1	4	14	hypothetical protein [Synechococcus sp. WH 8102]
1243	gi|499441470|ref|WP_011128934.1|	11478	0.69	TVVVAVESR;VGTVVSDK;ITETRPMSR;FPHPIYQK;SAGSTAPAPEAAAK;WAIAEVLSHSPK;YKAHDEDNSCR	1;1;1;1;1;1;1	7	166	MULTISPECIES: 30S ribosomal protein S17 [Synechococcus]
1244	gi|499441055|ref|WP_011128519.1|	38896	0.06	DLMNASAR;YPNTPVLDQYVAR	1;1	2	4	hypothetical protein [Synechococcus sp. WH 8102]
1245	gi|499440513|ref|WP_011127977.1|	26413	0.31	QLTVR;ETLAITDR;ALAVGAEGPR;YYLGEAFQL;GMGILVTDHNVR;LGLGYLPQEPSVFR;QNLEIALDQTDLSPQHR	1;1;1;1;1;1;1	7	14	MULTISPECIES: LPS export ABC transporter ATP-binding protein [Synechococcus]
1246	gi|499439479|ref|WP_011126943.1|	51471	0.69	IDPQR;SAAALK;SINLPGFR;ELAADAK;KTPAK;SLFTPDLVR;IKEVK;LKDDAER;VTTESRPGSR;AAFEIELK;LAVTVTVPAER;QLATVVPVEGR;TVVIQQLGAVR;KELAADAK;KKPAAK;TSYEDAINSLSR;ASALETMVDGAWR;VDEMLEDSRK;ELPELNDAFAK;ASFEPVAYDAAK;KQLATVVPVEGR;AAEQGDIAVLGFK;NLMQNSRPEAEER;TVDCQFPDDYPK;MIPGFIEGVIGMAVGDSK;TVDCQFPDDYPKEDAR;NLLEQTAAQFAQQGMDVK;SFALTALAEAEGISVEDDAVDAK;DALIGALVEQLEVELPEALIQQESR	1;1;1;1;1;1;1;1;1;1;1;1;1;1;1;1;1;1;1;1;1;1;1;1;1;1;1;1;1	29	152	trigger factor [Synechococcus sp. WH 8102]
1247	gi|499441359|ref|WP_011128823.1|	56823	0.09	SAEVQR;TGRPDFR;WMHDLR;GGYLIGNMR;AGGFTEQSQR;HYWVTSK	1;1;1;1;1;1	6	7	MULTISPECIES: alkaline invertase [Synechococcus]
1248	gi|499441291|ref|WP_011128755.1|	77795	0.62	ATLTAR;LLSFR;ALDEVR;INLTLR;IIEGLTR;VAGSEK;EGRPPER;QQILK;ALDAIK;VGDEVTVR;VEDVVK;ITGLPVK;EGLSPHAPR;LHILEK;AISEVLK;VATASNSK;LLGNSFK;DTFPYVVR;VHGSGLFQR;MLEAIDTPR;AQEQLLK;EIGHGALAER;AISALAGVLPR;AILPVLPAK;KFDQTK;AEAAEAIAGLK;DKALDAIK;AISEVLKK;GITALQMDMK;APVSGAAMGLIK;VNEGEVFSGSITR;MQGQTQSISFDGR;EGMIHISQLSEAR;IDPELIGTVIGPGGR;KFDQTKDER;VGLLGDDFVLNPSYR;IIPIGAFVEILPGK;KVNEGEVFSGSITR;EGIDFLPLICDYEER;AEAAEAIAG…	1;1;1;1;1;1;1;1;1;1;1;1;1;1;1;1;1;1;1;1;1;1;1;1;1;1;1;1;1;1;1;1;1;1;1;1;1;1;1;1;1;1;1;1	44	324	polyribonucleotide nucleotidyltransferase [Synechococcus sp. WH 8102]
1249	gi|499439973|ref|WP_011127437.1|	44356	0.33	FNVAMGR;VLQLGK;LAQAEK;AMALAVTASR;HGMEAAQK;EDVAANASTYLR;ETALLDFETPGR;IGDPNQEFASAAELEGK;AFQDAGHTAVLIIGDFTAR;GMADLFPAGDPTDADQALAAR;SLGNVVGLEEDPLSMYSK	1;1;1;1;1;1;1;1;1;1;1	11	25	tyrosine--tRNA ligase [Synechococcus sp. WH 8102]
1250	gi|499441767|ref|WP_011129231.1|	16770	0.55	QAALK;TALDTIGR;KEIDR;YSVTVK;KEIDRR;DIVVPEIHR;NFLLPFGK;AVPVTPAVMK;DGDLVEVAPGYAR;VQVVLNEDVLSLGK	1;1;1;1;1;1;1;1;1;1	10	82	MULTISPECIES: 50S ribosomal protein L9 [Synechococcus]
1251	gi|499440292|ref|WP_011127756.1|	45785	0.03	ADTAK;KADTAK	1;1	2	4	hypothetical protein [Synechococcus sp. WH 8102]
1252	gi|499441561|ref|WP_011129025.1|	41129	0.14	DELVR;LQELESVER;ASDQIGLAAEAR;RLQELESVER;ATDLALGGQGAPLVPR	1;1;1;1;1	5	5	anhydro-N-acetylmuramic acid kinase [Synechococcus sp. WH 8102]
1253	gi|499439562|ref|WP_011127026.1|	6461	0.39	DLQPA;LKDLQPA;AAVLFEGGNWDK	1;1;1	3	3	MULTISPECIES: hypothetical protein [Synechococcus]
1254	gi|499439583|ref|WP_011127047.1|	26314	0.53	GVVDK;NIAQK;SVALATQLR;ELEGNLVAAIGK;YLGDLSGGQILK;DQIQPSPSAAAYVER;STMDELPIDQAMADR;LGDHPVVGPVGMQELNR;SHTMAENTGFVSCFLK;IHAVAQESPELLVGHHYTR	1;1;1;1;1;1;1;1;1;1	10	79	heme oxygenase (biliverdin-producing) [Synechococcus sp. WH 8102]
1255	gi|755153098|ref|WP_042502997.1|	37003	0.07	ILPVVQTR;FAIAAPGKPSTIYANR	1;1	2	5	hypothetical protein [Synechococcus sp. WH 8102]
1256	gi|499440432|ref|WP_011127896.1|	51513	0.13	YDGVK;LQAGGVSSR;AEGFGAEVQR;ELVDEHLQR;AEEAESLASMTAR;QPASFCGVVGLKPTYGR	1;1;1;1;1;1	6	30	glutamyl-tRNA(Gln) amidotransferase subunit A [Synechococcus sp. WH 8102]
1257	gi|499441446|ref|WP_011128910.1|	42376	0.29	ALQAIGR;DAIVWR;GISQDK;STSALGK;RPGLEEER;SQAALGVVLR;FDREEAQR;VADLHSEMR;SIGIVTAADSR;HYAEQGVDLK;GGSGYTEDAAIAALR;KPTETEVIITGR	1;1;1;1;1;1;1;1;1;1;1;1	12	34	hypothetical protein [Synechococcus sp. WH 8102]
1258	gi|499440088|ref|WP_011127552.1|	29356	0.12	VLAPGGR;VLDLGSGSGK;QAAPVVAEAIGYGNVR	1;1;1	3	5	SAM-dependent methyltransferase [Synechococcus sp. WH 8102]
1259	gi|499441508|ref|WP_011128972.1|	35836	0.19	QDAALQR;EVLSDMR;QFGTSK;LYGELHR;FLPALAFIEGAR;TAEVLEQLSHNVPELVAVLLR	1;1;1;1;1;1	6	8	glycosyltransferase [Synechococcus sp. WH 8102]
1260	gi|499439541|ref|WP_011127005.1|	56323	0.3	AADAPAMG;WLDQR;NEGVSTR;LEAQQAR;LVVGGFER;EVTVSVAGR;IATELHLK;EAAAVAMTGK;WHGLADVEK;YLDLIVSPDSR;GLHAPELADSVGR;LVMLLTDSPSIR;DVIAFPLLRPEPR;AGLEAQQEGWFK;EHANAFSELTDPVDQR	1;1;1;1;1;1;1;1;1;1;1;1;1;1;1	15	44	lysine--tRNA ligase [Synechococcus sp. WH 8102]
1261	gi|499439490|ref|WP_011126954.1|	25631	0.08	DALSAAVTAR;LQQLPAALQR	1;1	2	2	MULTISPECIES: hypothetical protein [Synechococcus]
1262	gi|499440382|ref|WP_011127846.1|	9597	0.31	INELK;AFQHCEGR;DAINPGSQQGPGR	1;1;1	3	7	hypothetical protein [Synechococcus sp. WH 8102]
1263	gi|499440336|ref|WP_011127800.1|	30228	0.3	TVVSSSAESLS;HLAALGITER;IEAAGVILPLSR;ELLSSAESRPPAR;GSAGTVTQITEAAGR;ELLLNLFAADTPLHDGAVLVR	1;1;1;1;1;1	6	16	MULTISPECIES: TIGR00159 family protein [Synechococcus]
1264	gi|499440535|ref|WP_011127999.1|	18877	0.06	EAESWGLAVR	1	1	1	diadenosine tetraphosphate hydrolase [Synechococcus sp. WH 8102]
1265	gi|499441200|ref|WP_011128664.1|	23303	0.56	AIGVVR;VLTLMR;HFVSLDVR;GELPLEHLR;ADGSRPLPFK;DHPIPPVTEPQQYR;GLYKPSDDDQLTR;GTLIDAEGGEVETVVLGR;HLAMEQPHLWVVYPR;GELIFTKPETGELVVK	1;1;1;1;1;1;1;1;1;1	10	41	MULTISPECIES: hypothetical protein [Synechococcus]
1266	gi|499440530|ref|WP_011127994.1|	34375	0.07	AYKDSK;LVITASEVHNPASGGGR	0;1	1	2	MULTISPECIES: light-dependent protochlorophyllide oxido-reductase [Synechococcus]
1267	gi|499441122|ref|WP_011128586.1|	34524	0.45	AVDALPDR;LQNSSHPSR;AYKDSK;AAAAADDMDLPK;LCNMISTQELHR;NITGGYVSQALAGER;DGQQFSQELSDK;AFQTIFPWFQK;LQHVLMDLGDLDSVR;IPIPAPADLGDLSGFEAGFK;VADVVAHPDFAESGVHWSWGNR	1;1;0;1;1;1;1;1;1;1;1	10	68	MULTISPECIES: protochlorophyllide oxidoreductase [Synechococcus]
1268	gi|499440729|ref|WP_011128193.1|	17963	0.27	DYPRPPR;LDACQDQIR;AVWTYNHPSER;GVASYYDVVAGEQR	1;1;1;1	4	19	nucleotidyltransferase domain-containing protein [Synechococcus sp. WH 8102]
1269	gi|499439893|ref|WP_011127357.1|	17457	0.86	AFVTGGQR;DMDYYLR;VAQVLCESR;QAGGQLFQK;SLGTPLEAMAEAVR;YLSPGELDQIK;SIVSNSIINADAEAR;MSIVSNSIINADAEAR;LVTYGIVAGDVTPIEEIGVIGAK;TVAMGLLTGDDAAEAGTYFDYVVGALA	1;1;1;1;1;1;1;1;1;1	10	587	MULTISPECIES: allophycocyanin subunit alpha [Synechococcus]
1270	gi|499439547|ref|WP_011127011.1|	18483	0.08	AAAAAAR;LTIGLGK	1;1	2	2	MULTISPECIES: SsrA-binding protein [Synechococcus]
1271	gi|499439807|ref|WP_011127271.1|	48764	0.07	SWQTYAIR;QLHGDRPPLPTDGLGPGSWGSR	1;1	2	2	hypothetical protein [Synechococcus sp. WH 8102]
1272	gi|499441653|ref|WP_011129117.1|	13516	0.18	IQELETDLNR;ITQASEFEAQQVR	1;1	2	25	MULTISPECIES: hypothetical protein [Synechococcus]
1273	gi|499441854|ref|WP_011129318.1|	17509	0.23	LDLAGVK;DLTEGMADGVVK;GVELTPEQWAHVTELER	1;1;1	3	4	MULTISPECIES: hypothetical protein [Synechococcus]
1274	gi|499441483|ref|WP_011128947.1|	34063	0.56	NFGSK;SPELEIGR;IGISIPQSR;AYNCLK;GVGYRPVDR;MLQYQIDR;GQATTLGNALR;IEHQVEEDR;SADEVIEALER;LVVAGPAEVTAK;SQSGVFLIGPLER;VLMGGLEGSAVTAIR;EDVLDILLNCK;IAGVNHEYATVPGVR;DLQFSSQVEVVDGNR;VNFTIDETAVAEGGSAR	1;1;1;1;1;1;1;1;1;1;1;1;1;1;1;1	16	269	MULTISPECIES: DNA-directed RNA polymerase subunit alpha [Synechococcus]
1275	gi|499440178|ref|WP_011127642.1|	41909	0.28	TPLVLVR;QGVPVAVR;VEPTLLGR;VSSSADVLR;MEVFVPELR;ADLSSLTVTTR;VAGVLEISNPHPR;ALKPNPAGNANQR;YQHPSEVEPGMLAR;VLASSSGCDEPLLQR	1;1;1;1;1;1;1;1;1;1	10	17	hypothetical protein [Synechococcus sp. WH 8102]
1276	gi|499440521|ref|WP_011127985.1|	25330	0.36	TLLADGPGR;VDVFLGDER;LVDPSESSER;ITLTAPVLSAAR;WVAADDDSSNAR;AYSFLGQDHLPWDR;LVQPASDVLILADQDATASL	1;1;1;1;1;1;1	7	19	6-phosphogluconolactonase [Synechococcus sp. WH 8102]
1277	gi|499439422|ref|WP_011126886.1|	90185	0.25	DAASAR;ASLMVR;VVVELR;VLADLQR;DTYLVGR;IDLTPLR;LVQTFASR;IDLTPLRR;RDADPAK;QPELSDSK;DGLKPVQR;QADAVLAMPLR;LVEGGDALMAER;LPLADVLDLSGR;QQALEALPADAR;LPVNDSVLPK;LLIQADGQVK;AASQRPNTELLR;IGGIADIRDESDR;RLPLADVLDLSGR;VESIALHQEMQR;WEFAGQQPGSLEK	1;1;1;1;1;1;1;1;1;1;1;1;1;1;1;1;1;1;1;1;1;1	22	31	topoisomerase IV [Synechococcus sp. WH 8102]
1278	gi|755153258|ref|WP_042503154.1|	98359	0.01	QSGPNK;VYLERR	1;1	2	2	hypothetical protein [Synechococcus sp. WH 8102]
1279	gi|499441221|ref|WP_011128685.1|	53562	0.17	ASNQAPR;QLLADAAK;DGVTSINDFR;GADLGGDMVVAR;IEDTDKER;GEDHIANTAK;FTLPEAAAVFSFDR;SKPEYTQNILEGLR	1;1;1;1;1;1;1;1	8	11	glutamate--tRNA ligase [Synechococcus sp. WH 8102]
1280	gi|499440191|ref|WP_011127655.1|	38654	0.24	IAPVAR;QALEAGK;AVPLFMQAER;LDAATAAHGLK;LACDQAAQTASGLA;HLLLEKPIALHADQAR;RPDPQGGMAPVDAEDVALIQTR	1;1;1;1;1;1;1	7	11	gfo/Idh/MocA family oxidoreductase [Synechococcus sp. WH 8102]
1281	gi|499441480|ref|WP_011128944.1|	19731	0.42	TSPLISFYR;GLSSGGWLLDGFPR;SEVAAGTALGQEAEAVMNR;TVPQADALEPLLDELK;GELVSDALVLAIVESQLK	1;1;1;1;1	5	8	MULTISPECIES: adenylate kinase [Synechococcus]
1282	gi|1105112736|ref|WP_071820853.1|	11778	0.26	ITVDSGVLDK;EDVQSELNEITTLDQLK	1;1	2	12	MULTISPECIES: hypothetical protein [Synechococcus]
1283	gi|499441358|ref|WP_011128822.1|	28329	0.08	NILQEAER;EWDGDPSPDSIK	1;1	2	2	acireductone synthase [Synechococcus sp. WH 8102]
1284	gi|499440647|ref|WP_011128111.1|	17212	0.47	KVLLR;SLDVDAK;FSLNMLK;ADSTSHGIIER;KIPHGLFVCGVR;DLAAVFFKPQK;TAQLLEDGEALTMASTGWNYGG	1;1;1;1;1;1;1	7	30	MULTISPECIES: diguanylate cyclase [Synechococcus]
1285	gi|755153854|ref|WP_042503728.1|	34464	0.03	GASGTSNIWK	1	1	4	MULTISPECIES: chlorophyll synthase ChlG [Synechococcus]
1286	gi|493904301|ref|WP_006849996.1|	7368	0.21	LGDLLRPLNSEYGK	1	1	2	MULTISPECIES: photosystem II reaction center protein H [Synechococcus]
1287	gi|499440210|ref|WP_011127674.1|	17917	0.15	HFDGLDR;MESLFLR;DFLLLEDIR	1;1;1	3	3	MULTISPECIES: hypothetical protein [Synechococcus]
1288	gi|499440311|ref|WP_011127775.1|	27103	0.28	ALIQNPR;ITEGAATAR;LDPLFGHALG;AVAVGLQQAVR;ASLGVNIDHIANIR;GIPVSLFVDAETTQLEACR	1;1;1;1;1;1	6	14	pyridoxine 5'-phosphate synthase [Synechococcus sp. WH 8102]
1289	gi|499441145|ref|WP_011128609.1|	23067	0.04	VTGLDISPR	1	1	3	MULTISPECIES: class I SAM-dependent methyltransferase [Synechococcus]
1290	gi|499440724|ref|WP_011128188.1|	20622	0.09	TVATAK;VEVIPGPPASR	1;1	2	2	hypothetical protein [Synechococcus sp. WH 8102]
1291	gi|499440055|ref|WP_011127519.1|	20825	0.25	MTPDHPER;GDLISVPAGTR;DGGYQTVDAIR;LVCNDPASIQAELADR	1;1;1;1	4	32	MULTISPECIES: acireductone dioxygenase [Synechococcus]
1292	gi|499439832|ref|WP_011127296.1|	43342	0.33	QESVR;ILEAVR;DAHLK;GLQETGSR;ASSFNTTR;ADTGDVVVR;SPYGVAK;RGETFVTR;ESTPFYPR;GYLVHGIK;DYVEMQWR;LVLHYGDLTDSTNLIR;YFRPAEVETLLGDPTR;MLQQEGPPEDFVIATGR	1;1;1;1;1;1;1;1;1;1;1;1;1;1	14	77	GDP-mannose 4,6-dehydratase [Synechococcus sp. WH 8102]
1293	gi|499441675|ref|WP_011129139.1|	41103	0.04	VIGTAGTLNDALVGQR	1	1	1	MULTISPECIES: N-acetylglucosamine-6-phosphate deacetylase [Synechococcus]
1294	gi|499441073|ref|WP_011128537.1|	26865	0.12	GTLIDMVHR;LIPCLDVAR;ENTGLDAVDWAR	1;1;1	3	13	MULTISPECIES: imidazole glycerol phosphate synthase cyclase subunit [Synechococcus]
1295	gi|1180291818|ref|WP_083810622.1|	40310	0.02	DLDQPALR	1	1	2	hypothetical protein [Synechococcus sp. WH 8102]
1296	gi|499440714|ref|WP_011128178.1|	40135	0.03	DAAVLQQLR	1	1	1	hypothetical protein [Synechococcus sp. WH 8102]
1297	gi|499441280|ref|WP_011128744.1|	21618	0.57	WDSDR;TSIMK;TSSGSMTK;LFNPQGK;SEWYLHLR;LTVTVPDYFDAK;LYYFQTSSIENDR;CLEEVPATIEVNK;KLYYFQTSSIENDR;TQTAIEVYPDTPVPVEGDYSLR	1;1;1;1;1;1;1;1;1;1	10	51	MULTISPECIES: hypothetical protein [Synechococcus]
1298	gi|755153825|ref|WP_042503699.1|	36217	0.02	LTSADVVR	1	1	1	PhoH family protein [Synechococcus sp. WH 8102]
1299	gi|499441376|ref|WP_011128840.1|	57303	0.45	GGLFR;ELEVR;ADIPYR;GLPWYR;ADIPYRR;FTDPADVK;ETYGSDGVFR;VQTAMDDGATR;VHTVVINDPGR;AQLGEGFDFDR;TGEPALDLPK;FTDPADVKR;RVQTAMDDGATR;QEAYESIPEK;YQWDQSYFK;RLPEGYVPPAGTPLN;KAQLGEGFDFDR;LAFYDYVGNSPAK;AQLGEGFDFDRETYGSDGVFR;RLPNFFENFPVVLQDEQGIVR;KAQLGEGFDFDRETYGSDGVFR	1;1;1;1;1;1;1;1;1;1;1;1;1;1;1;1;1;1;1;1;1	21	184	MULTISPECIES: photosystem II chlorophyll-binding protein CP47 [Synechococcus]
1300	gi|499440670|ref|WP_011128134.1|	34238	0.03	DSLNQVPQK	1	1	1	phosphate ABC transporter permease subunit PstC [Synechococcus sp. WH 8102]
1301	gi|499440157|ref|WP_011127621.1|	96221	0.2	LDLEPR;NPITASR;EGLTVFR;GGAEALQLR;WSSYGVDR;VQALLEHPR;RIEDVAMLR;REWIAELGR;ALQPMEVDER;MLHTLLGQER;HFNMGAMENK;GEWPQAWPAGQGGR;ITFHPDRPDVLSR;NQALEAVSGPSMTLAR;WYHQAGTPELTVQR;ASGEPDATVEAALIQALR	1;1;1;1;1;1;1;1;1;1;1;1;1;1;1;1	16	33	aminopeptidase N [Synechococcus sp. WH 8102]
1302	gi|755154543|ref|WP_042504399.1|	10555	0.67	VALLAEGR;PTLLSADQR;NHHPNWSNVYNR;ELVFNDFNEAFGFMSR;QTLPATLPHWTVHEQSISR	1;1;1;1;1	5	12	MULTISPECIES: 4a-hydroxytetrahydrobiopterin dehydratase [Synechococcus]
1303	gi|755154639|ref|WP_042504491.1|	64990	0.14	VLEFR;LAAEVSAR;EEVVK;EMHVGHLR;FGAAPDGDGAR;AWGLLCDQSR;ITNYQFSFDR;DGKPLPVIVQK;SDGGFNYATTDLAAIR	1;1;1;1;1;1;1;1;1	9	14	arginine--tRNA ligase [Synechococcus sp. WH 8102]
1304	gi|499440030|ref|WP_011127494.1|	19813	0.11	HYDEQLR;LGVSTQASQASLR	1;1	2	2	molecular chaperone DnaJ [Synechococcus sp. WH 8102]
1305	gi|499441576|ref|WP_011129040.1|	34299	0.04	QPAQGQPNLTSA	1	1	4	MULTISPECIES: YihY/virulence factor BrkB family protein [Synechococcus]
1306	gi|499440884|ref|WP_011128348.1|	22054	0.09	ETPIDLLGFSMGGVIGR	1	1	1	MULTISPECIES: alpha/beta hydrolase [Synechococcus]
[truncated: 458 more rows]
