# Supplementary material for: Proteomic Response to Rising Temperature in the Marine Cyanobacterium Synechococcus Grown in Different Nitrogen Sources
Source: Front Microbiol. 2019 Aug 23;10:1976. doi: 10.3389/fmicb.2019.01976 (PMC6716455; doi:10.3389/fmicb.2019.01976)
Supplement: Supplementary file 3 [file Table_3.XLSX]

## Sheet: 25U-vs-22U
Up
Protein_ID	Uniq_Pep_Num	Uniq_Spec_Num	Mean_Ratio_25_urea-VS-22_urea	Ratio_25_urea-VS-22_urea	SD_25_urea-VS-22_urea	Quant_Num_25_urea-VS-22_urea	Qvalue_25_urea-VS-22_urea	Description	COG Score	COG E-value	COG ID	COG Function-Description	COG Code	COG Function-Categories	KEGG(ko_id|rank|evalue|score|identity|ko_definition)	GO Biological_Process	GO Molecular_Function	GO Cellular_Component
gi|499440551|ref|WP_011128015.1|	2	3	1.31	1.588|1.038	0.151	3|3	0.038|0.897	MULTISPECIES: hypothetical protein [Synechococcus]	-	-	-	-	-	-	-	-	-	-
gi|755153472|ref|WP_042503362.1|	1	2	1.93	3.433|0.428	4.515	2|2	0.001|0.007	MULTISPECIES: hypothetical protein [Synechococcus]	-	-	-	-	-	-	-	-	-	-
gi|499439467|ref|WP_011126931.1|	2	12	1.53	1.625|1.436	0.018	12|11	0.001|0.001	MULTISPECIES: hypothetical protein [Synechococcus]	-	-	-	-	-	-	-	-	-	-
gi|499440649|ref|WP_011128113.1|	12	39	1.59	1.825|1.346	0.115	39|38	0.001|0.001	hypothetical protein [Synechococcus sp. WH 8102]	61.2	3e-10	COG3599	Cell division initiation protein	D	Cell cycle control, cell division, chromosome partitioning ;	-	-	-	-
gi|1105112731|ref|WP_071820852.1|	1	2	1.32	1.592|1.040	0.152	2|2	0.043|0.906	phycobiliprotein lyase [Synechococcus sp. WH 8102]	-	-	-	-	-	-	K05382|1|1e-130|369|syw:SYNW2002|	GO:0017009//protein-phycocyanobilin linkage	GO:0016829//lyase activity	-
gi|499440064|ref|WP_011127528.1|	2	12	1.46	1.312|1.613	0.045	10|10	0.004|0.001	MULTISPECIES: cell division protein SepF [Synechococcus]	46.6	6e-06	COG1799	Uncharacterized protein conserved in bacteria	S	Function unknown ;	K09772|1|6e-105|305|syw:SYNW0661| cell division inhibitor SepF	GO:0007049//cell cycle;GO:0000917//barrier septum assembly		GO:0005737//cytoplasm
gi|499440214|ref|WP_011127678.1|	2	4	1.56	1.930|1.193	0.272	3|4	0.001|0.445	MULTISPECIES: hypothetical protein [Synechococcus]	-	-	-	-	-	-	-	-	-	-
gi|499439540|ref|WP_011127004.1|	7	20	1.54	1.616|1.457	0.013	19|19	0.001|0.006	DNA-binding response regulator [Synechococcus sp. WH 8102]	171	2e-52	COG0745	Response regulators consisting of a CheY-like receiver domain and a winged-helix DNA-binding domain	TK	Signal transduction mechanisms ; Transcription ;	K11329|1|1e-94|283|pseu:Pse7367_1311| two-component system, OmpR family, response regulator RpaB	GO:0035556//intracellular signal transduction;GO:0000160//phosphorelay signal transduction system;GO:0006355//regulation of transcription, DNA-templated	GO:0003677//DNA binding;GO:0000156//phosphorelay response regulator activity	GO:0005622//intracellular
gi|499441456|ref|WP_011128920.1|	7	14	1.43	1.309|1.546	0.028	14|13	0.009|0.001	MULTISPECIES: DNA recombination/repair protein RecA [Synechococcus]	414	2e-144	COG0468	RecA/RadA recombinase	L	Replication, recombination and repair ;	K03553|1|0.0|634|syw:SYNW2062| recombination protein RecA	GO:0009432//SOS response;GO:0006310//DNA recombination;GO:0006281//DNA repair	GO:0008094//DNA-dependent ATPase activity;GO:0003697//single-stranded DNA binding;GO:0005524//ATP binding;GO:0003684//damaged DNA binding	GO:0005737//cytoplasm
gi|499441344|ref|WP_011128808.1|	6	33	2.03	1.739|2.327	0.173	32|31	0.001|0.001	DUF4278 domain-containing protein [Synechococcus sp. WH 8102]	-	-	-	-	-	-	-	-	-	-
gi|499439687|ref|WP_011127151.1|	1	3	2.31	3.045|1.572	1.085	3|3	0.001|0.037	MULTISPECIES: cob(I)alamin adenosyltransferase [Synechococcus]	56.2	3e-09	COG2109	ATP:corrinoid adenosyltransferase	H	Coenzyme transport and metabolism ;	K00798|1|3e-123|352|syw:SYNW0277| cob(I)alamin adenosyltransferase [EC:2.5.1.17]	GO:0009236//cobalamin biosynthetic process	GO:0008817//cob(I)yrinic acid a,c-diamide adenosyltransferase activity;GO:0005524//ATP binding	-
gi|499441909|ref|WP_011129373.1|	5	6	2.03	1.870|2.180	0.048	6|6	0.002|0.001	glycosyl transferase family 1 [Synechococcus sp. WH 8102]	61.2	3e-09	COG0438	Glycosyltransferase	M	Cell wall/membrane/envelope biogenesis ;	K00696|1|0.0|1377|syw:SYNW2520| sucrose-phosphate synthase [EC:2.4.1.14]	GO:0009058//biosynthetic process	GO:0046524//sucrose-phosphate synthase activity;GO:0016787//hydrolase activity	-
gi|499440752|ref|WP_011128216.1|	5	39	2.18	1.993|2.361	0.068	38|33	0.001|0.001	MULTISPECIES: hypothetical protein [Synechococcus]	-	-	-	-	-	-	-	-	-	-
gi|499441015|ref|WP_011128479.1|	2	7	1.55	1.394|1.715	0.052	7|7	0.015|0.043	MULTISPECIES: membrane protein [Synechococcus]	48.1	5e-06	COG0670	Integral membrane protein, interacts with FtsH	R	General function prediction only ;	K06890|1|2e-125|361|syw:SYNW1615| uncharacterized protein	-	-	-
gi|499441123|ref|WP_011128587.1|	1	1	2.69	2.715|2.665	0.001	1|1	0.036|0.040	MULTISPECIES: hypothetical protein [Synechococcus]	-	-	-	-	-	-	-	-	-	-
gi|499441754|ref|WP_011129218.1|	5	7	1.57	1.267|1.881	0.188	6|6	0.150|0.001	heat-shock protein [Synechococcus sp. WH 8102]	45.1	3e-06	COG0071	Molecular chaperone (small heat shock protein)	O	Posttranslational modification, protein turnover, chaperones ;	K13993|1|5e-67|204|syh:Syncc8109_2605| HSP20 family protein	GO:0006950//response to stress	-	-
gi|499441250|ref|WP_011128714.1|	3	4	1.6	1.722|1.468	0.032	4|3	0.001|0.015	hypothetical protein [Synechococcus sp. WH 8102]	-	-	-	-	-	-	-	-	-	-
gi|499440854|ref|WP_011128318.1|	4	46	1.68	1.765|1.604	0.013	43|45	0.001|0.001	MULTISPECIES: hypothetical protein [Synechococcus]	-	-	-	-	-	-	-	-	-	-
gi|499439947|ref|WP_011127411.1|	1	2	1.63	1.865|1.397	0.11	2|2	0.027|0.177	MULTISPECIES: nitrogen fixation protein [Synechococcus]	-	-	-	-	-	-	-	-	-	-
gi|755154659|ref|WP_042504510.1|	5	8	1.8	2.133|1.472	0.218	8|8	0.013|0.022	hypothetical protein [Synechococcus sp. WH 8102]	-	-	-	-	-	-	-	-	-	-
gi|499439762|ref|WP_011127226.1|	4	5	1.83	1.711|1.946	0.028	5|4	0.018|0.001	hypothetical protein [Synechococcus sp. WH 8102]	-	-	-	-	-	-	-	-	-	-
gi|499439583|ref|WP_011127047.1|	10	79	1.5	1.577|1.421	0.012	78|77	0.001|0.001	heme oxygenase (biliverdin-producing) [Synechococcus sp. WH 8102]	51.6	3e-07	COG5398	Heme oxygenase	P	Inorganic ion transport and metabolism ;	K00510|1|4e-178|493|syw:SYNW0171| heme oxygenase (biliverdin-producing) [EC:1.14.14.18]	GO:0006788//heme oxidation	GO:0004392//heme oxygenase (decyclizing) activity	-
gi|499441663|ref|WP_011129127.1|	2	3	1.7	1.481|1.911	0.092	3|3	0.014|0.004	MULTISPECIES: NAD(P)H-quinone oxidoreductase subunit 1 [Synechococcus]	218	1e-67	COG1005	NADH:ubiquinone oxidoreductase subunit 1 (chain H)	C	Energy production and conversion ;	K05572|1|0.0|585|syw:SYNW2274| NAD(P)H-quinone oxidoreductase subunit 1 [EC:1.6.5.3]	GO:0019684//photosynthesis, light reaction;GO:0055114//oxidation-reduction process	GO:0016655//oxidoreductase activity, acting on NAD(P)H, quinone or similar compound as acceptor;GO:0048038//quinone binding	GO:0016021//integral component of membrane;GO:0042651//thylakoid membrane
gi|755153150|ref|WP_042503048.1|	1	1	3.58	4.629|2.527	2.209	1|1	0.010|0.047	hypothetical protein [Synechococcus sp. WH 8102]	-	-	-	-	-	-	-	-	-	-
gi|499441021|ref|WP_011128485.1|	11	25	1.98	2.211|1.745	0.109	23|24	0.001|0.001	MULTISPECIES: RNA polymerase sigma factor RpoD [Synechococcus]	230	2e-72	COG0568	DNA-directed RNA polymerase, sigma subunit (sigma70/sigma32)	K	Transcription ;	K03086|1|0.0|632|syw:SYNW1621| RNA polymerase primary sigma factor	GO:0006352//DNA-templated transcription, initiation;GO:0006355//regulation of transcription, DNA-templated	GO:0003899//DNA-directed RNA polymerase activity;GO:0003700//sequence-specific DNA binding transcription factor activity;GO:0003677//DNA binding;GO:0016987//sigma factor activity	-
gi|499441321|ref|WP_011128785.1|	5	15	1.74	1.906|1.568	0.057	14|13	0.001|0.002	MULTISPECIES: hypothetical protein [Synechococcus]	-	-	-	-	-	-	-	-	-	-
gi|755153681|ref|WP_042503556.1|	2	7	1.48	1.667|1.294	0.07	6|6	0.035|0.045	hypothetical protein [Synechococcus sp. WH 8102]	-	-	-	-	-	-	-	-	-	-
Down
Protein_ID	Uniq_Pep_Num	Uniq_Spec_Num	Mean_Ratio_25_urea-VS-22_urea	Ratio_25_urea-VS-22_urea	SD_25_urea-VS-22_urea	Quant_Num_25_urea-VS-22_urea	Qvalue_25_urea-VS-22_urea	Description	COG Score	COG E-value	COG ID	COG Function-Description	COG Code	COG Function-Categories	KEGG(ko_id|rank|evalue|score|identity|ko_definition)	GO Biological_Process	GO Molecular_Function	GO Cellular_Component
gi|499441876|ref|WP_011129340.1|	15	46	0.52	0.431|0.602	0.015	46|45	0.001|0.001	taurine ABC transporter substrate-binding protein [Synechococcus sp. WH 8102]	72.4	4e-13	COG0715	ABC-type nitrate/sulfonate/bicarbonate transport systems, periplasmic components	P	Inorganic ion transport and metabolism ;	K15576|1|0.0|1073|syw:SYNW2487| nitrate/nitrite transport system substrate-binding protein	-	-	-
gi|499441838|ref|WP_011129302.1|	5	13	0.74	0.654|0.820	0.014	11|9	0.005|0.002	urease subunit alpha [Synechococcus sp. WH 8102]	707	0	COG0804	Urea amidohydrolase (urease) alpha subunit	E	Amino acid transport and metabolism ;	K01428|1|0.0|1113|syw:SYNW2449| urease subunit alpha [EC:3.5.1.5]	GO:0043419//urea catabolic process	GO:0009039//urease activity;GO:0016151//nickel cation binding	GO:0005737//cytoplasm
gi|499441179|ref|WP_011128643.1|	19	49	0.74	0.644|0.829	0.017	48|47	0.001|0.001	RNA polymerase sigma factor RpoD [Synechococcus sp. WH 8102]	299	2e-94	COG0568	DNA-directed RNA polymerase, sigma subunit (sigma70/sigma32)	K	Transcription ;	K03086|1|0.0|617|syw:SYNW1783| RNA polymerase primary sigma factor	GO:0006352//DNA-templated transcription, initiation;GO:0006355//regulation of transcription, DNA-templated	GO:0003899//DNA-directed RNA polymerase activity;GO:0003700//sequence-specific DNA binding transcription factor activity;GO:0003677//DNA binding;GO:0016987//sigma factor activity	-
gi|499441828|ref|WP_011129292.1|	5	13	0.66	0.546|0.774	0.026	13|11	0.001|0.001	MULTISPECIES: ABC transporter ATP-binding protein [Synechococcus]	164	2e-49	COG0411	ABC-type branched-chain amino acid transport systems, ATPase component	E	Amino acid transport and metabolism ;	K11962|1|0.0|506|syw:SYNW2439| urea transport system ATP-binding protein	GO:0006200//ATP catabolic process	GO:0016887//ATPase activity;GO:0005524//ATP binding	-
gi|499440410|ref|WP_011127874.1|	1	2	0.8	1.054|0.553	0.126	2|2	0.880|0.019	N-acetylmuramoyl-L-alanine amidase [Synechococcus sp. WH 8102]	95.9	6e-22	COG0860	N-acetylmuramoyl-L-alanine amidase	M	Cell wall/membrane/envelope biogenesis ;	K01448|1|0.0|584|syw:SYNW1009| N-acetylmuramoyl-L-alanine amidase [EC:3.5.1.28]	GO:0009253//peptidoglycan catabolic process	GO:0008745//N-acetylmuramoyl-L-alanine amidase activity	-
gi|499441881|ref|WP_011129345.1|	4	6	0.64	0.694|0.583	0.006	6|6	0.052|0.001	hypothetical protein [Synechococcus sp. WH 8102]	57.8	1e-08	COG0547	Anthranilate phosphoribosyltransferase	E	Amino acid transport and metabolism ;	K00766|1|0.0|580|syx:SynWH7803_2497| anthranilate phosphoribosyltransferase [EC:2.4.2.18]	GO:0008152//metabolic process	GO:0016757//transferase activity, transferring glycosyl groups	-
gi|499440587|ref|WP_011128051.1|	2	2	0.68	0.501|0.854	0.062	2|2	0.019|0.571	hypothetical protein [Synechococcus sp. WH 8102]	-	-	-	-	-	-	-	-	-	-
gi|499441511|ref|WP_011128975.1|	2	2	0.67	0.631|0.717	0.004	2|2	0.048|0.178	MULTISPECIES: AcrB/AcrD/AcrF family protein [Synechococcus]	552	2e-179	COG0841	Cation/multidrug efflux pump	V	Defense mechanisms ;	K03296|1|4e-169|531|npu:Npun_R2033| hydrophobic/amphiphilic exporter-1 (mainly G- bacteria), HAE1 family	GO:0006810//transport	GO:0005215//transporter activity	GO:0016020//membrane
gi|499440730|ref|WP_011128194.1|	2	5	0.75	0.858|0.640	0.024	5|5	0.464|0.025	MULTISPECIES: SAM-dependent methyltransferase [Synechococcus]	-	-	-	-	-	-	-	GO:0032259//methylation	GO:0008168//methyltransferase activity	-
gi|499440664|ref|WP_011128128.1|	4	70	0.68	0.608|0.759	0.011	67|66	0.001|0.001	MULTISPECIES: peptidyl-prolyl cis-trans isomerase [Synechococcus]	85.9	3e-21	COG0652	Peptidyl-prolyl cis-trans isomerase (rotamase) - cyclophilin family	O	Posttranslational modification, protein turnover, chaperones ;	K03768|1|6e-95|276|syw:SYNW1264| peptidyl-prolyl cis-trans isomerase B (cyclophilin B) [EC:5.2.1.8]	GO:0006457//protein folding;GO:0000413//protein peptidyl-prolyl isomerization	GO:0003755//peptidyl-prolyl cis-trans isomerase activity	-
gi|499440947|ref|WP_011128411.1|	1	2	0.63	0.634|0.633	0	2|2	0.049|0.056	hypothetical protein [Synechococcus sp. WH 8102]	-	-	-	-	-	-	-	-	-	-
gi|1180291852|ref|WP_083810656.1|	6	8	0.75	0.875|0.630	0.03	8|8	0.369|0.001	hypothetical protein [Synechococcus sp. WH 8102]	-	-	-	-	-	-	-	-	-	-
gi|499439743|ref|WP_011127207.1|	10	31	0.93	1.227|0.640	0.172	29|31	0.001|0.001	MULTISPECIES: hypothetical protein [Synechococcus]	-	-	-	-	-	-	-	-	-	-
gi|499439568|ref|WP_011127032.1|	27	63	0.59	0.604|0.578	0	62|62	0.001|0.001	MULTISPECIES: glycogen phosphorylase [Synechococcus]	668	0	COG0058	Glucan phosphorylase	G	Carbohydrate transport and metabolism ;	K00688|1|0.0|1700|syw:SYNW0156| glycogen phosphorylase [EC:2.4.1.1]	GO:0005975//carbohydrate metabolic process	GO:0030170//pyridoxal phosphate binding;GO:0004645//phosphorylase activity	-
gi|499439737|ref|WP_011127201.1|	1	1	0.5	0.356|0.653	0.044	1|1	0.033|0.263	ATP-dependent protease [Synechococcus sp. WH 8102]	313	3e-100	COG0606	Predicted ATPase with chaperone activity	O	Posttranslational modification, protein turnover, chaperones ;	K07391|1|0.0|869|syw:SYNW0327| magnesium chelatase family protein	GO:0006260//DNA replication;GO:0015995//chlorophyll biosynthetic process;GO:0015979//photosynthesis	GO:0016851//magnesium chelatase activity;GO:0003677//DNA binding;GO:0005524//ATP binding;GO:0017111//nucleoside-triphosphatase activity	-
gi|499439802|ref|WP_011127266.1|	1	5	0.53	0.548|0.513	0.001	4|5	0.001|0.001	sulfotransferase [Synechococcus sp. WH 8102]	-	-	-	-	-	-	-		GO:0008146//sulfotransferase activity	-
gi|499440549|ref|WP_011128013.1|	5	7	0.72	0.781|0.650	0.009	7|7	0.077|0.009	MULTISPECIES: SAM-dependent methyltransferase [Synechococcus]	47	9e-06	COG2227	2-polyprenyl-3-methyl-5-hydroxy-6-metoxy-1,4-benzoquinol methylase	H	Coenzyme transport and metabolism ;	K00598|1|1e-12|72.0|mlu:Mlut_11260| trans-aconitate 2-methyltransferase [EC:2.1.1.144]!K00568|5|2e-09|62.4|rhz:RHPLAN_07280| 2-polyprenyl-6-hydroxyphenyl methylase / 3-demethylubiquinone-9 3-methyltransferase [EC:2.1.1.222 2.1.1.64]	-	-	-
gi|755154677|ref|WP_042504528.1|	7	11	0.7	0.492|0.913	0.089	11|11	0.001|0.626	MULTISPECIES: aspartate carbamoyltransferase [Synechococcus]	144	1e-39	COG0540	Aspartate carbamoyltransferase, catalytic chain	F	Nucleotide transport and metabolism ;	K00609|1|0.0|678|synr:KR49_12965| aspartate carbamoyltransferase catalytic subunit [EC:2.1.3.2]	GO:0044205//'de novo' UMP biosynthetic process;GO:0006207//'de novo' pyrimidine nucleobase biosynthetic process;GO:0006520//cellular amino acid metabolic process	GO:0016597//amino acid binding;GO:0004070//aspartate carbamoyltransferase activity	-
gi|499441154|ref|WP_011128618.1|	3	5	0.74	0.845|0.625	0.024	4|5	0.120|0.003	Crp/Fnr family transcriptional regulator [Synechococcus sp. WH 8102]	55.5	4e-10	COG0664	cAMP-binding proteins - catabolite gene activator and regulatory subunit of cAMP-dependent protein kinases	T	Signal transduction mechanisms ;	K13642|1|9e-08|55.1|mgy:MGMSRv2__2046| CRP/FNR family transcriptional regulator, transcriptional activator FtrB!K01420|2|2e-07|53.9|ttk:TST_0685| CRP/FNR family transcriptional regulator, anaerobic regulatory protein!K03499|3|5e-06|50.4|ccx:COCOR_07330| trk system potassium uptake protein	-	-	-
gi|499441713|ref|WP_011129177.1|	4	7	0.77	0.882|0.654	0.026	7|7	0.547|0.011	bifunctional (p)ppGpp synthetase/guanosine-3',5'-bis(diphosphate) 3'-pyrophosphohydrolase [Synechococcus sp. WH 8102]	511	2e-171	COG0317	Guanosine polyphosphate pyrophosphohydrolases/synthetases	TK	Signal transduction mechanisms ; Transcription ;	K01139|1|0.0|1561|syw:SYNW2324| GTP diphosphokinase / guanosine-3',5'-bis(diphosphate) 3'-diphosphatase [EC:2.7.6.5 3.1.7.2]!K00951|2|0.0|1354|syd:Syncc9605_2455| GTP pyrophosphokinase [EC:2.7.6.5]	GO:0015969//guanosine tetraphosphate metabolic process	GO:0008893//guanosine-3',5'-bis(diphosphate) 3'-diphosphatase activity;GO:0008728//GTP diphosphokinase activity	-
gi|499440099|ref|WP_011127563.1|	1	1	0.11	0.055|0.159	0.005	1|1	0.001|0.011	fatty acid desaturase [Synechococcus sp. WH 8102]	58.9	5e-09	COG3239	Fatty acid desaturase	I	Lipid transport and metabolism ;	K10256|1|0.0|761|syw:SYNW0696| omega-6 fatty acid desaturase / acyl-lipid omega-6 desaturase (Delta-12 desaturase) [EC:1.14.19.6 1.14.19.22]	GO:0055114//oxidation-reduction process;GO:0006629//lipid metabolic process	GO:0016720//delta12-fatty acid dehydrogenase activity	-
gi|755154655|ref|WP_042504506.1|	1	2	0.74	0.884|0.593	0.042	2|2	0.672|0.036	divalent metal cation transporter [Synechococcus sp. WH 8102]	202	9e-60	COG1914	Mn2+ and Fe2+ transporters of the NRAMP family	P	Inorganic ion transport and metabolism ;	-	GO:0006810//transport	GO:0005215//transporter activity	GO:0016020//membrane
gi|755152872|ref|WP_042502774.1|	1	1	0.52	0.359|0.686	0.053	1|1	0.034|0.323	hypothetical protein [Synechococcus sp. WH 8102]	-	-	-	-	-	-	-	-	-	-
gi|499440347|ref|WP_011127811.1|	1	3	0.58	0.287|0.879	0.175	3|3	0.002|0.392	MULTISPECIES: hypothetical protein [Synechococcus]	-	-	-	-	-	-	-	-	-	-
gi|499439986|ref|WP_011127450.1|	1	3	0.73	0.811|0.647	0.013	3|3	0.285|0.023	MULTISPECIES: hypothetical protein [Synechococcus]	-	-	-	-	-	-	-	-	-	-
gi|755153003|ref|WP_042502903.1|	19	382	0.49	0.404|0.573	0.014	377|377	0.001|0.001	MULTISPECIES: urea ABC transporter substrate-binding protein [Synechococcus]	50.1	6e-06	COG0683	ABC-type branched-chain amino acid transport systems, periplasmic component	E	Amino acid transport and metabolism ;	K11959|1|0.0|850|syw:SYNW0374| urea transport system substrate-binding protein	-	-	-
gi|499439803|ref|WP_011127267.1|	6	8	0.69	0.638|0.750	0.006	8|8	0.001|0.010	MULTISPECIES: hypothetical protein [Synechococcus]	-	-	-	-	-	-	-		GO:0008146//sulfotransferase activity	GO:0016021//integral component of membrane
gi|499439633|ref|WP_011127097.1|	2	6	0.68	0.587|0.782	0.019	6|5	0.002|0.017	thioredoxin family protein [Synechococcus sp. WH 8102]	89.4	7e-22	COG0526	Thiol-disulfide isomerase and thioredoxins	OC	Posttranslational modification, protein turnover, chaperones ; Energy production and conversion ;	-	-	-	-
gi|499441574|ref|WP_011129038.1|	1	3	0.67	0.723|0.610	0.006	3|3	0.027|0.006	MULTISPECIES: hypothetical protein [Synechococcus]	-	-	-	-	-	-	-	-	-	-
gi|499440416|ref|WP_011127880.1|	2	2	0.73	0.931|0.534	0.079	2|2	0.828|0.028	MULTISPECIES: peroxiredoxin [Synechococcus]	90.5	3e-23	COG1225	Peroxiredoxin	O	Posttranslational modification, protein turnover, chaperones ;	K03564|1|2e-107|308|syw:SYNW1015| peroxiredoxin Q/BCP [EC:1.11.1.15]	GO:0055114//oxidation-reduction process	GO:0051920//peroxiredoxin activity;GO:0004601//peroxidase activity	-
gi|499441170|ref|WP_011128634.1|	8	44	0.67	0.683|0.654	0	43|43	0.001|0.001	MULTISPECIES: adenosine kinase [Synechococcus]	69.7	8e-13	COG0524	Sugar kinases, ribokinase family	G	Carbohydrate transport and metabolism ;	K00847|1|0.0|525|syx:SynWH7803_0619| fructokinase [EC:2.7.1.4]	GO:0016310//phosphorylation;GO:0006167//AMP biosynthetic process	GO:0008865//fructokinase activity;GO:0004001//adenosine kinase activity	-
gi|499440915|ref|WP_011128379.1|	2	3	0.78	0.590|0.961	0.069	3|3	0.001|0.962	hypothetical protein [Synechococcus sp. WH 8102]	-	-	-	-	-	-	-	-	-	-
gi|499440615|ref|WP_011128079.1|	2	2	0.42	0.326|0.517	0.018	2|2	0.001|0.012	peptidoglycan-binding protein LysM [Synechococcus sp. WH 8102]	97.1	2e-21	COG0739	Membrane proteins related to metalloendopeptidases	M	Cell wall/membrane/envelope biogenesis ;	K08259|1|5e-47|176|ava:Ava_3195| lysostaphin [EC:3.4.24.75]!K06194|3|2e-23|104|ppse:BN5_2802| lipoprotein NlpD	GO:0016998//cell wall macromolecule catabolic process	-	-
gi|499440771|ref|WP_011128235.1|	2	4	0.7	0.638|0.755	0.007	4|4	0.009|0.019	hypothetical protein [Synechococcus sp. WH 8102]	-	-	-	-	-	-	-	-	-	-
gi|499441593|ref|WP_011129057.1|	5	11	0.64	0.579|0.710	0.009	10|11	0.001|0.005	6-pyruvoyl tetrahydrobiopterin synthase [Synechococcus sp. WH 8102]	48.5	1e-06	COG0720	6-pyruvoyl-tetrahydropterin synthase	H	Coenzyme transport and metabolism ;	K01737|1|0.0|634|syw:SYNW2201| 6-pyruvoyltetrahydropterin/6-carboxytetrahydropterin synthase [EC:4.2.3.12 4.1.2.50]		GO:0003874//6-pyruvoyltetrahydropterin synthase activity	-
gi|499439590|ref|WP_011127054.1|	1	2	0.75	0.604|0.901	0.044	2|2	0.028|0.726	MULTISPECIES: glycosyl transferase [Synechococcus]	-	-	-	-	-	-	-		GO:0016740//transferase activity	-
gi|499439642|ref|WP_011127106.1|	4	6	0.71	0.663|0.758	0.005	6|6	0.003|0.040	MULTISPECIES: sarcosine oxidase [Synechococcus]	52	1e-06	COG0665	Glycine/D-amino acid oxidases (deaminating)	E	Amino acid transport and metabolism ;	K00301|1|0.0|760|syw:SYNW0230| sarcosine oxidase [EC:1.5.3.1]	GO:0055114//oxidation-reduction process	GO:0008115//sarcosine oxidase activity	-
gi|499441308|ref|WP_011128772.1|	8	13	0.67	0.725|0.618	0.006	13|11	0.002|0.001	MULTISPECIES: glycine/sarcosine N-methyltransferase [Synechococcus]	57.8	3e-09	COG0500	SAM-dependent methyltransferases	QR	Secondary metabolites biosynthesis, transport and catabolism ; General function prediction only ;	K18896|1|0.0|584|syw:SYNW1914| glycine/sarcosine N-methyltransferase [EC:2.1.1.156]	GO:0019286//glycine betaine biosynthetic process from glycine;GO:0032259//methylation;GO:0006555//methionine metabolic process	GO:0017174//glycine N-methyltransferase activity;GO:0005542//folic acid binding;GO:0052730//sarcosine N-methyltransferase activity	GO:0005737//cytoplasm
gi|755154506|ref|WP_042504363.1|	4	7	0.6	0.648|0.554	0.004	7|7	0.006|0.001	hypothetical protein [Synechococcus sp. WH 8102]	-	-	-	-	-	-	-	-	-	-
gi|499441834|ref|WP_011129298.1|	2	7	0.59	0.566|0.608	0.001	7|7	0.004|0.038	urease accessory protein UreE [Synechococcus sp. WH 8102]	53.1	5e-09	COG2371	Urease accessory protein UreE	O	Posttranslational modification, protein turnover, chaperones ;	K03187|1|2e-75|227|syw:SYNW2445| urease accessory protein	GO:0006461//protein complex assembly;GO:0006457//protein folding;GO:0018307//enzyme active site formation;GO:0019627//urea metabolic process	GO:0016151//nickel cation binding	GO:0005737//cytoplasm
gi|499441542|ref|WP_011129006.1|	4	13	0.76	0.630|0.893	0.035	13|11	0.002|0.084	MULTISPECIES: radical SAM protein [Synechococcus]	52.8	1e-06	COG1032	Fe-S oxidoreductase	C	Energy production and conversion ;	K04034|1|6e-12|75.1|gtn:GTNG_0831| anaerobic magnesium-protoporphyrin IX monomethyl ester cyclase [EC:1.21.98.3]!K20444|3|9e-11|70.9|gem:GM21_1648| O-antigen biosynthesis protein [EC:2.4.1.-]	GO:0008152//metabolic process	GO:0051536//iron-sulfur cluster binding;GO:0003824//catalytic activity	-
gi|1105112674|ref|WP_071820839.1|	1	3	0.6	0.393|0.799	0.082	3|3	0.001|0.210	MULTISPECIES: hypothetical protein [Synechococcus]	-	-	-	-	-	-	-	-	-	-
gi|1105112858|ref|WP_071820881.1|	3	4	0.42	0.376|0.471	0.005	3|4	0.001|0.092	MULTISPECIES: cyanase [Synechococcus]	107	6e-30	COG1513	Cyanate lyase	P	Inorganic ion transport and metabolism ;	K01725|1|6e-97|281|syw:SYNW2490| cyanate lyase [EC:4.2.1.104]	GO:0009439//cyanate metabolic process	GO:0043565//sequence-specific DNA binding;GO:0008824//cyanate hydratase activity	-
gi|755154115|ref|WP_042503987.1|	1	2	0.64	0.472|0.799	0.053	2|2	0.004|0.392	MULTISPECIES: high light inducible protein [Synechococcus]	-	-	-	-	-	-	-	-	-	-
gi|755154574|ref|WP_042504428.1|	4	4	0.66	0.637|0.674	0.001	4|4	0.001|0.093	MULTISPECIES: membrane protease subunit, stomatin/prohibitin [Synechococcus]	49.3	3e-06	COG0330	Membrane protease subunits, stomatin/prohibitin homologs	O	Posttranslational modification, protein turnover, chaperones ;	-	GO:0006508//proteolysis	GO:0008233//peptidase activity	GO:0016020//membrane

## Sheet: 28U-vs-22U
Up
Protein_ID	Uniq_Pep_Num	Uniq_Spec_Num	Mean_Ratio_28_urea-VS-22_urea	Ratio_28_urea-VS-22_urea	SD_28_urea-VS-22_urea	Quant_Num_28_urea-VS-22_urea	Qvalue_28_urea-VS-22_urea	Description	COG Score	COG E-value	COG ID	COG Function-Description	COG Code	COG Function-Categories	KEGG(ko_id|rank|evalue|score|identity|ko_definition)	GO Biological_Process	GO Molecular_Function	GO Cellular_Component
gi|499439640|ref|WP_011127104.1|	1	3	1.52	2.656|0.393	2.561	3|3	0.126|0.002	SIMPL domain-containing protein [Synechococcus sp. WH 8102]	-	-	-	-	-	-	-	-	-	-
gi|755153472|ref|WP_042503362.1|	1	2	1.32	0.435|2.198	1.554	2|2	0.013|0.014	MULTISPECIES: hypothetical protein [Synechococcus]	-	-	-	-	-	-	-	-	-	-
gi|499440649|ref|WP_011128113.1|	12	39	1.63	1.348|1.910	0.158	38|39	0.001|0.001	hypothetical protein [Synechococcus sp. WH 8102]	61.2	3e-10	COG3599	Cell division initiation protein	D	Cell cycle control, cell division, chromosome partitioning ;	-	-	-	-
gi|493905790|ref|WP_006851467.1|	1	18	1.7	1.653|1.746	0.004	16|18	0.001|0.023	MULTISPECIES: ATP synthase subunit C [Synechococcus]	46.6	8e-08	COG0636	F0F1-type ATP synthase, subunit c/Archaeal/vacuolar-type H+-ATPase, subunit K	C	Energy production and conversion ;	K02110|1|3e-36|122|synr:KR49_06290| F-type H+-transporting ATPase subunit c	GO:0015986//ATP synthesis coupled proton transport;GO:0015991//ATP hydrolysis coupled proton transport	GO:0046933//proton-transporting ATP synthase activity, rotational mechanism;GO:0008289//lipid binding;GO:0016787//hydrolase activity	GO:0045261//proton-transporting ATP synthase complex, catalytic core F(1);GO:0016021//integral component of membrane;GO:0042651//thylakoid membrane;GO:0045263//proton-transporting ATP synthase complex, coupling factor F(o)
gi|499440064|ref|WP_011127528.1|	2	12	1.83	1.637|2.026	0.076	10|12	0.002|0.001	MULTISPECIES: cell division protein SepF [Synechococcus]	46.6	6e-06	COG1799	Uncharacterized protein conserved in bacteria	S	Function unknown ;	K09772|1|6e-105|305|syw:SYNW0661| cell division inhibitor SepF	GO:0007049//cell cycle;GO:0000917//barrier septum assembly		GO:0005737//cytoplasm
gi|499439540|ref|WP_011127004.1|	7	20	1.48	1.421|1.539	0.007	19|19	0.004|0.001	DNA-binding response regulator [Synechococcus sp. WH 8102]	171	2e-52	COG0745	Response regulators consisting of a CheY-like receiver domain and a winged-helix DNA-binding domain	TK	Signal transduction mechanisms ; Transcription ;	K11329|1|1e-94|283|pseu:Pse7367_1311| two-component system, OmpR family, response regulator RpaB	GO:0035556//intracellular signal transduction;GO:0000160//phosphorelay signal transduction system;GO:0006355//regulation of transcription, DNA-templated	GO:0003677//DNA binding;GO:0000156//phosphorelay response regulator activity	GO:0005622//intracellular
gi|499441456|ref|WP_011128920.1|	7	14	1.49	1.692|1.289	0.081	14|14	0.001|0.015	MULTISPECIES: DNA recombination/repair protein RecA [Synechococcus]	414	2e-144	COG0468	RecA/RadA recombinase	L	Replication, recombination and repair ;	K03553|1|0.0|634|syw:SYNW2062| recombination protein RecA	GO:0009432//SOS response;GO:0006310//DNA recombination;GO:0006281//DNA repair	GO:0008094//DNA-dependent ATPase activity;GO:0003697//single-stranded DNA binding;GO:0005524//ATP binding;GO:0003684//damaged DNA binding	GO:0005737//cytoplasm
gi|499441344|ref|WP_011128808.1|	6	33	2.23	2.551|1.909	0.206	31|32	0.001|0.001	DUF4278 domain-containing protein [Synechococcus sp. WH 8102]	-	-	-	-	-	-	-	-	-	-
gi|499440135|ref|WP_011127599.1|	1	2	1.54	1.830|1.242	0.173	2|2	0.042|0.519	hypothetical protein [Synechococcus sp. WH 8102]	-	-	-	-	-	-	-	-	-	-
gi|499439687|ref|WP_011127151.1|	1	3	3.02	0.502|5.535	12.666	3|3	0.044|0.001	MULTISPECIES: cob(I)alamin adenosyltransferase [Synechococcus]	56.2	3e-09	COG2109	ATP:corrinoid adenosyltransferase	H	Coenzyme transport and metabolism ;	K00798|1|3e-123|352|syw:SYNW0277| cob(I)alamin adenosyltransferase [EC:2.5.1.17]	GO:0009236//cobalamin biosynthetic process	GO:0008817//cob(I)yrinic acid a,c-diamide adenosyltransferase activity;GO:0005524//ATP binding	-
gi|499441909|ref|WP_011129373.1|	5	6	1.49	1.675|1.301	0.07	6|6	0.002|0.032	glycosyl transferase family 1 [Synechococcus sp. WH 8102]	61.2	3e-09	COG0438	Glycosyltransferase	M	Cell wall/membrane/envelope biogenesis ;	K00696|1|0.0|1377|syw:SYNW2520| sucrose-phosphate synthase [EC:2.4.1.14]	GO:0009058//biosynthetic process	GO:0046524//sucrose-phosphate synthase activity;GO:0016787//hydrolase activity	-
gi|499439845|ref|WP_011127309.1|	2	5	1.48	1.326|1.631	0.047	5|5	0.019|0.003	imidazole glycerol phosphate synthase subunit HisH [Synechococcus sp. WH 8102]	120	2e-33	COG0118	Glutamine amidotransferase	E	Amino acid transport and metabolism ;	K02501|1|9e-153|427|syw:SYNW0435| glutamine amidotransferase [EC:2.4.2.-]	GO:0006541//glutamine metabolic process;GO:0000105//histidine biosynthetic process	GO:0016763//transferase activity, transferring pentosyl groups	GO:0005737//cytoplasm
gi|499439562|ref|WP_011127026.1|	3	3	1.39	1.151|1.626	0.113	3|3	0.430|0.018	MULTISPECIES: hypothetical protein [Synechococcus]	-	-	-	-	-	-	-	-	-	-
gi|499439846|ref|WP_011127310.1|	5	13	1.49	1.430|1.549	0.007	13|11	0.008|0.001	imidazole glycerol phosphate synthase cyclase subunit [Synechococcus sp. WH 8102]	108	1e-27	COG0107	Imidazoleglycerol-phosphate synthase	E	Amino acid transport and metabolism ;	K02500|1|0.0|511|syw:SYNW0436| cyclase [EC:4.1.3.-]	GO:0000105//histidine biosynthetic process	GO:0016829//lyase activity	GO:0005737//cytoplasm
gi|499441054|ref|WP_011128518.1|	1	7	1.36	1.170|1.544	0.07	6|7	0.124|0.017	MULTISPECIES: hypothetical protein [Synechococcus]	-	-	-	-	-	-	-	-	-	-
gi|499440752|ref|WP_011128216.1|	5	39	2.72	3.027|2.406	0.193	33|39	0.001|0.001	MULTISPECIES: hypothetical protein [Synechococcus]	-	-	-	-	-	-	-	-	-	-
gi|499441380|ref|WP_011128844.1|	3	4	1.2	1.624|0.784	0.353	4|4	0.003|0.219	HAD family hydrolase [Synechococcus sp. WH 8102]	48.9	1e-06	COG0546	Predicted phosphatases	R	General function prediction only ;	K01091|1|0.0|526|syw:SYNW1986| phosphoglycolate phosphatase [EC:3.1.3.18]		GO:0003824//catalytic activity	-
gi|499440841|ref|WP_011128305.1|	2	2	1.58	1.788|1.368	0.088	2|2	0.049|0.335	hypothetical protein [Synechococcus sp. WH 8102]	-	-	-	-	-	-	-	-	-	-
gi|499441616|ref|WP_011129080.1|	32	2400	1.36	1.194|1.516	0.052	2340|2333	0.001|0.001	MULTISPECIES: porin [Synechococcus]	-	-	-	-	-	-	K07267|1|5e-29|126|cyn:Cyan7425_1923| porin!K07114|3|1e-08|64.3|csg:Cylst_0633| Ca-activated chloride channel homolog	GO:0006810//transport	GO:0005215//transporter activity	GO:0016021//integral component of membrane
gi|499440429|ref|WP_011127893.1|	1	4	2.26	1.809|2.711	0.407	4|4	0.019|0.001	hypothetical protein [Synechococcus sp. WH 8102]	56.6	2e-10	COG1939	Uncharacterized protein conserved in bacteria	S	Function unknown ;	K11145|1|6e-98|283|syw:SYNW1028| ribonuclease III family protein [EC:3.1.26.-]	GO:0006396//RNA processing	GO:0003723//RNA binding;GO:0004525//ribonuclease III activity	-
gi|755153746|ref|WP_042503620.1|	31	89	1.63	1.599|1.665	0.002	88|87	0.001|0.001	chaperone protein ClpB [Synechococcus sp. WH 8102]	951	0	COG0542	ATPases with chaperone activity, ATP-binding subunit	O	Posttranslational modification, protein turnover, chaperones ;	K03695|1|0.0|1546|syw:SYNW1503| ATP-dependent Clp protease ATP-binding subunit ClpB	GO:0016485//protein processing;GO:0006508//proteolysis;GO:0009408//response to heat	GO:0008233//peptidase activity;GO:0005524//ATP binding;GO:0017111//nucleoside-triphosphatase activity	GO:0005737//cytoplasm
gi|499441754|ref|WP_011129218.1|	5	7	1.54	1.581|1.503	0.003	5|7	0.001|0.161	heat-shock protein [Synechococcus sp. WH 8102]	45.1	3e-06	COG0071	Molecular chaperone (small heat shock protein)	O	Posttranslational modification, protein turnover, chaperones ;	K13993|1|5e-67|204|syh:Syncc8109_2605| HSP20 family protein	GO:0006950//response to stress	-	-
gi|499441250|ref|WP_011128714.1|	3	4	1.93	2.030|1.836	0.019	4|4	0.001|0.009	hypothetical protein [Synechococcus sp. WH 8102]	-	-	-	-	-	-	-	-	-	-
gi|499440854|ref|WP_011128318.1|	4	46	2.32	1.922|2.727	0.324	45|44	0.001|0.001	MULTISPECIES: hypothetical protein [Synechococcus]	-	-	-	-	-	-	-	-	-	-
gi|499440732|ref|WP_011128196.1|	2	2	1.47	1.921|1.013	0.412	2|2	0.031|0.977	hypothetical protein [Synechococcus sp. WH 8102]	-	-	-	-	-	-	-	-	-	-
gi|499440127|ref|WP_011127591.1|	2	14	1.4	1.282|1.517	0.028	14|12	0.002|0.001	hypothetical protein [Synechococcus sp. WH 8102]	-	-	-	-	-	-	-	-	-	-
gi|755153135|ref|WP_042503033.1|	5	8	1.42	1.225|1.605	0.072	8|8	0.287|0.015	MULTISPECIES: hypothetical protein [Synechococcus]	-	-	-	-	-	-	-	-	-	-
gi|499439947|ref|WP_011127411.1|	1	2	2.45	1.819|3.087	0.804	2|2	0.044|0.002	MULTISPECIES: nitrogen fixation protein [Synechococcus]	-	-	-	-	-	-	-	-	-	-
gi|755154659|ref|WP_042504510.1|	5	8	1.98	1.906|2.052	0.011	6|8	0.001|0.014	hypothetical protein [Synechococcus sp. WH 8102]	-	-	-	-	-	-	-	-	-	-
gi|499441625|ref|WP_011129089.1|	6	21	1.48	1.651|1.316	0.056	20|18	0.001|0.002	DNA-binding response regulator [Synechococcus sp. WH 8102]	151	2e-44	COG0745	Response regulators consisting of a CheY-like receiver domain and a winged-helix DNA-binding domain	TK	Signal transduction mechanisms ; Transcription ;	K10697|1|0.0|532|syw:SYNW2236| two-component system, OmpR family, response regulator RpaA	GO:0035556//intracellular signal transduction;GO:0000160//phosphorelay signal transduction system;GO:0006355//regulation of transcription, DNA-templated	GO:0008984//protein-glutamate methylesterase activity;GO:0003677//DNA binding;GO:0000156//phosphorelay response regulator activity	GO:0005622//intracellular
gi|1180291859|ref|WP_083810663.1|	5	14	1.46	1.588|1.341	0.031	14|14	0.001|0.002	MULTISPECIES: resolvase [Synechococcus]	-	-	-	-	-	-	-	-	-	-
gi|499439762|ref|WP_011127226.1|	4	5	2.73	3.536|1.916	1.312	4|3	0.001|0.002	hypothetical protein [Synechococcus sp. WH 8102]	-	-	-	-	-	-	-	-	-	-
gi|499439769|ref|WP_011127233.1|	4	66	1.57	1.703|1.437	0.035	64|64	0.001|0.001	MULTISPECIES: metallothionein [Synechococcus]	-	-	-	-	-	-	-		GO:0046872//metal ion binding	-
gi|499440690|ref|WP_011128154.1|	2	16	1.91	1.878|1.946	0.002	16|15	0.036|0.041	photosystem I reaction center subunit PsaK [Synechococcus sp. WH 8102]	-	-	-	-	-	-	K02698|1|6e-40|132|syw:SYNW1290|	GO:0015979//photosynthesis		GO:0016021//integral component of membrane;GO:0009522//photosystem I;GO:0042651//thylakoid membrane
gi|499441627|ref|WP_011129091.1|	4	10	1.47	1.123|1.819	0.242	10|10	0.137|0.003	MULTISPECIES: thymidylate kinase [Synechococcus]	115	1e-31	COG0125	Thymidylate kinase	F	Nucleotide transport and metabolism ;	K00943|1|1e-146|412|syw:SYNW2238| dTMP kinase [EC:2.7.4.9]	GO:0006233//dTDP biosynthetic process;GO:0006235//dTTP biosynthetic process;GO:0016310//phosphorylation	GO:0005524//ATP binding;GO:0004798//thymidylate kinase activity	-
gi|499441021|ref|WP_011128485.1|	11	25	1.8	1.700|1.901	0.02	25|24	0.001|0.001	MULTISPECIES: RNA polymerase sigma factor RpoD [Synechococcus]	230	2e-72	COG0568	DNA-directed RNA polymerase, sigma subunit (sigma70/sigma32)	K	Transcription ;	K03086|1|0.0|632|syw:SYNW1621| RNA polymerase primary sigma factor	GO:0006352//DNA-templated transcription, initiation;GO:0006355//regulation of transcription, DNA-templated	GO:0003899//DNA-directed RNA polymerase activity;GO:0003700//sequence-specific DNA binding transcription factor activity;GO:0003677//DNA binding;GO:0016987//sigma factor activity	-
gi|499441321|ref|WP_011128785.1|	5	15	1.86	1.829|1.882	0.001	15|14	0.002|0.001	MULTISPECIES: hypothetical protein [Synechococcus]	-	-	-	-	-	-	-	-	-	-
gi|499441542|ref|WP_011129006.1|	4	13	1.07	1.554|0.590	0.465	8|13	0.001|0.036	MULTISPECIES: radical SAM protein [Synechococcus]	52.8	1e-06	COG1032	Fe-S oxidoreductase	C	Energy production and conversion ;	K04034|1|6e-12|75.1|gtn:GTNG_0831| anaerobic magnesium-protoporphyrin IX monomethyl ester cyclase [EC:1.21.98.3]!K20444|3|9e-11|70.9|gem:GM21_1648| O-antigen biosynthesis protein [EC:2.4.1.-]	GO:0008152//metabolic process	GO:0051536//iron-sulfur cluster binding;GO:0003824//catalytic activity	-
gi|755153681|ref|WP_042503556.1|	2	7	1.87	1.281|2.450	0.683	6|7	0.521|0.011	hypothetical protein [Synechococcus sp. WH 8102]	-	-	-	-	-	-	-	-	-	-
Down
Protein_ID	Uniq_Pep_Num	Uniq_Spec_Num	Mean_Ratio_28_urea-VS-22_urea	Ratio_28_urea-VS-22_urea	SD_28_urea-VS-22_urea	Quant_Num_28_urea-VS-22_urea	Qvalue_28_urea-VS-22_urea	Description	COG Score	COG E-value	COG ID	COG Function-Description	COG Code	COG Function-Categories	KEGG(ko_id|rank|evalue|score|identity|ko_definition)	GO Biological_Process	GO Molecular_Function	GO Cellular_Component
gi|499440842|ref|WP_011128306.1|	4	56	0.64	0.556|0.719	0.013	55|53	0.001|0.001	30S ribosomal protein S21 [Synechococcus sp. WH 8102]	43.9	2e-07	COG0828	Ribosomal protein S21	J	Translation, ribosomal structure and biogenesis ;	K02970|1|1e-34|116|syw:SYNW1442| small subunit ribosomal protein S21	GO:0006412//translation	GO:0003735//structural constituent of ribosome	GO:0005840//ribosome
gi|499439888|ref|WP_011127352.1|	4	5	0.64	0.701|0.587	0.006	5|4	0.010|0.003	glycosyl transferase [Synechococcus sp. WH 8102]	51.6	7e-06	COG0438	Glycosyltransferase	M	Cell wall/membrane/envelope biogenesis ;	K20444|1|1e-09|70.9|gsk:KN400_2963| O-antigen biosynthesis protein [EC:2.4.1.-]!K08256|2|4e-08|64.7|cwo:Cwoe_1613| phosphatidylinositol alpha-mannosyltransferase [EC:2.4.1.57]	GO:0009058//biosynthetic process	GO:0016740//transferase activity	-
gi|499441876|ref|WP_011129340.1|	15	46	0.5	0.671|0.330	0.058	45|44	0.001|0.001	taurine ABC transporter substrate-binding protein [Synechococcus sp. WH 8102]	72.4	4e-13	COG0715	ABC-type nitrate/sulfonate/bicarbonate transport systems, periplasmic components	P	Inorganic ion transport and metabolism ;	K15576|1|0.0|1073|syw:SYNW2487| nitrate/nitrite transport system substrate-binding protein	-	-	-
gi|499441482|ref|WP_011128946.1|	5	22	0.53	0.556|0.509	0.001	20|22	0.001|0.001	MULTISPECIES: 30S ribosomal protein S11 [Synechococcus]	158	1e-50	COG0100	Ribosomal protein S11	J	Translation, ribosomal structure and biogenesis ;	K02948|1|1e-67|206|syw:SYNW2089| small subunit ribosomal protein S11	GO:0006412//translation	GO:0003735//structural constituent of ribosome;GO:0019843//rRNA binding	GO:0005840//ribosome
gi|499440679|ref|WP_011128143.1|	6	41	0.7	0.636|0.767	0.009	40|40	0.001|0.001	MULTISPECIES: 50S ribosomal protein L28 [Synechococcus]	51.2	1e-09	COG0227	Ribosomal protein L28	J	Translation, ribosomal structure and biogenesis ;	K02902|1|4e-50|157|syw:SYNW1279| large subunit ribosomal protein L28	GO:0006412//translation	GO:0003735//structural constituent of ribosome	GO:0005840//ribosome
gi|499441512|ref|WP_011128976.1|	8	12	0.68	0.563|0.795	0.027	12|12	0.001|0.014	hypothetical protein [Synechococcus sp. WH 8102]	-	-	-	-	-	-	-	-	-	-
gi|499440638|ref|WP_011128102.1|	29	69	0.63	0.653|0.606	0.001	67|69	0.001|0.001	methionine synthase [Synechococcus sp. WH 8102]	349	3e-103	COG1410	Methionine synthase I, cobalamin-binding domain	E	Amino acid transport and metabolism ;	K00548|1|0.0|2402|syw:SYNW1238| 5-methyltetrahydrofolate--homocysteine methyltransferase [EC:2.1.1.13]	GO:0042558//pteridine-containing compound metabolic process;GO:0009086//methionine biosynthetic process;GO:0032259//methylation	GO:0008705//methionine synthase activity;GO:0031419//cobalamin binding;GO:0008898//S-adenosylmethionine-homocysteine S-methyltransferase activity;GO:0008270//zinc ion binding	GO:0005622//intracellular
gi|499441179|ref|WP_011128643.1|	19	49	0.51	0.555|0.469	0.004	46|42	0.001|0.001	RNA polymerase sigma factor RpoD [Synechococcus sp. WH 8102]	299	2e-94	COG0568	DNA-directed RNA polymerase, sigma subunit (sigma70/sigma32)	K	Transcription ;	K03086|1|0.0|617|syw:SYNW1783| RNA polymerase primary sigma factor	GO:0006352//DNA-templated transcription, initiation;GO:0006355//regulation of transcription, DNA-templated	GO:0003899//DNA-directed RNA polymerase activity;GO:0003700//sequence-specific DNA binding transcription factor activity;GO:0003677//DNA binding;GO:0016987//sigma factor activity	-
gi|499439571|ref|WP_011127035.1|	6	8	0.69	0.750|0.636	0.006	8|7	0.125|0.006	MULTISPECIES: alpha/beta hydrolase [Synechococcus]	62	2e-10	COG0596	Predicted hydrolases or acyltransferases (alpha/beta hydrolase superfamily)	R	General function prediction only ;	K00433|1|3e-42|152|ava:Ava_0013| non-heme chloroperoxidase [EC:1.11.1.10]!K01563|2|4e-30|121|ava:Ava_2037| haloalkane dehalogenase [EC:3.8.1.5]!K01046|3|2e-08|60.8|btl:BALH_0914| triacylglycerol lipase [EC:3.1.1.3]!K10216|5|1e-07|58.2|pnp:IJ22_48610| 2-hydroxymuconate-semialdehyde hydrolase [EC:3.7.1.9]	-	-	-
gi|499440896|ref|WP_011128360.1|	6	15	0.72	0.771|0.664	0.006	14|15	0.001|0.002	NAD(P)-dependent oxidoreductase [Synechococcus sp. WH 8102]	51.2	1e-06	COG0451	Nucleoside-diphosphate-sugar epimerases	MG	Cell wall/membrane/envelope biogenesis ; Carbohydrate transport and metabolism ;	K01784|1|8e-09|62.8|pfo:Pfl01_5030| UDP-glucose 4-epimerase [EC:5.1.3.2]	GO:0044237//cellular metabolic process	GO:0000166//nucleotide binding;GO:0050662//coenzyme binding;GO:0003824//catalytic activity	-
gi|499441828|ref|WP_011129292.1|	5	13	0.64	0.821|0.458	0.066	10|13	0.002|0.001	MULTISPECIES: ABC transporter ATP-binding protein [Synechococcus]	164	2e-49	COG0411	ABC-type branched-chain amino acid transport systems, ATPase component	E	Amino acid transport and metabolism ;	K11962|1|0.0|506|syw:SYNW2439| urea transport system ATP-binding protein	GO:0006200//ATP catabolic process	GO:0016887//ATPase activity;GO:0005524//ATP binding	-
gi|499440060|ref|WP_011127524.1|	13	25	0.72	0.780|0.652	0.008	23|23	0.001|0.001	MULTISPECIES: ribosome biogenesis GTPase Der [Synechococcus]	315	7e-103	COG1160	Predicted GTPases	R	General function prediction only ;	K03977|1|0.0|932|syw:SYNW0657| GTPase	GO:0042254//ribosome biogenesis;GO:0007264//small GTPase mediated signal transduction;GO:0055114//oxidation-reduction process	GO:0005525//GTP binding;GO:0016491//oxidoreductase activity;GO:0017111//nucleoside-triphosphatase activity	-
gi|499441881|ref|WP_011129345.1|	4	6	0.58	0.639|0.529	0.006	6|4	0.004|0.001	hypothetical protein [Synechococcus sp. WH 8102]	57.8	1e-08	COG0547	Anthranilate phosphoribosyltransferase	E	Amino acid transport and metabolism ;	K00766|1|0.0|580|syx:SynWH7803_2497| anthranilate phosphoribosyltransferase [EC:2.4.2.18]	GO:0008152//metabolic process	GO:0016757//transferase activity, transferring glycosyl groups	-
gi|499440039|ref|WP_011127503.1|	7	11	0.7	0.786|0.610	0.015	11|11	0.077|0.002	DEAD/DEAH box helicase [Synechococcus sp. WH 8102]	149	1e-36	COG1204	Superfamily II helicase	R	General function prediction only ;	K03727|1|4e-122|399|tfu:Tfu_1765| ATP-dependent RNA helicase HelY [EC:3.6.4.-]		GO:0003676//nucleic acid binding;GO:0005524//ATP binding;GO:0008026//ATP-dependent helicase activity	-
gi|499441646|ref|WP_011129110.1|	12	22	0.69	0.738|0.633	0.006	22|22	0.001|0.001	15-cis-phytoene desaturase [Synechococcus sp. WH 8102]	56.6	2e-08	COG3349	Uncharacterized conserved protein	S	Function unknown ;	K02293|1|0.0|974|syw:SYNW2257|	GO:0052889//9,9'-di-cis-zeta-carotene desaturation to 7,9,7',9'-tetra-cis-lycopene;GO:0016117//carotenoid biosynthetic process;GO:0055114//oxidation-reduction process	GO:0052886//9,9'-dicis-carotene:quinone oxidoreductase activity;GO:0052887//7,9,9'-tricis-neurosporene:quinone oxidoreductase activity;GO:0016719//carotene 7,8-desaturase activity	GO:0009536//plastid
gi|499439864|ref|WP_011127328.1|	4	9	0.77	0.646|0.894	0.031	8|9	0.001|0.379	glycosyl transferase [Synechococcus sp. WH 8102]	48.5	5e-06	COG0463	Glycosyltransferases involved in cell wall biogenesis	M	Cell wall/membrane/envelope biogenesis ;	-		GO:0016740//transferase activity	-
gi|499439662|ref|WP_011127126.1|	2	4	0.58	0.455|0.703	0.031	4|4	0.018|0.133	MULTISPECIES: DUF4079 domain-containing protein [Synechococcus]	-	-	-	-	-	-	-	-	-	-
gi|499440587|ref|WP_011128051.1|	2	2	0.92	1.439|0.396	0.544	2|2	0.364|0.008	hypothetical protein [Synechococcus sp. WH 8102]	-	-	-	-	-	-	-	-	-	-
gi|499441092|ref|WP_011128556.1|	9	89	0.69	0.535|0.849	0.049	83|85	0.001|0.013	MULTISPECIES: 30S ribosomal protein S4 [Synechococcus]	156	1e-47	COG0522	Ribosomal protein S4 and related proteins	J	Translation, ribosomal structure and biogenesis ;	K02986|1|8e-147|411|syw:SYNW1694| small subunit ribosomal protein S4	GO:0006412//translation	GO:0003735//structural constituent of ribosome;GO:0019843//rRNA binding	GO:0015935//small ribosomal subunit
gi|499441588|ref|WP_011129052.1|	8	13	0.71	0.786|0.626	0.013	13|12	0.001|0.001	B12-binding domain-containing radical SAM protein [Synechococcus sp. WH 8102]	57.4	4e-08	COG1032	Fe-S oxidoreductase	C	Energy production and conversion ;	K04034|1|3e-24|111|tma:TM1537| anaerobic magnesium-protoporphyrin IX monomethyl ester cyclase [EC:1.21.98.3]!K13601|4|7e-16|87.0|paa:Paes_1806| bacteriochlorophyllide d C-8(2)-methyltransferase [EC:2.1.1.332]!K20444|5|6e-15|84.0|gem:GM21_1648| O-antigen biosynthesis protein [EC:2.4.1.-]	GO:0032259//methylation	GO:0031419//cobalamin binding;GO:0046872//metal ion binding;GO:0051536//iron-sulfur cluster binding;GO:0008168//methyltransferase activity	-
gi|499440793|ref|WP_011128257.1|	2	3	0.85	1.074|0.632	0.098	3|3	0.714|0.024	zeta-carotene desaturase [Synechococcus sp. WH 8102]	67	4e-11	COG3349	Uncharacterized conserved protein	S	Function unknown ;	K09879|1|4e-19|97.4|sgb:WQO_01605| isorenieratene synthase	-	-	-
gi|499440664|ref|WP_011128128.1|	4	70	0.65	0.673|0.624	0.001	67|66	0.001|0.001	MULTISPECIES: peptidyl-prolyl cis-trans isomerase [Synechococcus]	85.9	3e-21	COG0652	Peptidyl-prolyl cis-trans isomerase (rotamase) - cyclophilin family	O	Posttranslational modification, protein turnover, chaperones ;	K03768|1|6e-95|276|syw:SYNW1264| peptidyl-prolyl cis-trans isomerase B (cyclophilin B) [EC:5.2.1.8]	GO:0006457//protein folding;GO:0000413//protein peptidyl-prolyl isomerization	GO:0003755//peptidyl-prolyl cis-trans isomerase activity	-
gi|499440894|ref|WP_011128358.1|	21	71	0.65	0.663|0.636	0	70|71	0.001|0.001	glycogen-branching enzyme [Synechococcus sp. WH 8102]	602	0	COG0296	1,4-alpha-glucan branching enzyme	G	Carbohydrate transport and metabolism ;	K00700|1|0.0|1554|syw:SYNW1494| 1,4-alpha-glucan branching enzyme [EC:2.4.1.18]	GO:0005978//glycogen biosynthetic process	GO:0004553//hydrolase activity, hydrolyzing O-glycosyl compounds;GO:0043169//cation binding;GO:0003844//1,4-alpha-glucan branching enzyme activity	-
gi|755153114|ref|WP_042503013.1|	3	7	0.73	0.814|0.638	0.015	7|7	0.083|0.022	50S ribosomal protein L11 methyltransferase [Synechococcus sp. WH 8102]	107	2e-26	COG2264	Ribosomal protein L11 methylase	J	Translation, ribosomal structure and biogenesis ;	K02687|1|5e-166|468|syw:SYNW0534| ribosomal protein L11 methyltransferase [EC:2.1.1.-]	GO:0006479//protein methylation	GO:0008276//protein methyltransferase activity	GO:0005737//cytoplasm
gi|499441028|ref|WP_011128492.1|	1	9	0.63	0.522|0.742	0.024	7|8	0.001|0.041	MULTISPECIES: hypothetical protein [Synechococcus]	-	-	-	-	-	-	-	-	-	-
gi|499440524|ref|WP_011127988.1|	13	33	0.68	0.699|0.666	0.001	33|32	0.001|0.001	dihydroxy-acid dehydratase [Synechococcus sp. WH 8102]	471	6e-161	COG0129	Dihydroxyacid dehydratase/phosphogluconate dehydratase	EG	Amino acid transport and metabolism ; Carbohydrate transport and metabolism ;	K01687|1|0.0|1074|syw:SYNW1123| dihydroxy-acid dehydratase [EC:4.2.1.9]	GO:0009097//isoleucine biosynthetic process;GO:0009099//valine biosynthetic process	GO:0046872//metal ion binding;GO:0004160//dihydroxy-acid dehydratase activity;GO:0051539//4 iron, 4 sulfur cluster binding	-
gi|499440947|ref|WP_011128411.1|	1	2	0.44	0.413|0.458	0.001	2|2	0.006|0.014	hypothetical protein [Synechococcus sp. WH 8102]	-	-	-	-	-	-	-	-	-	-
gi|499440510|ref|WP_011127974.1|	23	91	0.59	0.595|0.578	0	91|91	0.001|0.001	MULTISPECIES: translational GTPase TypA [Synechococcus]	649	0	COG1217	Predicted membrane GTPase involved in stress response	T	Signal transduction mechanisms ;	K06207|1|0.0|1219|syw:SYNW1109| GTP-binding protein	GO:0006184//GTP catabolic process	GO:0003924//GTPase activity;GO:0005525//GTP binding	GO:0005622//intracellular
gi|499441524|ref|WP_011128988.1|	27	60	0.64	0.663|0.616	0.001	56|57	0.001|0.001	glutamate synthase subunit alpha [Synechococcus sp. WH 8102]	697	0	COG0069	Glutamate synthase domain 2	E	Amino acid transport and metabolism ;	K00284|1|0.0|2950|syw:SYNW2132| glutamate synthase (ferredoxin) [EC:1.4.7.1]	GO:0055114//oxidation-reduction process;GO:0006537//glutamate biosynthetic process;GO:0015813//L-glutamate transport;GO:0006807//nitrogen compound metabolic process	GO:0016041//glutamate synthase (ferredoxin) activity;GO:0015501//glutamate:sodium symporter activity;GO:0004355//glutamate synthase (NADPH) activity	GO:0016021//integral component of membrane
gi|499439900|ref|WP_011127364.1|	7	66	0.68	0.616|0.738	0.007	64|66	0.001|0.001	ATP synthase subunit delta [Synechococcus sp. WH 8102]	52.4	3e-08	COG0712	F0F1-type ATP synthase, delta subunit (mitochondrial oligomycin sensitivity protein)	C	Energy production and conversion ;	K02113|1|1e-127|361|syw:SYNW0493| F-type H+-transporting ATPase subunit delta	GO:0042777//plasma membrane ATP synthesis coupled proton transport;GO:0015991//ATP hydrolysis coupled proton transport	GO:0008553//hydrogen-exporting ATPase activity, phosphorylative mechanism;GO:0046933//proton-transporting ATP synthase activity, rotational mechanism;GO:0008289//lipid binding;GO:0005524//ATP binding;GO:0046961//proton-transporting ATPase activity, rotational mechanism	GO:0045261//proton-transporting ATP synthase complex, catalytic core F(1);GO:0016021//integral component of membrane;GO:0042651//thylakoid membrane;GO:0045263//proton-transporting ATP synthase complex, coupling factor F(o);GO:0005886//plasma membrane
gi|499441537|ref|WP_011129001.1|	19	54	0.74	0.653|0.829	0.015	53|51	0.001|0.001	ribonuclease E/G [Synechococcus sp. WH 8102]	241	9e-68	COG1530	Ribonucleases G and E	J	Translation, ribosomal structure and biogenesis ;	K08300|1|0.0|1083|syw:SYNW2145| ribonuclease E [EC:3.1.26.12]	GO:0006396//RNA processing	GO:0004540//ribonuclease activity;GO:0003723//RNA binding	-
gi|499439909|ref|WP_011127373.1|	2	4	0.73	0.807|0.652	0.012	4|3	0.112|0.035	NAD+ synthase [Synechococcus sp. WH 8102]	137	4e-36	COG0388	Predicted amidohydrolase	R	General function prediction only ;	K01950|1|0.0|1003|syw:SYNW0502| NAD+ synthase (glutamine-hydrolysing) [EC:6.3.5.1]!K01916|4|0.0|735|syd:Syncc9605_2180| NAD+ synthase [EC:6.3.1.5]	GO:0009435//NAD biosynthetic process	GO:0016810//hydrolase activity, acting on carbon-nitrogen (but not peptide) bonds;GO:0005524//ATP binding;GO:0003952//NAD+ synthase (glutamine-hydrolyzing) activity	-
gi|499441476|ref|WP_011128940.1|	7	45	0.7	0.619|0.772	0.012	44|42	0.001|0.001	MULTISPECIES: 50S ribosomal protein L18 [Synechococcus]	107	1e-30	COG0256	Ribosomal protein L18	J	Translation, ribosomal structure and biogenesis ;	K02881|1|1e-68|207|syw:SYNW2082| large subunit ribosomal protein L18	GO:0006412//translation	GO:0003735//structural constituent of ribosome;GO:0019843//rRNA binding	GO:0005840//ribosome
gi|499439568|ref|WP_011127032.1|	27	63	0.47	0.447|0.485	0.001	60|62	0.001|0.001	MULTISPECIES: glycogen phosphorylase [Synechococcus]	668	0	COG0058	Glucan phosphorylase	G	Carbohydrate transport and metabolism ;	K00688|1|0.0|1700|syw:SYNW0156| glycogen phosphorylase [EC:2.4.1.1]	GO:0005975//carbohydrate metabolic process	GO:0030170//pyridoxal phosphate binding;GO:0004645//phosphorylase activity	-
gi|755153413|ref|WP_042503305.1|	4	9	0.73	0.857|0.597	0.034	9|8	0.006|0.001	hypothetical protein [Synechococcus sp. WH 8102]	53.5	6e-08	COG0760	Parvulin-like peptidyl-prolyl isomerase	O	Posttranslational modification, protein turnover, chaperones ;	-	-	-	-
gi|499439605|ref|WP_011127069.1|	22	68	0.66	0.677|0.635	0.001	62|66	0.001|0.001	peptidase C39 [Synechococcus sp. WH 8102]	307	3e-91	COG2274	ABC-type bacteriocin/lantibiotic exporters, contain an N-terminal double-glycine peptidase domain	V	Defense mechanisms ;	K06147|1|0.0|1901|syw:SYNW0193| ATP-binding cassette, subfamily B, bacterial	GO:0006200//ATP catabolic process;GO:0030253//protein secretion by the type I secretion system;GO:0006508//proteolysis	GO:0008233//peptidase activity;GO:0008565//protein transporter activity;GO:0042626//ATPase activity, coupled to transmembrane movement of substances;GO:0005524//ATP binding	GO:0016021//integral component of membrane;GO:0030256//type I protein secretion system complex
gi|499439802|ref|WP_011127266.1|	1	5	0.42	0.389|0.441	0.001	5|5	0.001|0.001	sulfotransferase [Synechococcus sp. WH 8102]	-	-	-	-	-	-	-		GO:0008146//sulfotransferase activity	-
gi|755153857|ref|WP_042503731.1|	1	3	0.6	0.651|0.553	0.005	3|3	0.027|0.005	MULTISPECIES: ABC transporter permease [Synechococcus]	139	2e-38	COG1173	ABC-type dipeptide/oligopeptide/nickel transport systems, permease components	EP	Amino acid transport and metabolism ; Inorganic ion transport and metabolism ;	K02034|1|3e-128|372|syw:SYNW1683| peptide/nickel transport system permease protein			GO:0016020//membrane
gi|499440549|ref|WP_011128013.1|	5	7	0.63	0.611|0.650	0.001	7|7	0.001|0.030	MULTISPECIES: SAM-dependent methyltransferase [Synechococcus]	47	9e-06	COG2227	2-polyprenyl-3-methyl-5-hydroxy-6-metoxy-1,4-benzoquinol methylase	H	Coenzyme transport and metabolism ;	K00598|1|1e-12|72.0|mlu:Mlut_11260| trans-aconitate 2-methyltransferase [EC:2.1.1.144]!K00568|5|2e-09|62.4|rhz:RHPLAN_07280| 2-polyprenyl-6-hydroxyphenyl methylase / 3-demethylubiquinone-9 3-methyltransferase [EC:2.1.1.222 2.1.1.64]	-	-	-
gi|755154677|ref|WP_042504528.1|	7	11	0.68	0.898|0.459	0.096	10|11	0.408|0.001	MULTISPECIES: aspartate carbamoyltransferase [Synechococcus]	144	1e-39	COG0540	Aspartate carbamoyltransferase, catalytic chain	F	Nucleotide transport and metabolism ;	K00609|1|0.0|678|synr:KR49_12965| aspartate carbamoyltransferase catalytic subunit [EC:2.1.3.2]	GO:0044205//'de novo' UMP biosynthetic process;GO:0006207//'de novo' pyrimidine nucleobase biosynthetic process;GO:0006520//cellular amino acid metabolic process	GO:0016597//amino acid binding;GO:0004070//aspartate carbamoyltransferase activity	-
gi|755154065|ref|WP_042503938.1|	8	15	0.82	1.019|0.625	0.078	15|15	0.848|0.007	hypothetical protein [Synechococcus sp. WH 8102]	50.4	1e-05	COG2931	RTX toxins and related Ca2+-binding proteins	Q	Secondary metabolites biosynthesis, transport and catabolism ;	K07126|1|4e-18|95.5|vni:VIBNI_B0127| uncharacterized protein!K01406|5|3e-10|70.5|btra:F544_22240| serralysin [EC:3.4.24.40]		GO:0005509//calcium ion binding	-
gi|499441854|ref|WP_011129318.1|	3	4	0.82	1.027|0.603	0.09	3|4	0.910|0.046	MULTISPECIES: hypothetical protein [Synechococcus]	-	-	-	-	-	-	-	-	-	-
gi|499439574|ref|WP_011127038.1|	4	6	0.76	0.867|0.656	0.022	5|6	0.172|0.012	hypothetical protein [Synechococcus sp. WH 8102]	48.5	9e-06	COG3395	Uncharacterized protein conserved in bacteria	S	Function unknown ;	-	GO:0055114//oxidation-reduction process	GO:0016491//oxidoreductase activity	-
gi|499440520|ref|WP_011127984.1|	10	32	0.64	0.594|0.687	0.004	31|32	0.001|0.001	MULTISPECIES: phosphogluconate dehydrogenase (NADP(+)-dependent, decarboxylating) [Synechococcus]	414	7e-141	COG0362	6-phosphogluconate dehydrogenase	G	Carbohydrate transport and metabolism ;	K00033|1|0.0|973|syw:SYNW1119| 6-phosphogluconate dehydrogenase [EC:1.1.1.44 1.1.1.343]	GO:0019521//D-gluconate metabolic process;GO:0006098//pentose-phosphate shunt	GO:0050661//NADP binding;GO:0004616//phosphogluconate dehydrogenase (decarboxylating) activity	-
gi|499441827|ref|WP_011129291.1|	7	22	0.78	0.917|0.637	0.039	20|22	0.083|0.001	MULTISPECIES: ABC transporter ATP-binding protein [Synechococcus]	173	4e-53	COG0410	ABC-type branched-chain amino acid transport systems, ATPase component	E	Amino acid transport and metabolism ;	K11963|1|1e-144|409|syw:SYNW2438| urea transport system ATP-binding protein	GO:0006200//ATP catabolic process	GO:0015412//molybdate transmembrane-transporting ATPase activity;GO:0005524//ATP binding	-
gi|499440302|ref|WP_011127766.1|	5	7	0.77	0.887|0.657	0.026	7|7	0.292|0.001	carotene isomerase [Synechococcus sp. WH 8102]	60.1	6e-09	COG1233	Phytoene dehydrogenase and related proteins	Q	Secondary metabolites biosynthesis, transport and catabolism ;	K09835|1|0.0|1071|syw:SYNW0901| prolycopene isomerase [EC:5.2.1.13]	GO:0055114//oxidation-reduction process;GO:0016117//carotenoid biosynthetic process	GO:0016491//oxidoreductase activity;GO:0016853//isomerase activity	-
gi|499441464|ref|WP_011128928.1|	11	42	0.52	0.765|0.284	0.116	39|40	0.001|0.001	MULTISPECIES: 50S ribosomal protein L2 [Synechococcus]	284	1e-95	COG0090	Ribosomal protein L2	J	Translation, ribosomal structure and biogenesis ;	K02886|1|0.0|550|syw:SYNW2070| large subunit ribosomal protein L2	GO:0006412//translation	GO:0003735//structural constituent of ribosome;GO:0016740//transferase activity;GO:0019843//rRNA binding	GO:0015934//large ribosomal subunit
gi|499440321|ref|WP_011127785.1|	20	37	0.67	0.724|0.610	0.006	35|37	0.001|0.001	cold-shock protein [Synechococcus sp. WH 8102]	324	9e-104	COG0513	Superfamily II DNA and RNA helicases	LKJ	Replication, recombination and repair ; Transcription ; Translation, ribosomal structure and biogenesis ;	K05592|1|0.0|1096|syw:SYNW0920| ATP-dependent RNA helicase DeaD [EC:3.6.4.13]		GO:0003676//nucleic acid binding;GO:0005524//ATP binding;GO:0008026//ATP-dependent helicase activity	-
gi|499440017|ref|WP_011127481.1|	27	86	0.65	0.590|0.714	0.008	84|86	0.001|0.001	MULTISPECIES: DNA-directed RNA polymerase subunit gamma [Synechococcus]	691	0	COG0086	DNA-directed RNA polymerase, beta' subunit/160 kD subunit	K	Transcription ;	K03046|1|0.0|1260|syw:SYNW0614| DNA-directed RNA polymerase subunit beta' [EC:2.7.7.6]	GO:0006351//transcription, DNA-templated	GO:0003899//DNA-directed RNA polymerase activity;GO:0003677//DNA binding	-
gi|499439472|ref|WP_011126936.1|	1	2	0.55	0.486|0.609	0.008	2|2	0.019|0.110	50S ribosomal protein L35 [Synechococcus sp. WH 8102]	56.6	4e-12	COG0291	Ribosomal protein L35	J	Translation, ribosomal structure and biogenesis ;	K02916|1|3e-24|91.3|syw:SYNW0058| large subunit ribosomal protein L35	GO:0006412//translation	GO:0003735//structural constituent of ribosome	GO:0005840//ribosome
gi|499441142|ref|WP_011128606.1|	5	13	0.53	0.584|0.478	0.006	12|12	0.001|0.001	acetolactate synthase large subunit [Synechococcus sp. WH 8102]	498	2e-169	COG0028	Thiamine pyrophosphate-requiring enzymes [acetolactate synthase, pyruvate dehydrogenase (cytochrome), glyoxylate carboligase, phosphonopyruvate decarboxylase]	EH	Amino acid transport and metabolism ; Coenzyme transport and metabolism ;	K01652|1|0.0|1238|syw:SYNW1746| acetolactate synthase I/II/III large subunit [EC:2.2.1.6]	GO:0009097//isoleucine biosynthetic process;GO:0009099//valine biosynthetic process	GO:0050660//flavin adenine dinucleotide binding;GO:0030976//thiamine pyrophosphate binding;GO:0000287//magnesium ion binding;GO:0003984//acetolactate synthase activity	-
gi|499441713|ref|WP_011129177.1|	4	7	0.63	0.501|0.768	0.036	6|6	0.001|0.066	bifunctional (p)ppGpp synthetase/guanosine-3',5'-bis(diphosphate) 3'-pyrophosphohydrolase [Synechococcus sp. WH 8102]	511	2e-171	COG0317	Guanosine polyphosphate pyrophosphohydrolases/synthetases	TK	Signal transduction mechanisms ; Transcription ;	K01139|1|0.0|1561|syw:SYNW2324| GTP diphosphokinase / guanosine-3',5'-bis(diphosphate) 3'-diphosphatase [EC:2.7.6.5 3.1.7.2]!K00951|2|0.0|1354|syd:Syncc9605_2455| GTP pyrophosphokinase [EC:2.7.6.5]	GO:0015969//guanosine tetraphosphate metabolic process	GO:0008893//guanosine-3',5'-bis(diphosphate) 3'-diphosphatase activity;GO:0008728//GTP diphosphokinase activity	-
gi|499439482|ref|WP_011126946.1|	28	81	0.64	0.600|0.686	0.004	75|78	0.001|0.001	MULTISPECIES: ribonuclease J [Synechococcus]	337	5e-107	COG0595	Predicted hydrolase of the metallo-beta-lactamase superfamily	R	General function prediction only ;	K12574|1|0.0|1190|syw:SYNW0068| ribonuclease J [EC:3.1.-.-]		GO:0046872//metal ion binding;GO:0016788//hydrolase activity, acting on ester bonds;GO:0003723//RNA binding	-
gi|499440099|ref|WP_011127563.1|	1	1	0.03	0.025|0.026	0	1|1	0.087|0.004	fatty acid desaturase [Synechococcus sp. WH 8102]	58.9	5e-09	COG3239	Fatty acid desaturase	I	Lipid transport and metabolism ;	K10256|1|0.0|761|syw:SYNW0696| omega-6 fatty acid desaturase / acyl-lipid omega-6 desaturase (Delta-12 desaturase) [EC:1.14.19.6 1.14.19.22]	GO:0055114//oxidation-reduction process;GO:0006629//lipid metabolic process	GO:0016720//delta12-fatty acid dehydrogenase activity	-
gi|755154655|ref|WP_042504506.1|	1	2	0.59	0.531|0.649	0.007	2|2	0.035|0.167	divalent metal cation transporter [Synechococcus sp. WH 8102]	202	9e-60	COG1914	Mn2+ and Fe2+ transporters of the NRAMP family	P	Inorganic ion transport and metabolism ;	-	GO:0006810//transport	GO:0005215//transporter activity	GO:0016020//membrane
gi|499440626|ref|WP_011128090.1|	5	13	0.75	0.592|0.900	0.047	13|11	0.001|0.182	MULTISPECIES: 50S ribosomal protein L33 [Synechococcus]	43.1	4e-07	COG0267	Ribosomal protein L33	J	Translation, ribosomal structure and biogenesis ;	K02913|1|7e-28|100|syw:SYNW1226| large subunit ribosomal protein L33			GO:0030529//ribonucleoprotein complex
gi|755152872|ref|WP_042502774.1|	1	1	0.31	0.437|0.191	0.03	1|1	0.097|0.017	hypothetical protein [Synechococcus sp. WH 8102]	-	-	-	-	-	-	-	-	-	-
gi|499440767|ref|WP_011128231.1|	10	22	0.67	0.638|0.710	0.003	16|22	0.001|0.001	carotenoid-binding protein [Synechococcus sp. WH 8102]	-	-	-	-	-	-	-	GO:0006810//transport;GO:0016037//light absorption	GO:0031404//chloride ion binding	GO:0030089//phycobilisome
gi|499440347|ref|WP_011127811.1|	1	3	0.54	0.784|0.294	0.12	3|3	0.172|0.001	MULTISPECIES: hypothetical protein [Synechococcus]	-	-	-	-	-	-	-	-	-	-
gi|499440993|ref|WP_011128457.1|	9	20	0.64	0.675|0.600	0.003	20|20	0.001|0.001	hypothetical protein [Synechococcus sp. WH 8102]	64.7	6e-10	COG4354	Predicted bile acid beta-glucosidase	G	Carbohydrate transport and metabolism ;	K17108|1|0.0|1593|syw:SYNW1593| non-lysosomal glucosylceramidase [EC:3.2.1.45]	GO:0006680//glucosylceramide catabolic process	GO:0004348//glucosylceramidase activity	GO:0016021//integral component of membrane
gi|499440364|ref|WP_011127828.1|	2	2	0.62	0.709|0.540	0.014	2|2	0.254|0.047	NAD(P)-dependent oxidoreductase [Synechococcus sp. WH 8102]	50.4	2e-06	COG0702	Predicted nucleoside-diphosphate-sugar epimerases	MG	Cell wall/membrane/envelope biogenesis ; Carbohydrate transport and metabolism ;	K19073|1|0.0|697|syw:SYNW0963| divinyl chlorophyllide a 8-vinyl-reductase [EC:1.3.1.75]	-	-	-
gi|499439952|ref|WP_011127416.1|	6	52	0.71	0.642|0.774	0.009	49|52	0.001|0.001	50S ribosomal protein L21 [Synechococcus sp. WH 8102]	67.4	6e-15	COG0261	Ribosomal protein L21	J	Translation, ribosomal structure and biogenesis ;	K02888|1|4e-75|225|syw:SYNW0547| large subunit ribosomal protein L21	GO:0006412//translation	GO:0003735//structural constituent of ribosome;GO:0019843//rRNA binding	GO:0005840//ribosome
gi|499439533|ref|WP_011126997.1|	19	61	0.66	0.690|0.629	0.002	59|61	0.001|0.001	adenosylhomocysteinase [Synechococcus sp. WH 8102]	317	1e-103	COG0499	S-adenosylhomocysteine hydrolase	H	Coenzyme transport and metabolism ;	K01251|1|0.0|974|syw:SYNW0119| adenosylhomocysteinase [EC:3.3.1.1]	GO:0006730//one-carbon metabolic process	GO:0004013//adenosylhomocysteinase activity	GO:0005737//cytoplasm
gi|755153003|ref|WP_042502903.1|	19	382	0.5	0.660|0.348	0.049	376|367	0.001|0.001	MULTISPECIES: urea ABC transporter substrate-binding protein [Synechococcus]	50.1	6e-06	COG0683	ABC-type branched-chain amino acid transport systems, periplasmic component	E	Amino acid transport and metabolism ;	K11959|1|0.0|850|syw:SYNW0374| urea transport system substrate-binding protein	-	-	-
gi|499441487|ref|WP_011128951.1|	6	24	0.77	0.885|0.655	0.026	24|23	0.153|0.014	30S ribosomal protein S9 [Synechococcus sp. WH 8102]	117	1e-34	COG0103	Ribosomal protein S9	J	Translation, ribosomal structure and biogenesis ;	K02996|1|2e-93|271|syw:SYNW2094| small subunit ribosomal protein S9	GO:0006412//translation	GO:0003735//structural constituent of ribosome	GO:0005840//ribosome
gi|499439803|ref|WP_011127267.1|	6	8	0.57	0.635|0.512	0.008	8|8	0.018|0.002	MULTISPECIES: hypothetical protein [Synechococcus]	-	-	-	-	-	-	-		GO:0008146//sulfotransferase activity	GO:0016021//integral component of membrane
gi|499439633|ref|WP_011127097.1|	2	6	0.77	0.892|0.653	0.029	5|6	0.270|0.025	thioredoxin family protein [Synechococcus sp. WH 8102]	89.4	7e-22	COG0526	Thiol-disulfide isomerase and thioredoxins	OC	Posttranslational modification, protein turnover, chaperones ; Energy production and conversion ;	-	-	-	-
gi|499441481|ref|WP_011128945.1|	8	61	0.47	0.359|0.579	0.024	59|61	0.001|0.001	30S ribosomal protein S13 [Synechococcus sp. WH 8102]	138	2e-42	COG0099	Ribosomal protein S13	J	Translation, ribosomal structure and biogenesis ;	K02952|1|7e-65|198|syw:SYNW2088| small subunit ribosomal protein S13	GO:0006412//translation	GO:0003735//structural constituent of ribosome;GO:0019843//rRNA binding;GO:0000049//tRNA binding	GO:0005840//ribosome
gi|499441477|ref|WP_011128941.1|	12	70	0.66	0.552|0.770	0.024	70|69	0.001|0.001	MULTISPECIES: 30S ribosomal protein S5 [Synechococcus]	128	5e-37	COG0098	Ribosomal protein S5	J	Translation, ribosomal structure and biogenesis ;	K02988|1|3e-86|259|synk:KR100_03305| small subunit ribosomal protein S5	GO:0006412//translation	GO:0003735//structural constituent of ribosome;GO:0019843//rRNA binding	GO:0015935//small ribosomal subunit
gi|499440155|ref|WP_011127619.1|	2	7	0.68	0.634|0.731	0.005	7|7	0.007|0.064	MULTISPECIES: hypothetical protein [Synechococcus]	-	-	-	-	-	-	-	-	-	-
gi|755152849|ref|WP_042502751.1|	1	1	0.48	0.333|0.617	0.04	1|1	0.048|0.335	MULTISPECIES: hypothetical protein [Synechococcus]	-	-	-	-	-	-	-	-	-	-
gi|499439519|ref|WP_011126983.1|	1	2	0.92	0.457|1.382	0.428	2|2	0.015|0.324	alpha/beta hydrolase [Synechococcus sp. WH 8102]	52.4	4e-07	COG0596	Predicted hydrolases or acyltransferases (alpha/beta hydrolase superfamily)	R	General function prediction only ;	K00433|1|2e-38|143|ava:Ava_0013| non-heme chloroperoxidase [EC:1.11.1.10]!K01563|2|1e-35|136|ava:Ava_2037| haloalkane dehalogenase [EC:3.8.1.5]!K06049|3|5e-14|77.8|hyr:BSY239_1394| magnesium chelatase accessory protein!K10216|4|3e-10|66.6|bsm:BSM4216_1785| 2-hydroxymuconate-semialdehyde hydrolase [EC:3.7.1.9]!K00627|5|6e-10|66.2|rep:IE4803_CH03665| pyruvate dehydrogenase E2 component (dihydrolipo…		GO:0016787//hydrolase activity	-
gi|499440218|ref|WP_011127682.1|	1	2	0.65	0.534|0.774	0.029	2|2	0.041|0.442	MULTISPECIES: high light inducible protein [Synechococcus]	-	-	-	-	-	-	-	-	-	-
gi|499441874|ref|WP_011129338.1|	2	2	0.61	0.773|0.445	0.054	2|2	0.410|0.035	sulfate ABC transporter ATP-binding protein [Synechococcus sp. WH 8102]	214	2e-68	COG1116	ABC-type nitrate/sulfonate/bicarbonate transport system, ATPase component	P	Inorganic ion transport and metabolism ;	K15578|1|0.0|587|syw:SYNW2485| nitrate/nitrite transport system ATP-binding protein [EC:3.6.3.-]	GO:0015706//nitrate transport;GO:0006200//ATP catabolic process	GO:0005524//ATP binding;GO:0016887//ATPase activity;GO:0015112//nitrate transmembrane transporter activity	GO:0016020//membrane
gi|755153186|ref|WP_042503083.1|	2	3	0.77	0.878|0.666	0.022	3|3	0.506|0.043	hypothetical protein [Synechococcus sp. WH 8102]	-	-	-	-	-	-	-	-	-	-
gi|755154254|ref|WP_042504120.1|	23	88	0.69	0.745|0.625	0.007	83|85	0.001|0.001	MULTISPECIES: acetylneuraminic acid synthetase [Synechococcus]	54.3	3e-08	COG0517	FOG: CBS domain	R	General function prediction only ;	K01654|1|0.0|1482|syw:SYNW0394| N-acetylneuraminate synthase [EC:2.5.1.56]	GO:0016051//carbohydrate biosynthetic process	GO:0050462//N-acetylneuraminate synthase activity;GO:0047444//N-acylneuraminate-9-phosphate synthase activity;GO:0016829//lyase activity	-
gi|499439881|ref|WP_011127345.1|	4	4	0.71	0.656|0.763	0.006	3|3	0.029|0.159	cytochrome c biogenesis protein CcsB [Synechococcus sp. WH 8102]	61.2	2e-09	COG1333	ResB protein required for cytochrome c biosynthesis	O	Posttranslational modification, protein turnover, chaperones ;	K07399|1|0.0|733|syw:SYNW0471| cytochrome c biogenesis protein	GO:0017004//cytochrome complex assembly		GO:0016021//integral component of membrane;GO:0042651//thylakoid membrane
gi|499441468|ref|WP_011128932.1|	6	23	0.69	0.666|0.706	0.001	22|20	0.001|0.001	MULTISPECIES: 50S ribosomal protein L16 [Synechococcus]	159	1e-50	COG0197	Ribosomal protein L16/L10E	J	Translation, ribosomal structure and biogenesis ;	K02878|1|1e-102|296|syw:SYNW2074| large subunit ribosomal protein L16	GO:0006412//translation	GO:0003735//structural constituent of ribosome;GO:0019843//rRNA binding;GO:0000049//tRNA binding	GO:0005840//ribosome
gi|499441574|ref|WP_011129038.1|	1	3	0.58	0.584|0.570	0	3|3	0.008|0.007	MULTISPECIES: hypothetical protein [Synechococcus]	-	-	-	-	-	-	-	-	-	-
gi|493169993|ref|WP_006173336.1|	1	6	0.66	0.610|0.719	0.006	5|5	0.001|0.013	MULTISPECIES: 50S ribosomal protein L36 [Synechococcaceae]	55.1	2e-12	COG0257	Ribosomal protein L36	J	Translation, ribosomal structure and biogenesis ;	K02919|1|1e-18|75.1|sye:Syncc9902_1975| large subunit ribosomal protein L36	GO:0006412//translation	GO:0003735//structural constituent of ribosome	GO:0005840//ribosome
gi|499441170|ref|WP_011128634.1|	8	44	0.66	0.655|0.661	0	44|44	0.001|0.001	MULTISPECIES: adenosine kinase [Synechococcus]	69.7	8e-13	COG0524	Sugar kinases, ribokinase family	G	Carbohydrate transport and metabolism ;	K00847|1|0.0|525|syx:SynWH7803_0619| fructokinase [EC:2.7.1.4]	GO:0016310//phosphorylation;GO:0006167//AMP biosynthetic process	GO:0008865//fructokinase activity;GO:0004001//adenosine kinase activity	-
gi|499441557|ref|WP_011129021.1|	3	3	0.63	0.647|0.618	0	3|3	0.026|0.019	GTPase HflX [Synechococcus sp. WH 8102]	216	6e-63	COG2262	GTPases	R	General function prediction only ;	K03665|1|0.0|934|syw:SYNW2166| GTPase	GO:0006184//GTP catabolic process	GO:0003924//GTPase activity;GO:0005525//GTP binding	GO:0005737//cytoplasm
gi|499440915|ref|WP_011128379.1|	2	3	0.69	0.771|0.611	0.013	3|3	0.144|0.017	hypothetical protein [Synechococcus sp. WH 8102]	-	-	-	-	-	-	-	-	-	-
gi|499440615|ref|WP_011128079.1|	2	2	0.81	1.383|0.228	0.667	2|2	0.515|0.001	peptidoglycan-binding protein LysM [Synechococcus sp. WH 8102]	97.1	2e-21	COG0739	Membrane proteins related to metalloendopeptidases	M	Cell wall/membrane/envelope biogenesis ;	K08259|1|5e-47|176|ava:Ava_3195| lysostaphin [EC:3.4.24.75]!K06194|3|2e-23|104|ppse:BN5_2802| lipoprotein NlpD	GO:0016998//cell wall macromolecule catabolic process	-	-
gi|499441763|ref|WP_011129227.1|	8	12	0.51	0.543|0.482	0.002	12|11	0.001|0.001	glycine dehydrogenase [Synechococcus sp. WH 8102]	584	0	COG1003	Glycine cleavage system protein P (pyridoxal-binding), C-terminal domain	E	Amino acid transport and metabolism ;	K00281|1|0.0|1853|syw:SYNW2374| glycine dehydrogenase [EC:1.4.4.2]	GO:0055114//oxidation-reduction process;GO:0019464//glycine decarboxylation via glycine cleavage system	GO:0004375//glycine dehydrogenase (decarboxylating) activity;GO:0030170//pyridoxal phosphate binding	-
gi|1180291864|ref|WP_083810668.1|	4	4	0.66	0.647|0.670	0	4|3	0.048|0.045	proline hydroxylase [Synechococcus sp. WH 8102]	-	-	-	-	-	-	K00472|1|0.0|655|syw:SYNW2355| prolyl 4-hydroxylase [EC:1.14.11.2]	GO:0055114//oxidation-reduction process	GO:0031418//L-ascorbic acid binding;GO:0005506//iron ion binding;GO:0016706//oxidoreductase activity, acting on paired donors, with incorporation or reduction of molecular oxygen, 2-oxoglutarate as one donor, and incorporation of one atom each of oxygen into both donors	-
gi|499440771|ref|WP_011128235.1|	2	4	0.65	0.832|0.466	0.067	4|3	0.639|0.001	hypothetical protein [Synechococcus sp. WH 8102]	-	-	-	-	-	-	-	-	-	-
gi|499440105|ref|WP_011127569.1|	13	27	0.71	0.769|0.650	0.007	25|25	0.001|0.001	DNA polymerase I [Synechococcus sp. WH 8102]	387	2e-121	COG0749	DNA polymerase I - 3'-5' exonuclease and polymerase domains	L	Replication, recombination and repair ;	K02335|1|0.0|1933|syw:SYNW0702| DNA polymerase I [EC:2.7.7.7]	GO:0006260//DNA replication;GO:0006281//DNA repair	GO:0003887//DNA-directed DNA polymerase activity;GO:0003677//DNA binding;GO:0008408//3'-5' exonuclease activity;GO:0008409//5'-3' exonuclease activity	GO:0005622//intracellular
gi|499441749|ref|WP_011129213.1|	14	31	0.63	0.681|0.572	0.006	30|31	0.001|0.001	alanine--tRNA ligase [Synechococcus sp. WH 8102]	650	0	COG0013	Alanyl-tRNA synthetase	J	Translation, ribosomal structure and biogenesis ;	K01872|1|0.0|1467|syw:SYNW2360| alanyl-tRNA synthetase [EC:6.1.1.7]	GO:0006419//alanyl-tRNA aminoacylation	GO:0004813//alanine-tRNA ligase activity;GO:0046872//metal ion binding;GO:0005524//ATP binding;GO:0000049//tRNA binding	GO:0005737//cytoplasm
gi|499441593|ref|WP_011129057.1|	5	11	0.61	0.680|0.542	0.01	11|11	0.001|0.002	6-pyruvoyl tetrahydrobiopterin synthase [Synechococcus sp. WH 8102]	48.5	1e-06	COG0720	6-pyruvoyl-tetrahydropterin synthase	H	Coenzyme transport and metabolism ;	K01737|1|0.0|634|syw:SYNW2201| 6-pyruvoyltetrahydropterin/6-carboxytetrahydropterin synthase [EC:4.2.3.12 4.1.2.50]		GO:0003874//6-pyruvoyltetrahydropterin synthase activity	-
gi|499441467|ref|WP_011128931.1|	21	150	0.68	0.591|0.760	0.014	146|139	0.001|0.001	MULTISPECIES: 30S ribosomal protein S3 [Synechococcus]	219	9e-72	COG0092	Ribosomal protein S3	J	Translation, ribosomal structure and biogenesis ;	K02982|1|3e-162|454|syw:SYNW2073| small subunit ribosomal protein S3	GO:0006412//translation	GO:0003735//structural constituent of ribosome;GO:0019843//rRNA binding	GO:0015935//small ribosomal subunit
gi|499441527|ref|WP_011128991.1|	6	34	0.62	0.615|0.622	0	33|34	0.001|0.001	30S ribosomal protein S12 [Synechococcus sp. WH 8102]	192	4e-64	COG0048	Ribosomal protein S12	J	Translation, ribosomal structure and biogenesis ;	K02950|1|2e-85|250|syw:SYNW2135| small subunit ribosomal protein S12	GO:0006412//translation	GO:0003735//structural constituent of ribosome;GO:0019843//rRNA binding;GO:0000049//tRNA binding	GO:0015935//small ribosomal subunit
gi|499439690|ref|WP_011127154.1|	4	5	0.69	0.662|0.719	0.002	4|5	0.008|0.085	thioredoxin [Synechococcus sp. WH 8102]	51.2	3e-08	COG0526	Thiol-disulfide isomerase and thioredoxins	OC	Posttranslational modification, protein turnover, chaperones ; Energy production and conversion ;	K03671|1|2e-13|68.9|pir:VN12_16110| thioredoxin 1!K06196|3|2e-12|70.5|mrm:A7982_02145| cytochrome c-type biogenesis protein	GO:0045454//cell redox homeostasis;GO:0006662//glycerol ether metabolic process	GO:0009055//electron carrier activity;GO:0015035//protein disulfide oxidoreductase activity	-
gi|499439642|ref|WP_011127106.1|	4	6	0.67	0.731|0.609	0.007	6|5	0.025|0.001	MULTISPECIES: sarcosine oxidase [Synechococcus]	52	1e-06	COG0665	Glycine/D-amino acid oxidases (deaminating)	E	Amino acid transport and metabolism ;	K00301|1|0.0|760|syw:SYNW0230| sarcosine oxidase [EC:1.5.3.1]	GO:0055114//oxidation-reduction process	GO:0008115//sarcosine oxidase activity	-
gi|499441780|ref|WP_011129244.1|	10	11	0.76	0.648|0.879	0.027	10|11	0.001|0.206	MULTISPECIES: hypothetical protein [Synechococcus]	-	-	-	-	-	-	K01077|1|1e-32|140|cch:Cag_0406| alkaline phosphatase [EC:3.1.3.1]!K01083|2|3e-31|136|acy:Anacy_4977| 3-phytase [EC:3.1.3.8]!K07004|5|6e-20|101|non:NOS3756_29330| uncharacterized protein	-	-	-
gi|499440483|ref|WP_011127947.1|	3	4	0.67	0.677|0.656	0	4|4	0.138|0.011	peptidase M16 [Synechococcus sp. WH 8102]	64.3	1e-10	COG0612	Predicted Zn-dependent peptidases	R	General function prediction only ;	K07263|1|1e-19|97.1|pde:Pden_2714| zinc protease [EC:3.4.24.-]	GO:0006508//proteolysis	GO:0004222//metalloendopeptidase activity;GO:0008270//zinc ion binding	-
gi|755154084|ref|WP_042503957.1|	4	6	0.62	0.669|0.567	0.005	5|5	0.008|0.001	ABC transporter ATP-binding protein [Synechococcus sp. WH 8102]	352	9e-114	COG1123	ATPase components of various ABC-type transport systems, contain duplicated ATPase	R	General function prediction only ;	K02031|1|0.0|1004|syw:SYNW2325| peptide/nickel transport system ATP-binding protein!K02032|1|0.0|1004|syw:SYNW2325| peptide/nickel transport system ATP-binding protein	GO:0006200//ATP catabolic process	GO:0016887//ATPase activity;GO:0005524//ATP binding	-
gi|499439685|ref|WP_011127149.1|	7	18	0.64	0.763|0.513	0.031	17|18	0.001|0.001	MULTISPECIES: global nitrogen regulator NtcA [Synechococcus]	57.8	3e-10	COG0664	cAMP-binding proteins - catabolite gene activator and regulatory subunit of cAMP-dependent protein kinases	T	Signal transduction mechanisms ;	K01420|1|2e-168|469|syw:SYNW0275| CRP/FNR family transcriptional regulator, anaerobic regulatory protein	GO:0006355//regulation of transcription, DNA-templated	GO:0003700//sequence-specific DNA binding transcription factor activity;GO:0003677//DNA binding	GO:0005622//intracellular
gi|499441308|ref|WP_011128772.1|	8	13	0.61	0.622|0.592	0	13|11	0.001|0.002	MULTISPECIES: glycine/sarcosine N-methyltransferase [Synechococcus]	57.8	3e-09	COG0500	SAM-dependent methyltransferases	QR	Secondary metabolites biosynthesis, transport and catabolism ; General function prediction only ;	K18896|1|0.0|584|syw:SYNW1914| glycine/sarcosine N-methyltransferase [EC:2.1.1.156]	GO:0019286//glycine betaine biosynthetic process from glycine;GO:0032259//methylation;GO:0006555//methionine metabolic process	GO:0017174//glycine N-methyltransferase activity;GO:0005542//folic acid binding;GO:0052730//sarcosine N-methyltransferase activity	GO:0005737//cytoplasm
gi|755154506|ref|WP_042504363.1|	4	7	0.55	0.599|0.502	0.005	7|6	0.004|0.001	hypothetical protein [Synechococcus sp. WH 8102]	-	-	-	-	-	-	-	-	-	-
gi|499441521|ref|WP_011128985.1|	1	5	0.66	0.578|0.732	0.012	4|5	0.001|0.016	hypothetical protein [Synechococcus sp. WH 8102]	-	-	-	-	-	-	-	-	-	-
gi|499440826|ref|WP_011128290.1|	4	6	0.72	0.849|0.594	0.033	6|6	0.410|0.023	hypothetical protein [Synechococcus sp. WH 8102]	-	-	-	-	-	-	-	-	-	-
gi|499441834|ref|WP_011129298.1|	2	7	0.61	0.630|0.585	0.001	7|7	0.014|0.105	urease accessory protein UreE [Synechococcus sp. WH 8102]	53.1	5e-09	COG2371	Urease accessory protein UreE	O	Posttranslational modification, protein turnover, chaperones ;	K03187|1|2e-75|227|syw:SYNW2445| urease accessory protein	GO:0006461//protein complex assembly;GO:0006457//protein folding;GO:0018307//enzyme active site formation;GO:0019627//urea metabolic process	GO:0016151//nickel cation binding	GO:0005737//cytoplasm
gi|499440422|ref|WP_011127886.1|	7	17	0.65	0.690|0.610	0.003	17|17	0.001|0.001	peptide-methionine (S)-S-oxide reductase [Synechococcus sp. WH 8102]	135	3e-39	COG0225	Peptide methionine sulfoxide reductase	O	Posttranslational modification, protein turnover, chaperones ;	K07304|1|1e-178|494|syw:SYNW1021| peptide-methionine (S)-S-oxide reductase [EC:1.8.4.11]	GO:0006464//cellular protein modification process;GO:0055114//oxidation-reduction process	GO:0008113//peptide-methionine (S)-S-oxide reductase activity	-
gi|499440337|ref|WP_011127801.1|	15	46	0.71	0.762|0.661	0.005	45|46	0.001|0.001	diaminopimelate decarboxylase [Synechococcus sp. WH 8102]	194	1e-56	COG0019	Diaminopimelate decarboxylase	E	Amino acid transport and metabolism ;	K01586|1|0.0|938|syw:SYNW0936| diaminopimelate decarboxylase [EC:4.1.1.20]	GO:0009089//lysine biosynthetic process via diaminopimelate	GO:0030170//pyridoxal phosphate binding;GO:0008836//diaminopimelate decarboxylase activity	-
gi|499440098|ref|WP_011127562.1|	1	1	0.66	0.339|0.982	0.207	1|1	0.050|0.978	alpha/beta hydrolase [Synechococcus sp. WH 8102]	53.5	3e-07	COG0429	Predicted hydrolase of the alpha/beta-hydrolase fold	R	General function prediction only ;	K07019|1|0.0|638|syw:SYNW0695| uncharacterized protein	-	-	-
gi|499440738|ref|WP_011128202.1|	2	3	0.57	0.526|0.620	0.004	3|3	0.026|0.182	MULTISPECIES: glycerol acyltransferase [Synechococcus]	-	-	-	-	-	-	-		GO:0016740//transferase activity	-
gi|499439717|ref|WP_011127181.1|	8	12	0.44	0.347|0.538	0.018	11|11	0.001|0.001	MULTISPECIES: hypothetical protein [Synechococcus]	-	-	-	-	-	-	-	-	-	-
gi|1105112674|ref|WP_071820839.1|	1	3	0.61	0.967|0.248	0.258	3|3	0.918|0.001	MULTISPECIES: hypothetical protein [Synechococcus]	-	-	-	-	-	-	-	-	-	-
gi|499440682|ref|WP_011128146.1|	2	2	0.7	0.910|0.493	0.087	2|2	0.846|0.044	sugar ABC transporter substrate-binding protein [Synechococcus sp. WH 8102]	58.9	8e-09	COG1653	ABC-type sugar transport system, periplasmic component	G	Carbohydrate transport and metabolism ;	K02027|1|0.0|784|syw:SYNW1282| multiple sugar transport system substrate-binding protein	GO:0006810//transport	GO:0005215//transporter activity	-
gi|1105112858|ref|WP_071820881.1|	3	4	0.4	0.467|0.342	0.008	4|3	0.042|0.001	MULTISPECIES: cyanase [Synechococcus]	107	6e-30	COG1513	Cyanate lyase	P	Inorganic ion transport and metabolism ;	K01725|1|6e-97|281|syw:SYNW2490| cyanate lyase [EC:4.2.1.104]	GO:0009439//cyanate metabolic process	GO:0043565//sequence-specific DNA binding;GO:0008824//cyanate hydratase activity	-
gi|755154115|ref|WP_042503987.1|	1	2	0.55	0.542|0.549	0	2|2	0.040|0.051	MULTISPECIES: high light inducible protein [Synechococcus]	-	-	-	-	-	-	-	-	-	-
gi|499441114|ref|WP_011128578.1|	48	421	0.64	0.438|0.845	0.083	411|404	0.001|0.001	carboxysome shell protein [Synechococcus sp. WH 8102]	-	-	-	-	-	-	-	-	-	-
gi|499440360|ref|WP_011127824.1|	14	24	0.7	0.774|0.621	0.012	22|23	0.001|0.001	multidrug ABC transporter [Synechococcus sp. WH 8102]	292	2e-85	COG2274	ABC-type bacteriocin/lantibiotic exporters, contain an N-terminal double-glycine peptidase domain	V	Defense mechanisms ;	K06147|1|0.0|1941|syw:SYNW0959| ATP-binding cassette, subfamily B, bacterial	GO:0055085//transmembrane transport;GO:0006200//ATP catabolic process;GO:0006508//proteolysis	GO:0008233//peptidase activity;GO:0042626//ATPase activity, coupled to transmembrane movement of substances;GO:0005524//ATP binding	GO:0016021//integral component of membrane
gi|499439950|ref|WP_011127414.1|	2	4	0.66	0.705|0.616	0.004	4|4	0.052|0.030	SAM-dependent methyltransferase [Synechococcus sp. WH 8102]	-	-	-	-	-	-	K00574|1|6e-07|56.2|chq:AQ619_04525| cyclopropane-fatty-acyl-phospholipid synthase [EC:2.1.1.79]	GO:0032259//methylation	GO:0008168//methyltransferase activity	-
gi|499441478|ref|WP_011128942.1|	7	90	0.7	0.659|0.747	0.004	83|86	0.001|0.001	MULTISPECIES: 50S ribosomal protein L15 [Synechococcus]	90.5	2e-23	COG0200	Ribosomal protein L15	J	Translation, ribosomal structure and biogenesis ;	K02876|1|1e-89|263|syw:SYNW2084| large subunit ribosomal protein L15	GO:0006412//translation	GO:0003735//structural constituent of ribosome;GO:0019843//rRNA binding	GO:0015934//large ribosomal subunit
gi|755154574|ref|WP_042504428.1|	4	4	0.59	0.679|0.508	0.015	3|3	0.045|0.002	MULTISPECIES: membrane protease subunit, stomatin/prohibitin [Synechococcus]	49.3	3e-06	COG0330	Membrane protease subunits, stomatin/prohibitin homologs	O	Posttranslational modification, protein turnover, chaperones ;	-	GO:0006508//proteolysis	GO:0008233//peptidase activity	GO:0016020//membrane

## Sheet: 25U-vs-25N
Up
gi|755152806|ref|WP_042502709.1|	1	4	1.17	1.526|0.823	0.247	4|4	0.001|0.232	pilus assembly protein PilC [Synechococcus sp. WH 8102]	147	2e-39	COG1459	Type II secretory pathway, component PulF	NU	Cell motility ; Intracellular trafficking, secretion, and vesicular transport ;	K02653|1|0.0|671|synr:KR49_09000| type IV pilus assembly protein PilC	GO:0015628//protein secretion by the type II secretion system	GO:0008565//protein transporter activity	GO:0015627//type II protein secretion system complex;GO:0016021//integral component of membrane
gi|499441344|ref|WP_011128808.1|	6	33	2.03	1.797|2.256	0.105	33|33	0.001|0.001	DUF4278 domain-containing protein [Synechococcus sp. WH 8102]	-	-	-	-	-	-	-	-	-	-
gi|499439964|ref|WP_011127428.1|	3	4	1.25	0.977|1.521	0.148	4|3	0.875|0.004	MULTISPECIES: lipid-A-disaccharide synthase [Synechococcus]	123	2e-30	COG0763	Lipid A disaccharide synthetase	M	Cell wall/membrane/envelope biogenesis ;	K00748|1|0.0|714|syw:SYNW0559| lipid-A-disaccharide synthase [EC:2.4.1.182]	GO:0009245//lipid A biosynthetic process	GO:0008915//lipid-A-disaccharide synthase activity	-
gi|499441464|ref|WP_011128928.1|	11	42	1.43	1.936|0.930	0.506	42|39	0.001|0.115	MULTISPECIES: 50S ribosomal protein L2 [Synechococcus]	284	1e-95	COG0090	Ribosomal protein L2	J	Translation, ribosomal structure and biogenesis ;	K02886|1|0.0|550|syw:SYNW2070| large subunit ribosomal protein L2	GO:0006412//translation	GO:0003735//structural constituent of ribosome;GO:0016740//transferase activity;GO:0019843//rRNA binding	GO:0015934//large ribosomal subunit
gi|499441909|ref|WP_011129373.1|	5	6	1.37	1.130|1.619	0.12	6|6	0.579|0.046	glycosyl transferase family 1 [Synechococcus sp. WH 8102]	61.2	3e-09	COG0438	Glycosyltransferase	M	Cell wall/membrane/envelope biogenesis ;	K00696|1|0.0|1377|syw:SYNW2520| sucrose-phosphate synthase [EC:2.4.1.14]	GO:0009058//biosynthetic process	GO:0046524//sucrose-phosphate synthase activity;GO:0016787//hydrolase activity	-
gi|499441481|ref|WP_011128945.1|	8	61	1.45	1.516|1.376	0.01	57|61	0.001|0.001	30S ribosomal protein S13 [Synechococcus sp. WH 8102]	138	2e-42	COG0099	Ribosomal protein S13	J	Translation, ribosomal structure and biogenesis ;	K02952|1|7e-65|198|syw:SYNW2088| small subunit ribosomal protein S13	GO:0006412//translation	GO:0003735//structural constituent of ribosome;GO:0019843//rRNA binding;GO:0000049//tRNA binding	GO:0005840//ribosome
gi|499440752|ref|WP_011128216.1|	5	39	2.34	2.398|2.285	0.006	35|34	0.001|0.001	MULTISPECIES: hypothetical protein [Synechococcus]	-	-	-	-	-	-	-	-	-	-
gi|499441616|ref|WP_011129080.1|	32	2400	1.47	1.533|1.399	0.009	2367|2348	0.001|0.001	MULTISPECIES: porin [Synechococcus]	-	-	-	-	-	-	K07267|1|5e-29|126|cyn:Cyan7425_1923| porin!K07114|3|1e-08|64.3|csg:Cylst_0633| Ca-activated chloride channel homolog	GO:0006810//transport	GO:0005215//transporter activity	GO:0016021//integral component of membrane
gi|499441754|ref|WP_011129218.1|	5	7	1.18	0.793|1.559	0.293	6|7	0.006|0.006	heat-shock protein [Synechococcus sp. WH 8102]	45.1	3e-06	COG0071	Molecular chaperone (small heat shock protein)	O	Posttranslational modification, protein turnover, chaperones ;	K13993|1|5e-67|204|syh:Syncc8109_2605| HSP20 family protein	GO:0006950//response to stress	-	-
gi|499441021|ref|WP_011128485.1|	11	25	1.34	1.154|1.520	0.067	24|24	0.077|0.001	MULTISPECIES: RNA polymerase sigma factor RpoD [Synechococcus]	230	2e-72	COG0568	DNA-directed RNA polymerase, sigma subunit (sigma70/sigma32)	K	Transcription ;	K03086|1|0.0|632|syw:SYNW1621| RNA polymerase primary sigma factor	GO:0006352//DNA-templated transcription, initiation;GO:0006355//regulation of transcription, DNA-templated	GO:0003899//DNA-directed RNA polymerase activity;GO:0003700//sequence-specific DNA binding transcription factor activity;GO:0003677//DNA binding;GO:0016987//sigma factor activity	-
gi|499439471|ref|WP_011126935.1|	3	4	1.39	1.844|0.928	0.42	3|3	0.003|0.645	MULTISPECIES: 50S ribosomal protein L20 [Synechococcus]	112	7e-33	COG0292	Ribosomal protein L20	J	Translation, ribosomal structure and biogenesis ;	K02887|1|2e-55|173|syw:SYNW0057| large subunit ribosomal protein L20	GO:0006412//translation	GO:0003735//structural constituent of ribosome;GO:0019843//rRNA binding	GO:0005840//ribosome
Down
Protein_ID	Uniq_Pep_Num	Uniq_Spec_Num	Mean_Ratio_25_urea-VS-25_NO3	Ratio_25_urea-VS-25_NO3	SD_25_urea-VS-25_NO3	Quant_Num_25_urea-VS-25_NO3	Qvalue_25_urea-VS-25_NO3	Description	COG Score	COG E-value	COG ID	COG Function-Description	COG Code	COG Function-Categories	KEGG(ko_id|rank|evalue|score|identity|ko_definition)	GO Biological_Process	GO Molecular_Function	GO Cellular_Component
gi|499441876|ref|WP_011129340.1|	15	46	0.51	0.533|0.478	0.002	45|46	0.001|0.001	taurine ABC transporter substrate-binding protein [Synechococcus sp. WH 8102]	72.4	4e-13	COG0715	ABC-type nitrate/sulfonate/bicarbonate transport systems, periplasmic components	P	Inorganic ion transport and metabolism ;	K15576|1|0.0|1073|syw:SYNW2487| nitrate/nitrite transport system substrate-binding protein	-	-	-
gi|499441838|ref|WP_011129302.1|	5	13	0.49	0.477|0.502	0	13|11	0.002|0.001	urease subunit alpha [Synechococcus sp. WH 8102]	707	0	COG0804	Urea amidohydrolase (urease) alpha subunit	E	Amino acid transport and metabolism ;	K01428|1|0.0|1113|syw:SYNW2449| urease subunit alpha [EC:3.5.1.5]	GO:0043419//urea catabolic process	GO:0009039//urease activity;GO:0016151//nickel cation binding	GO:0005737//cytoplasm
gi|499440815|ref|WP_011128279.1|	7	20	0.77	1.004|0.545	0.105	20|20	0.980|0.001	sulfonate ABC transporter substrate-binding protein [Synechococcus sp. WH 8102]	50.8	2e-06	COG0715	ABC-type nitrate/sulfonate/bicarbonate transport systems, periplasmic components	P	Inorganic ion transport and metabolism ;	K02051|1|0.0|621|syw:SYNW1415| NitT/TauT family transport system substrate-binding protein	GO:0006790//sulfur compound metabolic process;GO:0006810//transport		GO:0016020//membrane
gi|499441833|ref|WP_011129297.1|	1	1	0.4	0.338|0.471	0.009	1|1	0.041|0.077	MULTISPECIES: urease accessory protein UreF [Synechococcus]	49.3	1e-06	COG0830	Urease accessory protein UreF	O	Posttranslational modification, protein turnover, chaperones ;	K03188|1|2e-118|341|syw:SYNW2444| urease accessory protein	GO:0006807//nitrogen compound metabolic process	GO:0016151//nickel cation binding	GO:0005737//cytoplasm
gi|499441828|ref|WP_011129292.1|	5	13	0.42	0.380|0.460	0.003	13|13	0.001|0.001	MULTISPECIES: ABC transporter ATP-binding protein [Synechococcus]	164	2e-49	COG0411	ABC-type branched-chain amino acid transport systems, ATPase component	E	Amino acid transport and metabolism ;	K11962|1|0.0|506|syw:SYNW2439| urea transport system ATP-binding protein	GO:0006200//ATP catabolic process	GO:0016887//ATPase activity;GO:0005524//ATP binding	-
gi|499441881|ref|WP_011129345.1|	4	6	0.56	0.567|0.561	0	6|6	0.019|0.006	hypothetical protein [Synechococcus sp. WH 8102]	57.8	1e-08	COG0547	Anthranilate phosphoribosyltransferase	E	Amino acid transport and metabolism ;	K00766|1|0.0|580|syx:SynWH7803_2497| anthranilate phosphoribosyltransferase [EC:2.4.2.18]	GO:0008152//metabolic process	GO:0016757//transferase activity, transferring glycosyl groups	-
gi|499441896|ref|WP_011129360.1|	4	15	0.68	0.538|0.830	0.043	14|15	0.001|0.001	phosphate ABC transporter substrate-binding protein PstS [Synechococcus sp. WH 8102]	138	3e-37	COG0226	ABC-type phosphate transport system, periplasmic component	P	Inorganic ion transport and metabolism ;	K02040|1|0.0|664|syw:SYNW2507| phosphate transport system substrate-binding protein	GO:0035435//phosphate ion transmembrane transport	GO:0042301//phosphate ion binding	GO:0043190//ATP-binding cassette (ABC) transporter complex
gi|499441832|ref|WP_011129296.1|	1	3	0.66	0.783|0.543	0.029	3|3	0.132|0.001	MULTISPECIES: urease accessory protein UreG [Synechococcus]	225	1e-74	COG0378	Ni2+-binding GTPase involved in regulation of expression and maturation of urease and hydrogenase	OK	Posttranslational modification, protein turnover, chaperones ; Transcription ;	K03189|1|1e-133|378|syw:SYNW2443| urease accessory protein		GO:0017111//nucleoside-triphosphatase activity;GO:0005524//ATP binding;GO:0016151//nickel cation binding;GO:0005525//GTP binding	GO:0005737//cytoplasm
gi|493905790|ref|WP_006851467.1|	1	18	0.73	0.627|0.824	0.019	18|15	0.001|0.008	MULTISPECIES: ATP synthase subunit C [Synechococcus]	46.6	8e-08	COG0636	F0F1-type ATP synthase, subunit c/Archaeal/vacuolar-type H+-ATPase, subunit K	C	Energy production and conversion ;	K02110|1|3e-36|122|synr:KR49_06290| F-type H+-transporting ATPase subunit c	GO:0015986//ATP synthesis coupled proton transport;GO:0015991//ATP hydrolysis coupled proton transport	GO:0046933//proton-transporting ATP synthase activity, rotational mechanism;GO:0008289//lipid binding;GO:0016787//hydrolase activity	GO:0045261//proton-transporting ATP synthase complex, catalytic core F(1);GO:0016021//integral component of membrane;GO:0042651//thylakoid membrane;GO:0045263//proton-transporting ATP synthase complex, coupling factor F(o)
gi|499441830|ref|WP_011129294.1|	2	2	0.47	0.459|0.480	0	2|2	0.008|0.004	MULTISPECIES: branched-chain amino acid ABC transporter permease [Synechococcus]	72.4	1e-13	COG0559	Branched-chain amino acid ABC-type transport system, permease components	E	Amino acid transport and metabolism ;	K11960|1|0.0|615|syw:SYNW2441| urea transport system permease protein	GO:0006810//transport	GO:0005215//transporter activity	GO:0005886//plasma membrane;GO:0016021//integral component of membrane
gi|499440158|ref|WP_011127622.1|	1	1	0.6	0.298|0.894	0.178	1|1	0.024|0.795	MULTISPECIES: hypothetical protein [Synechococcus]	-	-	-	-	-	-	-	-	-	-
gi|755153857|ref|WP_042503731.1|	1	3	0.81	0.661|0.959	0.044	3|3	0.015|0.828	MULTISPECIES: ABC transporter permease [Synechococcus]	139	2e-38	COG1173	ABC-type dipeptide/oligopeptide/nickel transport systems, permease components	EP	Amino acid transport and metabolism ; Inorganic ion transport and metabolism ;	K02034|1|3e-128|372|syw:SYNW1683| peptide/nickel transport system permease protein			GO:0016020//membrane
gi|755154677|ref|WP_042504528.1|	7	11	0.46	0.475|0.452	0	11|11	0.001|0.001	MULTISPECIES: aspartate carbamoyltransferase [Synechococcus]	144	1e-39	COG0540	Aspartate carbamoyltransferase, catalytic chain	F	Nucleotide transport and metabolism ;	K00609|1|0.0|678|synr:KR49_12965| aspartate carbamoyltransferase catalytic subunit [EC:2.1.3.2]	GO:0044205//'de novo' UMP biosynthetic process;GO:0006207//'de novo' pyrimidine nucleobase biosynthetic process;GO:0006520//cellular amino acid metabolic process	GO:0016597//amino acid binding;GO:0004070//aspartate carbamoyltransferase activity	-
gi|755154065|ref|WP_042503938.1|	8	15	0.62	0.552|0.682	0.008	15|15	0.018|0.008	hypothetical protein [Synechococcus sp. WH 8102]	50.4	1e-05	COG2931	RTX toxins and related Ca2+-binding proteins	Q	Secondary metabolites biosynthesis, transport and catabolism ;	K07126|1|4e-18|95.5|vni:VIBNI_B0127| uncharacterized protein!K01406|5|3e-10|70.5|btra:F544_22240| serralysin [EC:3.4.24.40]		GO:0005509//calcium ion binding	-
gi|499441836|ref|WP_011129300.1|	1	3	0.54	0.569|0.514	0.002	3|3	0.048|0.004	MULTISPECIES: urease subunit gamma [Synechococcus]	113	8e-34	COG0831	Urea amidohydrolase (urease) gamma subunit	E	Amino acid transport and metabolism ;	K01430|1|5e-67|201|syw:SYNW2447| urease subunit gamma [EC:3.5.1.5]	GO:0043419//urea catabolic process	GO:0009039//urease activity	GO:0005737//cytoplasm
gi|499441827|ref|WP_011129291.1|	7	22	0.47	0.473|0.464	0	22|22	0.001|0.001	MULTISPECIES: ABC transporter ATP-binding protein [Synechococcus]	173	4e-53	COG0410	ABC-type branched-chain amino acid transport systems, ATPase component	E	Amino acid transport and metabolism ;	K11963|1|1e-144|409|syw:SYNW2438| urea transport system ATP-binding protein	GO:0006200//ATP catabolic process	GO:0015412//molybdate transmembrane-transporting ATPase activity;GO:0005524//ATP binding	-
gi|755154553|ref|WP_042504408.1|	4	8	0.74	0.653|0.827	0.015	7|8	0.005|0.069	guanylate kinase [Synechococcus sp. WH 8102]	160	3e-49	COG0194	Guanylate kinase	F	Nucleotide transport and metabolism ;	K00942|1|9e-128|362|syw:SYNW1837| guanylate kinase [EC:2.7.4.8]	GO:0006163//purine nucleotide metabolic process;GO:0016310//phosphorylation	GO:0050316//T2-induced deoxynucleotide kinase activity;GO:0004385//guanylate kinase activity;GO:0005524//ATP binding	GO:0005737//cytoplasm
gi|499439986|ref|WP_011127450.1|	1	3	0.67	0.649|0.699	0.001	3|3	0.011|0.019	MULTISPECIES: hypothetical protein [Synechococcus]	-	-	-	-	-	-	-	-	-	-
gi|755153003|ref|WP_042502903.1|	19	382	0.34	0.368|0.321	0.001	379|379	0.001|0.001	MULTISPECIES: urea ABC transporter substrate-binding protein [Synechococcus]	50.1	6e-06	COG0683	ABC-type branched-chain amino acid transport systems, periplasmic component	E	Amino acid transport and metabolism ;	K11959|1|0.0|850|syw:SYNW0374| urea transport system substrate-binding protein	-	-	-
gi|499439633|ref|WP_011127097.1|	2	6	0.78	0.624|0.941	0.05	6|6	0.004|0.506	thioredoxin family protein [Synechococcus sp. WH 8102]	89.4	7e-22	COG0526	Thiol-disulfide isomerase and thioredoxins	OC	Posttranslational modification, protein turnover, chaperones ; Energy production and conversion ;	-	-	-	-
gi|499441874|ref|WP_011129338.1|	2	2	0.41	0.423|0.392	0	2|2	0.071|0.014	sulfate ABC transporter ATP-binding protein [Synechococcus sp. WH 8102]	214	2e-68	COG1116	ABC-type nitrate/sulfonate/bicarbonate transport system, ATPase component	P	Inorganic ion transport and metabolism ;	K15578|1|0.0|587|syw:SYNW2485| nitrate/nitrite transport system ATP-binding protein [EC:3.6.3.-]	GO:0015706//nitrate transport;GO:0006200//ATP catabolic process	GO:0005524//ATP binding;GO:0016887//ATPase activity;GO:0015112//nitrate transmembrane transporter activity	GO:0016020//membrane
gi|499441866|ref|WP_011129330.1|	17	48	0.44	0.474|0.413	0.002	48|47	0.001|0.001	ferredoxin--nitrite reductase [Synechococcus sp. WH 8102]	132	3e-32	COG0155	Sulfite reductase, beta subunit (hemoprotein)	P	Inorganic ion transport and metabolism ;	K00366|1|0.0|1061|syw:SYNW2477| ferredoxin-nitrite reductase [EC:1.7.7.1]	GO:0055114//oxidation-reduction process	GO:0020037//heme binding;GO:0046872//metal ion binding;GO:0051539//4 iron, 4 sulfur cluster binding;GO:0048307//ferredoxin-nitrite reductase activity	-
gi|499440615|ref|WP_011128079.1|	2	2	0.55	0.349|0.748	0.08	2|2	0.002|0.188	peptidoglycan-binding protein LysM [Synechococcus sp. WH 8102]	97.1	2e-21	COG0739	Membrane proteins related to metalloendopeptidases	M	Cell wall/membrane/envelope biogenesis ;	K08259|1|5e-47|176|ava:Ava_3195| lysostaphin [EC:3.4.24.75]!K06194|3|2e-23|104|ppse:BN5_2802| lipoprotein NlpD	GO:0016998//cell wall macromolecule catabolic process	-	-
gi|499441837|ref|WP_011129301.1|	2	2	0.56	0.662|0.459	0.021	2|2	0.376|0.002	MULTISPECIES: urease subunit beta [Synechococcus]	110	4e-32	COG0832	Urea amidohydrolase (urease) beta subunit	E	Amino acid transport and metabolism ;	K01429|1|1e-56|176|syw:SYNW2448| urease subunit beta [EC:3.5.1.5]	GO:0043419//urea catabolic process	GO:0009039//urease activity	GO:0005737//cytoplasm
gi|499439665|ref|WP_011127129.1|	1	2	0.58	0.629|0.534	0.005	2|2	0.072|0.017	ammonium transporter [Synechococcus sp. WH 8102]	173	1e-48	COG0004	Ammonia permease	P	Inorganic ion transport and metabolism ;	K03320|1|0.0|861|syw:SYNW0253| ammonium transporter, Amt family	GO:0072488//ammonium transmembrane transport	GO:0008519//ammonium transmembrane transporter activity	GO:0016020//membrane
gi|499440616|ref|WP_011128080.1|	1	3	0.87	0.656|1.074	0.087	3|3	0.014|0.648	rRNA methyltransferase [Synechococcus sp. WH 8102]	105	5e-29	COG0219	Predicted rRNA methylase (SpoU class)	J	Translation, ribosomal structure and biogenesis ;	K03216|1|2e-119|339|syw:SYNW1215| tRNA (cytidine/uridine-2'-O-)-methyltransferase [EC:2.1.1.207]	GO:0030488//tRNA methylation	GO:0008757//S-adenosylmethionine-dependent methyltransferase activity;GO:0008175//tRNA methyltransferase activity;GO:0003723//RNA binding	GO:0005737//cytoplasm
gi|499441617|ref|WP_011129081.1|	12	876	0.6	0.644|0.558	0.004	850|862	0.001|0.001	MULTISPECIES: porin [Synechococcus]	-	-	-	-	-	-	K07267|1|2e-28|124|cyn:Cyan7425_1923| porin!K07114|3|5e-09|65.9|csg:Cylst_0633| Ca-activated chloride channel homolog	GO:0006810//transport	GO:0005215//transporter activity	GO:0016021//integral component of membrane
gi|499439685|ref|WP_011127149.1|	7	18	0.47	0.480|0.456	0	18|18	0.001|0.001	MULTISPECIES: global nitrogen regulator NtcA [Synechococcus]	57.8	3e-10	COG0664	cAMP-binding proteins - catabolite gene activator and regulatory subunit of cAMP-dependent protein kinases	T	Signal transduction mechanisms ;	K01420|1|2e-168|469|syw:SYNW0275| CRP/FNR family transcriptional regulator, anaerobic regulatory protein	GO:0006355//regulation of transcription, DNA-templated	GO:0003700//sequence-specific DNA binding transcription factor activity;GO:0003677//DNA binding	GO:0005622//intracellular
gi|499440826|ref|WP_011128290.1|	4	6	0.48	0.506|0.448	0.002	6|6	0.027|0.003	hypothetical protein [Synechococcus sp. WH 8102]	-	-	-	-	-	-	-	-	-	-
gi|499441834|ref|WP_011129298.1|	2	7	0.46	0.483|0.446	0.001	7|7	0.018|0.023	urease accessory protein UreE [Synechococcus sp. WH 8102]	53.1	5e-09	COG2371	Urease accessory protein UreE	O	Posttranslational modification, protein turnover, chaperones ;	K03187|1|2e-75|227|syw:SYNW2445| urease accessory protein	GO:0006461//protein complex assembly;GO:0006457//protein folding;GO:0018307//enzyme active site formation;GO:0019627//urea metabolic process	GO:0016151//nickel cation binding	GO:0005737//cytoplasm
gi|499441542|ref|WP_011129006.1|	4	13	0.83	0.633|1.022	0.076	13|12	0.005|0.838	MULTISPECIES: radical SAM protein [Synechococcus]	52.8	1e-06	COG1032	Fe-S oxidoreductase	C	Energy production and conversion ;	K04034|1|6e-12|75.1|gtn:GTNG_0831| anaerobic magnesium-protoporphyrin IX monomethyl ester cyclase [EC:1.21.98.3]!K20444|3|9e-11|70.9|gem:GM21_1648| O-antigen biosynthesis protein [EC:2.4.1.-]	GO:0008152//metabolic process	GO:0051536//iron-sulfur cluster binding;GO:0003824//catalytic activity	-
gi|1105112858|ref|WP_071820881.1|	3	4	0.4	0.481|0.311	0.014	3|4	0.001|0.006	MULTISPECIES: cyanase [Synechococcus]	107	6e-30	COG1513	Cyanate lyase	P	Inorganic ion transport and metabolism ;	K01725|1|6e-97|281|syw:SYNW2490| cyanate lyase [EC:4.2.1.104]	GO:0009439//cyanate metabolic process	GO:0043565//sequence-specific DNA binding;GO:0008824//cyanate hydratase activity	-

## Sheet: 28U-vs-28N
Up
Protein_ID	Uniq_Pep_Num	Uniq_Spec_Num	Mean_Ratio_28_urea-VS-28_NO3	Ratio_28_urea-VS-28_NO3	SD_28_urea-VS-28_NO3	Quant_Num_28_urea-VS-28_NO3	Qvalue_28_urea-VS-28_NO3	Description	COG Score	COG E-value	COG ID	COG Function-Description	COG Code	COG Function-Categories	KEGG(ko_id|rank|evalue|score|identity|ko_definition)	GO Biological_Process	GO Molecular_Function	GO Cellular_Component
gi|499439640|ref|WP_011127104.1|	1	3	1.44	1.208|1.662	0.103	3|3	0.112|0.002	SIMPL domain-containing protein [Synechococcus sp. WH 8102]	-	-	-	-	-	-	-	-	-	-
gi|499440649|ref|WP_011128113.1|	12	39	1.37	1.561|1.171	0.076	39|39	0.001|0.012	hypothetical protein [Synechococcus sp. WH 8102]	61.2	3e-10	COG3599	Cell division initiation protein	D	Cell cycle control, cell division, chromosome partitioning ;	-	-	-	-
gi|499441092|ref|WP_011128556.1|	9	89	1.15	1.545|0.761	0.307	88|86	0.001|0.001	MULTISPECIES: 30S ribosomal protein S4 [Synechococcus]	156	1e-47	COG0522	Ribosomal protein S4 and related proteins	J	Translation, ribosomal structure and biogenesis ;	K02986|1|8e-147|411|syw:SYNW1694| small subunit ribosomal protein S4	GO:0006412//translation	GO:0003735//structural constituent of ribosome;GO:0019843//rRNA binding	GO:0015935//small ribosomal subunit
gi|499439743|ref|WP_011127207.1|	10	31	1.42	1.982|0.852	0.638	30|30	0.001|0.003	MULTISPECIES: hypothetical protein [Synechococcus]	-	-	-	-	-	-	-	-	-	-
gi|499439802|ref|WP_011127266.1|	1	5	1.29	1.703|0.883	0.336	5|5	0.040|0.195	sulfotransferase [Synechococcus sp. WH 8102]	-	-	-	-	-	-	-		GO:0008146//sulfotransferase activity	-
gi|499441344|ref|WP_011128808.1|	6	33	2.11	2.340|1.877	0.107	32|33	0.001|0.001	DUF4278 domain-containing protein [Synechococcus sp. WH 8102]	-	-	-	-	-	-	-	-	-	-
gi|499440752|ref|WP_011128216.1|	5	39	2.74	2.816|2.672	0.01	37|39	0.001|0.001	MULTISPECIES: hypothetical protein [Synechococcus]	-	-	-	-	-	-	-	-	-	-
gi|499439827|ref|WP_011127291.1|	2	2	1.36	0.901|1.813	0.416	2|2	0.684|0.035	hypothetical protein [Synechococcus sp. WH 8102]	-	-	-	-	-	-	-	-	-	-
gi|499440841|ref|WP_011128305.1|	2	2	1.55	1.710|1.388	0.052	2|2	0.013|0.192	hypothetical protein [Synechococcus sp. WH 8102]	-	-	-	-	-	-	-	-	-	-
gi|499441616|ref|WP_011129080.1|	32	2400	1.42	1.587|1.260	0.053	2380|2337	0.001|0.001	MULTISPECIES: porin [Synechococcus]	-	-	-	-	-	-	K07267|1|5e-29|126|cyn:Cyan7425_1923| porin!K07114|3|1e-08|64.3|csg:Cylst_0633| Ca-activated chloride channel homolog	GO:0006810//transport	GO:0005215//transporter activity	GO:0016021//integral component of membrane
gi|499440429|ref|WP_011127893.1|	1	4	2.39	2.892|1.880	0.512	4|3	0.001|0.001	hypothetical protein [Synechococcus sp. WH 8102]	56.6	2e-10	COG1939	Uncharacterized protein conserved in bacteria	S	Function unknown ;	K11145|1|6e-98|283|syw:SYNW1028| ribonuclease III family protein [EC:3.1.26.-]	GO:0006396//RNA processing	GO:0003723//RNA binding;GO:0004525//ribonuclease III activity	-
gi|499441250|ref|WP_011128714.1|	3	4	1.61	1.509|1.715	0.021	4|4	0.004|0.002	hypothetical protein [Synechococcus sp. WH 8102]	-	-	-	-	-	-	-	-	-	-
gi|499440615|ref|WP_011128079.1|	2	2	1.57	1.017|2.123	0.612	2|2	0.967|0.028	peptidoglycan-binding protein LysM [Synechococcus sp. WH 8102]	97.1	2e-21	COG0739	Membrane proteins related to metalloendopeptidases	M	Cell wall/membrane/envelope biogenesis ;	K08259|1|5e-47|176|ava:Ava_3195| lysostaphin [EC:3.4.24.75]!K06194|3|2e-23|104|ppse:BN5_2802| lipoprotein NlpD	GO:0016998//cell wall macromolecule catabolic process	-	-
gi|499439947|ref|WP_011127411.1|	1	2	1.8	2.131|1.476	0.215	2|2	0.008|0.117	MULTISPECIES: nitrogen fixation protein [Synechococcus]	-	-	-	-	-	-	-	-	-	-
gi|755154659|ref|WP_042504510.1|	5	8	1.72	1.640|1.790	0.011	8|6	0.016|0.001	hypothetical protein [Synechococcus sp. WH 8102]	-	-	-	-	-	-	-	-	-	-
gi|499439762|ref|WP_011127226.1|	4	5	1.39	1.155|1.625	0.11	5|4	0.423|0.002	hypothetical protein [Synechococcus sp. WH 8102]	-	-	-	-	-	-	-	-	-	-
gi|499441021|ref|WP_011128485.1|	11	25	1.52	1.497|1.540	0.001	24|25	0.001|0.001	MULTISPECIES: RNA polymerase sigma factor RpoD [Synechococcus]	230	2e-72	COG0568	DNA-directed RNA polymerase, sigma subunit (sigma70/sigma32)	K	Transcription ;	K03086|1|0.0|632|syw:SYNW1621| RNA polymerase primary sigma factor	GO:0006352//DNA-templated transcription, initiation;GO:0006355//regulation of transcription, DNA-templated	GO:0003899//DNA-directed RNA polymerase activity;GO:0003700//sequence-specific DNA binding transcription factor activity;GO:0003677//DNA binding;GO:0016987//sigma factor activity	-
gi|499441542|ref|WP_011129006.1|	4	13	1.26	1.021|1.508	0.119	12|11	0.745|0.005	MULTISPECIES: radical SAM protein [Synechococcus]	52.8	1e-06	COG1032	Fe-S oxidoreductase	C	Energy production and conversion ;	K04034|1|6e-12|75.1|gtn:GTNG_0831| anaerobic magnesium-protoporphyrin IX monomethyl ester cyclase [EC:1.21.98.3]!K20444|3|9e-11|70.9|gem:GM21_1648| O-antigen biosynthesis protein [EC:2.4.1.-]	GO:0008152//metabolic process	GO:0051536//iron-sulfur cluster binding;GO:0003824//catalytic activity	-
Down
Protein_ID	Uniq_Pep_Num	Uniq_Spec_Num	Mean_Ratio_28_urea-VS-28_NO3	Ratio_28_urea-VS-28_NO3	SD_28_urea-VS-28_NO3	Quant_Num_28_urea-VS-28_NO3	Qvalue_28_urea-VS-28_NO3	Description	COG Score	COG E-value	COG ID	COG Function-Description	COG Code	COG Function-Categories	KEGG(ko_id|rank|evalue|score|identity|ko_definition)	GO Biological_Process	GO Molecular_Function	GO Cellular_Component
gi|499440842|ref|WP_011128306.1|	4	56	0.87	1.081|0.665	0.087	54|56	0.005|0.001	30S ribosomal protein S21 [Synechococcus sp. WH 8102]	43.9	2e-07	COG0828	Ribosomal protein S21	J	Translation, ribosomal structure and biogenesis ;	K02970|1|1e-34|116|syw:SYNW1442| small subunit ribosomal protein S21	GO:0006412//translation	GO:0003735//structural constituent of ribosome	GO:0005840//ribosome
gi|499441876|ref|WP_011129340.1|	15	46	0.39	0.308|0.480	0.015	46|46	0.001|0.001	taurine ABC transporter substrate-binding protein [Synechococcus sp. WH 8102]	72.4	4e-13	COG0715	ABC-type nitrate/sulfonate/bicarbonate transport systems, periplasmic components	P	Inorganic ion transport and metabolism ;	K15576|1|0.0|1073|syw:SYNW2487| nitrate/nitrite transport system substrate-binding protein	-	-	-
gi|499441838|ref|WP_011129302.1|	5	13	0.5	0.461|0.543	0.003	11|12	0.001|0.002	urease subunit alpha [Synechococcus sp. WH 8102]	707	0	COG0804	Urea amidohydrolase (urease) alpha subunit	E	Amino acid transport and metabolism ;	K01428|1|0.0|1113|syw:SYNW2449| urease subunit alpha [EC:3.5.1.5]	GO:0043419//urea catabolic process	GO:0009039//urease activity;GO:0016151//nickel cation binding	GO:0005737//cytoplasm
gi|499439615|ref|WP_011127079.1|	2	4	0.75	1.026|0.474	0.152	4|4	0.969|0.001	MULTISPECIES: cytochrome b559 subunit beta [Synechococcus]	-	-	-	-	-	-	K02708|1|3e-25|92.4|syw:SYNW0203|	GO:0009767//photosynthetic electron transport chain	GO:0009055//electron carrier activity;GO:0005506//iron ion binding;GO:0020037//heme binding	GO:0009539//photosystem II reaction center;GO:0042651//thylakoid membrane;GO:0016021//integral component of membrane;GO:0009536//plastid
gi|755152806|ref|WP_042502709.1|	1	4	0.85	1.158|0.534	0.195	4|4	0.120|0.005	pilus assembly protein PilC [Synechococcus sp. WH 8102]	147	2e-39	COG1459	Type II secretory pathway, component PulF	NU	Cell motility ; Intracellular trafficking, secretion, and vesicular transport ;	K02653|1|0.0|671|synr:KR49_09000| type IV pilus assembly protein PilC	GO:0015628//protein secretion by the type II secretion system	GO:0008565//protein transporter activity	GO:0015627//type II protein secretion system complex;GO:0016021//integral component of membrane
gi|499441833|ref|WP_011129297.1|	1	1	0.41	0.355|0.466	0.006	1|1	0.033|0.097	MULTISPECIES: urease accessory protein UreF [Synechococcus]	49.3	1e-06	COG0830	Urease accessory protein UreF	O	Posttranslational modification, protein turnover, chaperones ;	K03188|1|2e-118|341|syw:SYNW2444| urease accessory protein	GO:0006807//nitrogen compound metabolic process	GO:0016151//nickel cation binding	GO:0005737//cytoplasm
gi|499441828|ref|WP_011129292.1|	5	13	0.36	0.289|0.426	0.009	10|13	0.001|0.001	MULTISPECIES: ABC transporter ATP-binding protein [Synechococcus]	164	2e-49	COG0411	ABC-type branched-chain amino acid transport systems, ATPase component	E	Amino acid transport and metabolism ;	K11962|1|0.0|506|syw:SYNW2439| urea transport system ATP-binding protein	GO:0006200//ATP catabolic process	GO:0016887//ATPase activity;GO:0005524//ATP binding	-
gi|499441881|ref|WP_011129345.1|	4	6	0.49	0.388|0.601	0.023	6|6	0.001|0.011	hypothetical protein [Synechococcus sp. WH 8102]	57.8	1e-08	COG0547	Anthranilate phosphoribosyltransferase	E	Amino acid transport and metabolism ;	K00766|1|0.0|580|syx:SynWH7803_2497| anthranilate phosphoribosyltransferase [EC:2.4.2.18]	GO:0008152//metabolic process	GO:0016757//transferase activity, transferring glycosyl groups	-
gi|499441773|ref|WP_011129237.1|	4	8	0.72	0.809|0.627	0.017	8|8	0.234|0.023	MULTISPECIES: chorismate lyase [Synechococcus]	-	-	-	-	-	-	K18805|1|7e-44|150|glp:Glo7428_1813| chorismate lyase [EC:4.1.3.40]	-	-	-
gi|499439662|ref|WP_011127126.1|	2	4	0.81	1.055|0.573	0.116	4|4	0.700|0.001	MULTISPECIES: DUF4079 domain-containing protein [Synechococcus]	-	-	-	-	-	-	-	-	-	-
gi|499441830|ref|WP_011129294.1|	2	2	0.51	0.434|0.578	0.01	2|2	0.001|0.028	MULTISPECIES: branched-chain amino acid ABC transporter permease [Synechococcus]	72.4	1e-13	COG0559	Branched-chain amino acid ABC-type transport system, permease components	E	Amino acid transport and metabolism ;	K11960|1|0.0|615|syw:SYNW2441| urea transport system permease protein	GO:0006810//transport	GO:0005215//transporter activity	GO:0005886//plasma membrane;GO:0016021//integral component of membrane
gi|499441491|ref|WP_011128955.1|	2	4	0.64	0.614|0.658	0.001	3|3	0.001|0.009	MULTISPECIES: alanine racemase [Synechococcus]	164	7e-47	COG0787	Alanine racemase	M	Cell wall/membrane/envelope biogenesis ;	K01775|1|0.0|730|syw:SYNW2098| alanine racemase [EC:5.1.1.1]	GO:0008360//regulation of cell shape;GO:0009252//peptidoglycan biosynthetic process;GO:0006522//alanine metabolic process	GO:0008784//alanine racemase activity	-
gi|499440006|ref|WP_011127470.1|	2	4	0.66	0.527|0.789	0.034	4|4	0.001|0.042	hypothetical protein [Synechococcus sp. WH 8102]	-	-	-	-	-	-	-	-	-	-
gi|755153857|ref|WP_042503731.1|	1	3	0.77	0.657|0.891	0.027	3|3	0.003|0.477	MULTISPECIES: ABC transporter permease [Synechococcus]	139	2e-38	COG1173	ABC-type dipeptide/oligopeptide/nickel transport systems, permease components	EP	Amino acid transport and metabolism ; Inorganic ion transport and metabolism ;	K02034|1|3e-128|372|syw:SYNW1683| peptide/nickel transport system permease protein			GO:0016020//membrane
gi|755154677|ref|WP_042504528.1|	7	11	0.5	0.447|0.547	0.005	11|9	0.001|0.001	MULTISPECIES: aspartate carbamoyltransferase [Synechococcus]	144	1e-39	COG0540	Aspartate carbamoyltransferase, catalytic chain	F	Nucleotide transport and metabolism ;	K00609|1|0.0|678|synr:KR49_12965| aspartate carbamoyltransferase catalytic subunit [EC:2.1.3.2]	GO:0044205//'de novo' UMP biosynthetic process;GO:0006207//'de novo' pyrimidine nucleobase biosynthetic process;GO:0006520//cellular amino acid metabolic process	GO:0016597//amino acid binding;GO:0004070//aspartate carbamoyltransferase activity	-
gi|499441836|ref|WP_011129300.1|	1	3	0.64	0.669|0.616	0.001	3|3	0.003|0.003	MULTISPECIES: urease subunit gamma [Synechococcus]	113	8e-34	COG0831	Urea amidohydrolase (urease) gamma subunit	E	Amino acid transport and metabolism ;	K01430|1|5e-67|201|syw:SYNW2447| urease subunit gamma [EC:3.5.1.5]	GO:0043419//urea catabolic process	GO:0009039//urease activity	GO:0005737//cytoplasm
gi|499441827|ref|WP_011129291.1|	7	22	0.49	0.426|0.552	0.008	22|22	0.001|0.001	MULTISPECIES: ABC transporter ATP-binding protein [Synechococcus]	173	4e-53	COG0410	ABC-type branched-chain amino acid transport systems, ATPase component	E	Amino acid transport and metabolism ;	K11963|1|1e-144|409|syw:SYNW2438| urea transport system ATP-binding protein	GO:0006200//ATP catabolic process	GO:0015412//molybdate transmembrane-transporting ATPase activity;GO:0005524//ATP binding	-
gi|499441679|ref|WP_011129143.1|	2	4	0.66	0.683|0.629	0.001	4|4	0.003|0.002	MULTISPECIES: hypothetical protein [Synechococcus]	-	-	-	-	-	-	-	-	-	-
gi|499439687|ref|WP_011127151.1|	1	3	0.88	1.182|0.585	0.178	3|3	0.258|0.001	MULTISPECIES: cob(I)alamin adenosyltransferase [Synechococcus]	56.2	3e-09	COG2109	ATP:corrinoid adenosyltransferase	H	Coenzyme transport and metabolism ;	K00798|1|3e-123|352|syw:SYNW0277| cob(I)alamin adenosyltransferase [EC:2.5.1.17]	GO:0009236//cobalamin biosynthetic process	GO:0008817//cob(I)yrinic acid a,c-diamide adenosyltransferase activity;GO:0005524//ATP binding	-
gi|499441713|ref|WP_011129177.1|	4	7	0.7	0.646|0.754	0.006	7|7	0.004|0.007	bifunctional (p)ppGpp synthetase/guanosine-3',5'-bis(diphosphate) 3'-pyrophosphohydrolase [Synechococcus sp. WH 8102]	511	2e-171	COG0317	Guanosine polyphosphate pyrophosphohydrolases/synthetases	TK	Signal transduction mechanisms ; Transcription ;	K01139|1|0.0|1561|syw:SYNW2324| GTP diphosphokinase / guanosine-3',5'-bis(diphosphate) 3'-diphosphatase [EC:2.7.6.5 3.1.7.2]!K00951|2|0.0|1354|syd:Syncc9605_2455| GTP pyrophosphokinase [EC:2.7.6.5]	GO:0015969//guanosine tetraphosphate metabolic process	GO:0008893//guanosine-3',5'-bis(diphosphate) 3'-diphosphatase activity;GO:0008728//GTP diphosphokinase activity	-
gi|499440156|ref|WP_011127620.1|	7	24	0.68	0.639|0.724	0.004	23|20	0.001|0.001	MULTISPECIES: hypothetical protein [Synechococcus]	-	-	-	-	-	-	-	-	-	-
gi|499440203|ref|WP_011127667.1|	1	1	0.46	0.388|0.523	0.009	1|1	0.041|0.131	MULTISPECIES: hypothetical protein [Synechococcus]	-	-	-	-	-	-	-	-	-	-
gi|755153003|ref|WP_042502903.1|	19	382	0.33	0.264|0.394	0.008	366|379	0.001|0.001	MULTISPECIES: urea ABC transporter substrate-binding protein [Synechococcus]	50.1	6e-06	COG0683	ABC-type branched-chain amino acid transport systems, periplasmic component	E	Amino acid transport and metabolism ;	K11959|1|0.0|850|syw:SYNW0374| urea transport system substrate-binding protein	-	-	-
gi|499441481|ref|WP_011128945.1|	8	61	0.99	1.376|0.594	0.306	58|57	0.001|0.001	30S ribosomal protein S13 [Synechococcus sp. WH 8102]	138	2e-42	COG0099	Ribosomal protein S13	J	Translation, ribosomal structure and biogenesis ;	K02952|1|7e-65|198|syw:SYNW2088| small subunit ribosomal protein S13	GO:0006412//translation	GO:0003735//structural constituent of ribosome;GO:0019843//rRNA binding;GO:0000049//tRNA binding	GO:0005840//ribosome
gi|755153428|ref|WP_042503320.1|	2	6	0.57	0.510|0.628	0.007	6|6	0.001|0.001	hypothetical protein [Synechococcus sp. WH 8102]	-	-	-	-	-	-	-	-	-	-
gi|499440218|ref|WP_011127682.1|	1	2	0.73	0.885|0.565	0.051	2|2	0.616|0.023	MULTISPECIES: high light inducible protein [Synechococcus]	-	-	-	-	-	-	-	-	-	-
gi|499441543|ref|WP_011129007.1|	4	10	0.67	0.611|0.732	0.007	6|8	0.001|0.001	hypothetical protein [Synechococcus sp. WH 8102]	-	-	-	-	-	-	-	-	-	-
gi|499441874|ref|WP_011129338.1|	2	2	0.38	0.357|0.401	0.001	2|2	0.008|0.024	sulfate ABC transporter ATP-binding protein [Synechococcus sp. WH 8102]	214	2e-68	COG1116	ABC-type nitrate/sulfonate/bicarbonate transport system, ATPase component	P	Inorganic ion transport and metabolism ;	K15578|1|0.0|587|syw:SYNW2485| nitrate/nitrite transport system ATP-binding protein [EC:3.6.3.-]	GO:0015706//nitrate transport;GO:0006200//ATP catabolic process	GO:0005524//ATP binding;GO:0016887//ATPase activity;GO:0015112//nitrate transmembrane transporter activity	GO:0016020//membrane
gi|755154535|ref|WP_042504391.1|	2	2	0.65	0.639|0.667	0	2|2	0.041|0.100	MULTISPECIES: hypothetical protein [Synechococcus]	-	-	-	-	-	-	-	-	-	-
gi|499441866|ref|WP_011129330.1|	17	48	0.41	0.388|0.434	0.001	48|48	0.001|0.001	ferredoxin--nitrite reductase [Synechococcus sp. WH 8102]	132	3e-32	COG0155	Sulfite reductase, beta subunit (hemoprotein)	P	Inorganic ion transport and metabolism ;	K00366|1|0.0|1061|syw:SYNW2477| ferredoxin-nitrite reductase [EC:1.7.7.1]	GO:0055114//oxidation-reduction process	GO:0020037//heme binding;GO:0046872//metal ion binding;GO:0051539//4 iron, 4 sulfur cluster binding;GO:0048307//ferredoxin-nitrite reductase activity	-
gi|499440777|ref|WP_011128241.1|	7	18	0.6	0.573|0.630	0.002	18|17	0.001|0.001	hypothetical protein [Synechococcus sp. WH 8102]	-	-	-	-	-	-	-	-	-	-
gi|499439490|ref|WP_011126954.1|	2	2	0.53	0.491|0.559	0.002	2|2	0.004|0.023	MULTISPECIES: hypothetical protein [Synechococcus]	-	-	-	-	-	-	-	-	-	-
gi|499440145|ref|WP_011127609.1|	2	2	0.72	0.496|0.945	0.101	2|2	0.012|0.864	DNA damage-inducible protein [Synechococcus sp. WH 8102]	50.1	9e-06	COG0507	ATP-dependent exoDNAse (exonuclease V), alpha subunit - helicase superfamily I member	L	Replication, recombination and repair ;	K01144|1|0.0|949|syw:SYNW0744| exodeoxyribonuclease V [EC:3.1.11.5]		GO:0008854//exodeoxyribonuclease V activity	-
gi|499440416|ref|WP_011127880.1|	2	2	0.79	1.024|0.555	0.11	2|2	0.949|0.035	MULTISPECIES: peroxiredoxin [Synechococcus]	90.5	3e-23	COG1225	Peroxiredoxin	O	Posttranslational modification, protein turnover, chaperones ;	K03564|1|2e-107|308|syw:SYNW1015| peroxiredoxin Q/BCP [EC:1.11.1.15]	GO:0055114//oxidation-reduction process	GO:0051920//peroxiredoxin activity;GO:0004601//peroxidase activity	-
gi|499440732|ref|WP_011128196.1|	2	2	0.83	0.618|1.045	0.091	2|2	0.020|0.893	hypothetical protein [Synechococcus sp. WH 8102]	-	-	-	-	-	-	-	-	-	-
gi|1180291864|ref|WP_083810668.1|	4	4	0.73	0.657|0.795	0.01	3|3	0.003|0.127	proline hydroxylase [Synechococcus sp. WH 8102]	-	-	-	-	-	-	K00472|1|0.0|655|syw:SYNW2355| prolyl 4-hydroxylase [EC:1.14.11.2]	GO:0055114//oxidation-reduction process	GO:0031418//L-ascorbic acid binding;GO:0005506//iron ion binding;GO:0016706//oxidoreductase activity, acting on paired donors, with incorporation or reduction of molecular oxygen, 2-oxoglutarate as one donor, and incorporation of one atom each of oxygen into both donors	-
gi|499441837|ref|WP_011129301.1|	2	2	0.46	0.492|0.421	0.003	2|2	0.004|0.004	MULTISPECIES: urease subunit beta [Synechococcus]	110	4e-32	COG0832	Urea amidohydrolase (urease) beta subunit	E	Amino acid transport and metabolism ;	K01429|1|1e-56|176|syw:SYNW2448| urease subunit beta [EC:3.5.1.5]	GO:0043419//urea catabolic process	GO:0009039//urease activity	GO:0005737//cytoplasm
gi|499439665|ref|WP_011127129.1|	1	2	0.44	0.458|0.426	0.001	2|2	0.003|0.031	ammonium transporter [Synechococcus sp. WH 8102]	173	1e-48	COG0004	Ammonia permease	P	Inorganic ion transport and metabolism ;	K03320|1|0.0|861|syw:SYNW0253| ammonium transporter, Amt family	GO:0072488//ammonium transmembrane transport	GO:0008519//ammonium transmembrane transporter activity	GO:0016020//membrane
gi|499440744|ref|WP_011128208.1|	3	4	0.86	1.115|0.609	0.128	4|3	0.248|0.002	nucleoside kinase [Synechococcus sp. WH 8102]	49.3	9e-07	COG0572	Uridine kinase	F	Nucleotide transport and metabolism ;	K00876|1|2e-127|362|syw:SYNW1344| uridine kinase [EC:2.7.1.48]	GO:0006222//UMP biosynthetic process;GO:0016310//phosphorylation	GO:0004849//uridine kinase activity;GO:0016773//phosphotransferase activity, alcohol group as acceptor;GO:0005524//ATP binding	-
gi|499441617|ref|WP_011129081.1|	12	876	0.67	0.682|0.649	0.001	848|865	0.001|0.001	MULTISPECIES: porin [Synechococcus]	-	-	-	-	-	-	K07267|1|2e-28|124|cyn:Cyan7425_1923| porin!K07114|3|5e-09|65.9|csg:Cylst_0633| Ca-activated chloride channel homolog	GO:0006810//transport	GO:0005215//transporter activity	GO:0016021//integral component of membrane
gi|499440891|ref|WP_011128355.1|	2	7	0.61	0.524|0.705	0.016	7|5	0.002|0.001	hypothetical protein [Synechococcus sp. WH 8102]	-	-	-	-	-	-	-	-	-	-
gi|499441329|ref|WP_011128793.1|	2	4	0.54	0.455|0.617	0.013	3|4	0.001|0.025	MULTISPECIES: hypothetical protein [Synechococcus]	60.8	2e-11	COG4243	Predicted membrane protein	S	Function unknown ;	-	-	-	-
gi|499439685|ref|WP_011127149.1|	7	18	0.49	0.426|0.559	0.009	18|17	0.001|0.002	MULTISPECIES: global nitrogen regulator NtcA [Synechococcus]	57.8	3e-10	COG0664	cAMP-binding proteins - catabolite gene activator and regulatory subunit of cAMP-dependent protein kinases	T	Signal transduction mechanisms ;	K01420|1|2e-168|469|syw:SYNW0275| CRP/FNR family transcriptional regulator, anaerobic regulatory protein	GO:0006355//regulation of transcription, DNA-templated	GO:0003700//sequence-specific DNA binding transcription factor activity;GO:0003677//DNA binding	GO:0005622//intracellular
gi|499441521|ref|WP_011128985.1|	1	5	0.68	0.712|0.650	0.002	4|4	0.006|0.002	hypothetical protein [Synechococcus sp. WH 8102]	-	-	-	-	-	-	-	-	-	-
gi|499440826|ref|WP_011128290.1|	4	6	0.41	0.376|0.435	0.002	5|4	0.001|0.001	hypothetical protein [Synechococcus sp. WH 8102]	-	-	-	-	-	-	-	-	-	-
gi|499441834|ref|WP_011129298.1|	2	7	0.47	0.444|0.487	0.001	7|7	0.061|0.008	urease accessory protein UreE [Synechococcus sp. WH 8102]	53.1	5e-09	COG2371	Urease accessory protein UreE	O	Posttranslational modification, protein turnover, chaperones ;	K03187|1|2e-75|227|syw:SYNW2445| urease accessory protein	GO:0006461//protein complex assembly;GO:0006457//protein folding;GO:0018307//enzyme active site formation;GO:0019627//urea metabolic process	GO:0016151//nickel cation binding	GO:0005737//cytoplasm
gi|499439717|ref|WP_011127181.1|	8	12	0.78	1.020|0.531	0.12	11|11	0.918|0.001	MULTISPECIES: hypothetical protein [Synechococcus]	-	-	-	-	-	-	-	-	-	-
gi|1105112674|ref|WP_071820839.1|	1	3	0.57	0.512|0.630	0.007	3|3	0.001|0.005	MULTISPECIES: hypothetical protein [Synechococcus]	-	-	-	-	-	-	-	-	-	-
gi|1105112858|ref|WP_071820881.1|	3	4	0.28	0.248|0.312	0.002	4|4	0.031|0.001	MULTISPECIES: cyanase [Synechococcus]	107	6e-30	COG1513	Cyanate lyase	P	Inorganic ion transport and metabolism ;	K01725|1|6e-97|281|syw:SYNW2490| cyanate lyase [EC:4.2.1.104]	GO:0009439//cyanate metabolic process	GO:0043565//sequence-specific DNA binding;GO:0008824//cyanate hydratase activity	-
gi|755154115|ref|WP_042503987.1|	1	2	0.55	0.612|0.488	0.008	2|2	0.019|0.010	MULTISPECIES: high light inducible protein [Synechococcus]	-	-	-	-	-	-	-	-	-	-
gi|499441875|ref|WP_011129339.1|	1	1	0.45	0.369|0.522	0.012	1|1	0.037|0.130	nitrate ABC transporter, permease protein [Synechococcus sp. WH 8102]	107	4e-27	COG0600	ABC-type nitrate/sulfonate/bicarbonate transport system, permease component	P	Inorganic ion transport and metabolism ;	K15577|1|2e-166|466|syw:SYNW2486| nitrate/nitrite transport system permease protein	GO:0015706//nitrate transport	GO:0015112//nitrate transmembrane transporter activity	GO:0016021//integral component of membrane;GO:0005886//plasma membrane

## Sheet: 28N-vs-25N
Up
Protein_ID	Uniq_Pep_Num	Uniq_Spec_Num	Mean_Ratio_28_NO3-VS-25_NO3	Ratio_28_NO3-VS-25_NO3	SD_28_NO3-VS-25_NO3	Quant_Num_28_NO3-VS-25_NO3	Qvalue_28_NO3-VS-25_NO3	Description	COG Score	COG E-value	COG ID	COG Function-Description	COG Code	COG Function-Categories	KEGG(ko_id|rank|evalue|score|identity|ko_definition)	GO Biological_Process	GO Molecular_Function	GO Cellular_Component
gi|755153472|ref|WP_042503362.1|	1	2	1.67	1.927|1.404	0.137	2|2	0.008|0.272	MULTISPECIES: hypothetical protein [Synechococcus]	-	-	-	-	-	-	-	-	-	-
gi|499441773|ref|WP_011129237.1|	4	8	1.2	1.506|0.896	0.186	8|8	0.013|0.359	MULTISPECIES: chorismate lyase [Synechococcus]	-	-	-	-	-	-	K18805|1|7e-44|150|glp:Glo7428_1813| chorismate lyase [EC:4.1.3.40]	-	-	-
gi|493905790|ref|WP_006851467.1|	1	18	1.64	1.920|1.368	0.152	16|18	0.002|0.311	MULTISPECIES: ATP synthase subunit C [Synechococcus]	46.6	8e-08	COG0636	F0F1-type ATP synthase, subunit c/Archaeal/vacuolar-type H+-ATPase, subunit K	C	Energy production and conversion ;	K02110|1|3e-36|122|synr:KR49_06290| F-type H+-transporting ATPase subunit c	GO:0015986//ATP synthesis coupled proton transport;GO:0015991//ATP hydrolysis coupled proton transport	GO:0046933//proton-transporting ATP synthase activity, rotational mechanism;GO:0008289//lipid binding;GO:0016787//hydrolase activity	GO:0045261//proton-transporting ATP synthase complex, catalytic core F(1);GO:0016021//integral component of membrane;GO:0042651//thylakoid membrane;GO:0045263//proton-transporting ATP synthase complex, coupling factor F(o)
gi|499440006|ref|WP_011127470.1|	2	4	1.49	1.641|1.346	0.044	4|4	0.002|0.213	hypothetical protein [Synechococcus sp. WH 8102]	-	-	-	-	-	-	-	-	-	-
gi|499440156|ref|WP_011127620.1|	7	24	1.66	1.702|1.612	0.004	24|24	0.002|0.001	MULTISPECIES: hypothetical protein [Synechococcus]	-	-	-	-	-	-	-	-	-	-
gi|755153428|ref|WP_042503320.1|	2	6	1.66	1.266|2.057	0.313	6|6	0.773|0.005	hypothetical protein [Synechococcus sp. WH 8102]	-	-	-	-	-	-	-	-	-	-
gi|499440777|ref|WP_011128241.1|	7	18	1.49	1.448|1.530	0.003	16|18	0.002|0.001	hypothetical protein [Synechococcus sp. WH 8102]	-	-	-	-	-	-	-	-	-	-
gi|499440690|ref|WP_011128154.1|	2	16	1.55	1.869|1.230	0.204	15|16	0.002|0.670	photosystem I reaction center subunit PsaK [Synechococcus sp. WH 8102]	-	-	-	-	-	-	K02698|1|6e-40|132|syw:SYNW1290|	GO:0015979//photosynthesis		GO:0016021//integral component of membrane;GO:0009522//photosystem I;GO:0042651//thylakoid membrane
gi|499440891|ref|WP_011128355.1|	2	7	1.8	1.763|1.833	0.002	7|6	0.007|0.008	hypothetical protein [Synechococcus sp. WH 8102]	-	-	-	-	-	-	-	-	-	-
gi|499441329|ref|WP_011128793.1|	2	4	1.71	1.850|1.571	0.039	4|4	0.046|0.342	MULTISPECIES: hypothetical protein [Synechococcus]	60.8	2e-11	COG4243	Predicted membrane protein	S	Function unknown ;	-	-	-	-
gi|499440285|ref|WP_011127749.1|	2	3	1.82	2.237|1.411	0.341	3|3	0.023|0.069	MULTISPECIES: hypothetical protein [Synechococcus]	-	-	-	-	-	-	-	-	-	-
Down
Protein_ID	Uniq_Pep_Num	Uniq_Spec_Num	Mean_Ratio_28_NO3-VS-25_NO3	Ratio_28_NO3-VS-25_NO3	SD_28_NO3-VS-25_NO3	Quant_Num_28_NO3-VS-25_NO3	Qvalue_28_NO3-VS-25_NO3	Description	COG Score	COG E-value	COG ID	COG Function-Description	COG Code	COG Function-Categories	KEGG(ko_id|rank|evalue|score|identity|ko_definition)	GO Biological_Process	GO Molecular_Function	GO Cellular_Component
gi|499439640|ref|WP_011127104.1|	1	3	0.52	0.806|0.224	0.169	3|3	0.256|0.004	SIMPL domain-containing protein [Synechococcus sp. WH 8102]	-	-	-	-	-	-	-	-	-	-
gi|499441179|ref|WP_011128643.1|	19	49	0.92	1.218|0.630	0.173	46|49	0.002|0.001	RNA polymerase sigma factor RpoD [Synechococcus sp. WH 8102]	299	2e-94	COG0568	DNA-directed RNA polymerase, sigma subunit (sigma70/sigma32)	K	Transcription ;	K03086|1|0.0|617|syw:SYNW1783| RNA polymerase primary sigma factor	GO:0006352//DNA-templated transcription, initiation;GO:0006355//regulation of transcription, DNA-templated	GO:0003899//DNA-directed RNA polymerase activity;GO:0003700//sequence-specific DNA binding transcription factor activity;GO:0003677//DNA binding;GO:0016987//sigma factor activity	-
gi|499440505|ref|WP_011127969.1|	2	4	0.9	0.641|1.154	0.132	3|4	0.002|0.720	hypothetical protein [Synechococcus sp. WH 8102]	-	-	-	-	-	-	-	-	-	-
gi|499441896|ref|WP_011129360.1|	4	15	0.86	1.092|0.622	0.11	15|15	0.484|0.002	phosphate ABC transporter substrate-binding protein PstS [Synechococcus sp. WH 8102]	138	3e-37	COG0226	ABC-type phosphate transport system, periplasmic component	P	Inorganic ion transport and metabolism ;	K02040|1|0.0|664|syw:SYNW2507| phosphate transport system substrate-binding protein	GO:0035435//phosphate ion transmembrane transport	GO:0042301//phosphate ion binding	GO:0043190//ATP-binding cassette (ABC) transporter complex
gi|499440587|ref|WP_011128051.1|	2	2	0.62	0.886|0.358	0.139	2|2	0.650|0.019	hypothetical protein [Synechococcus sp. WH 8102]	-	-	-	-	-	-	-	-	-	-
gi|499440508|ref|WP_011127972.1|	9	36	0.78	0.939|0.626	0.049	36|36	0.073|0.006	hypothetical protein [Synechococcus sp. WH 8102]	-	-	-	-	-	-	-	-	-	-
gi|499439743|ref|WP_011127207.1|	10	31	0.86	1.158|0.567	0.175	28|29	0.011|0.001	MULTISPECIES: hypothetical protein [Synechococcus]	-	-	-	-	-	-	-	-	-	-
gi|755153413|ref|WP_042503305.1|	4	9	0.8	0.984|0.618	0.067	6|9	0.892|0.034	hypothetical protein [Synechococcus sp. WH 8102]	53.5	6e-08	COG0760	Parvulin-like peptidyl-prolyl isomerase	O	Posttranslational modification, protein turnover, chaperones ;	-	-	-	-
gi|755154065|ref|WP_042503938.1|	8	15	0.66	0.778|0.536	0.029	14|15	0.002|0.005	hypothetical protein [Synechococcus sp. WH 8102]	50.4	1e-05	COG2931	RTX toxins and related Ca2+-binding proteins	Q	Secondary metabolites biosynthesis, transport and catabolism ;	K07126|1|4e-18|95.5|vni:VIBNI_B0127| uncharacterized protein!K01406|5|3e-10|70.5|btra:F544_22240| serralysin [EC:3.4.24.40]		GO:0005509//calcium ion binding	-
gi|499441464|ref|WP_011128928.1|	11	42	0.78	1.020|0.540	0.115	38|40	0.846|0.001	MULTISPECIES: 50S ribosomal protein L2 [Synechococcus]	284	1e-95	COG0090	Ribosomal protein L2	J	Translation, ribosomal structure and biogenesis ;	K02886|1|0.0|550|syw:SYNW2070| large subunit ribosomal protein L2	GO:0006412//translation	GO:0003735//structural constituent of ribosome;GO:0016740//transferase activity;GO:0019843//rRNA binding	GO:0015934//large ribosomal subunit
gi|499440635|ref|WP_011128099.1|	1	2	0.74	0.968|0.516	0.102	2|2	0.944|0.032	hypothetical protein [Synechococcus sp. WH 8102]	68.6	6e-16	COG3651	Uncharacterized protein conserved in bacteria	S	Function unknown ;	K09966|1|4e-94|272|syw:SYNW1235| uncharacterized protein	-	-	-
gi|499439803|ref|WP_011127267.1|	6	8	0.78	0.962|0.603	0.064	8|8	0.834|0.001	MULTISPECIES: hypothetical protein [Synechococcus]	-	-	-	-	-	-	-		GO:0008146//sulfotransferase activity	GO:0016021//integral component of membrane
gi|499439761|ref|WP_011127225.1|	9	18	0.88	1.102|0.666	0.095	17|18	0.249|0.001	hypothetical protein [Synechococcus sp. WH 8102]	-	-	-	-	-	-	-	-	-	-
gi|499441380|ref|WP_011128844.1|	3	4	0.9	1.157|0.640	0.134	3|3	0.267|0.015	HAD family hydrolase [Synechococcus sp. WH 8102]	48.9	1e-06	COG0546	Predicted phosphatases	R	General function prediction only ;	K01091|1|0.0|526|syw:SYNW1986| phosphoglycolate phosphatase [EC:3.1.3.18]		GO:0003824//catalytic activity	-
gi|499441237|ref|WP_011128701.1|	1	4	0.73	0.834|0.630	0.021	4|4	0.058|0.041	prolipoprotein diacylglyceryl transferase [Synechococcus sp. WH 8102]	105	2e-26	COG0682	Prolipoprotein diacylglyceryltransferase	M	Cell wall/membrane/envelope biogenesis ;	K13292|1|8e-173|484|syw:SYNW1843| phosphatidylglycerol:prolipoprotein diacylglycerol transferase [EC:2.-.-.-]	GO:0042158//lipoprotein biosynthetic process;GO:0009249//protein lipoylation	GO:0016757//transferase activity, transferring glycosyl groups	GO:0016021//integral component of membrane;GO:0005886//plasma membrane
gi|499440615|ref|WP_011128079.1|	2	2	0.58	0.920|0.241	0.231	2|2	0.777|0.001	peptidoglycan-binding protein LysM [Synechococcus sp. WH 8102]	97.1	2e-21	COG0739	Membrane proteins related to metalloendopeptidases	M	Cell wall/membrane/envelope biogenesis ;	K08259|1|5e-47|176|ava:Ava_3195| lysostaphin [EC:3.4.24.75]!K06194|3|2e-23|104|ppse:BN5_2802| lipoprotein NlpD	GO:0016998//cell wall macromolecule catabolic process	-	-
gi|499441877|ref|WP_011129341.1|	1	1	0.71	1.135|0.278	0.367	1|1	0.747|0.047	MULTISPECIES: hypothetical protein [Synechococcus]	46.2	5e-08	COG1826	Sec-independent protein secretion pathway components	U	Intracellular trafficking, secretion, and vesicular transport ;	K03116|1|9e-30|105|syw:SYNW2488| sec-independent protein translocase protein TatA	GO:0009306//protein secretion	GO:0008565//protein transporter activity	GO:0016021//integral component of membrane;GO:0005886//plasma membrane
gi|499441021|ref|WP_011128485.1|	11	25	0.86	1.095|0.629	0.109	22|24	0.036|0.001	MULTISPECIES: RNA polymerase sigma factor RpoD [Synechococcus]	230	2e-72	COG0568	DNA-directed RNA polymerase, sigma subunit (sigma70/sigma32)	K	Transcription ;	K03086|1|0.0|632|syw:SYNW1621| RNA polymerase primary sigma factor	GO:0006352//DNA-templated transcription, initiation;GO:0006355//regulation of transcription, DNA-templated	GO:0003899//DNA-directed RNA polymerase activity;GO:0003700//sequence-specific DNA binding transcription factor activity;GO:0003677//DNA binding;GO:0016987//sigma factor activity	-

## Sheet: 28U-vs-25U
Up
Protein_ID	Uniq_Pep_Num	Uniq_Spec_Num	Mean_Ratio_28_urea-VS-25_urea	Ratio_28_urea-VS-25_urea	SD_28_urea-VS-25_urea	Quant_Num_28_urea-VS-25_urea	Qvalue_28_urea-VS-25_urea	Description	COG Score	COG E-value	COG ID	COG Function-Description	COG Code	COG Function-Categories	KEGG(ko_id|rank|evalue|score|identity|ko_definition)	GO Biological_Process	GO Molecular_Function	GO Cellular_Component
gi|499439615|ref|WP_011127079.1|	2	4	1.53	0.938|2.114	0.691	4|3	0.758|0.001	MULTISPECIES: cytochrome b559 subunit beta [Synechococcus]	-	-	-	-	-	-	K02708|1|3e-25|92.4|syw:SYNW0203|	GO:0009767//photosynthetic electron transport chain	GO:0009055//electron carrier activity;GO:0005506//iron ion binding;GO:0020037//heme binding	GO:0009539//photosystem II reaction center;GO:0042651//thylakoid membrane;GO:0016021//integral component of membrane;GO:0009536//plastid
gi|499440815|ref|WP_011128279.1|	7	20	1.41	1.729|1.081	0.21	18|16	0.001|0.192	sulfonate ABC transporter substrate-binding protein [Synechococcus sp. WH 8102]	50.8	2e-06	COG0715	ABC-type nitrate/sulfonate/bicarbonate transport systems, periplasmic components	P	Inorganic ion transport and metabolism ;	K02051|1|0.0|621|syw:SYNW1415| NitT/TauT family transport system substrate-binding protein	GO:0006790//sulfur compound metabolic process;GO:0006810//transport		GO:0016020//membrane
gi|499440508|ref|WP_011127972.1|	9	36	1.26	1.528|0.986	0.147	36|34	0.002|0.887	hypothetical protein [Synechococcus sp. WH 8102]	-	-	-	-	-	-	-	-	-	-
gi|493905790|ref|WP_006851467.1|	1	18	1.89	1.863|1.926	0.002	14|15	0.001|0.001	MULTISPECIES: ATP synthase subunit C [Synechococcus]	46.6	8e-08	COG0636	F0F1-type ATP synthase, subunit c/Archaeal/vacuolar-type H+-ATPase, subunit K	C	Energy production and conversion ;	K02110|1|3e-36|122|synr:KR49_06290| F-type H+-transporting ATPase subunit c	GO:0015986//ATP synthesis coupled proton transport;GO:0015991//ATP hydrolysis coupled proton transport	GO:0046933//proton-transporting ATP synthase activity, rotational mechanism;GO:0008289//lipid binding;GO:0016787//hydrolase activity	GO:0045261//proton-transporting ATP synthase complex, catalytic core F(1);GO:0016021//integral component of membrane;GO:0042651//thylakoid membrane;GO:0045263//proton-transporting ATP synthase complex, coupling factor F(o)
gi|499441613|ref|WP_011129077.1|	2	4	1.63	1.479|1.789	0.048	4|4	0.044|0.043	molecular chaperone DnaJ [Synechococcus sp. WH 8102]	56.2	1e-08	COG0484	DnaJ-class molecular chaperone with C-terminal Zn finger domain	O	Posttranslational modification, protein turnover, chaperones ;	K03686|1|2e-131|374|syw:SYNW2221| molecular chaperone DnaJ	GO:0006457//protein folding;GO:0006950//response to stress	GO:0046872//metal ion binding;GO:0031072//heat shock protein binding;GO:0051082//unfolded protein binding	-
gi|499440044|ref|WP_011127508.1|	2	2	1.4	2.247|0.549	1.442	2|2	0.476|0.025	glycosyl transferase [Synechococcus sp. WH 8102]	53.5	8e-07	COG1216	Predicted glycosyltransferases	R	General function prediction only ;	K20444|1|0.0|1998|syw:SYNW0641| O-antigen biosynthesis protein [EC:2.4.1.-]		GO:0016740//transferase activity	-
gi|499439687|ref|WP_011127151.1|	1	3	1.08	0.329|1.827	1.122	3|3	0.002|0.001	MULTISPECIES: cob(I)alamin adenosyltransferase [Synechococcus]	56.2	3e-09	COG2109	ATP:corrinoid adenosyltransferase	H	Coenzyme transport and metabolism ;	K00798|1|3e-123|352|syw:SYNW0277| cob(I)alamin adenosyltransferase [EC:2.5.1.17]	GO:0009236//cobalamin biosynthetic process	GO:0008817//cob(I)yrinic acid a,c-diamide adenosyltransferase activity;GO:0005524//ATP binding	-
gi|499439519|ref|WP_011126983.1|	1	2	1.01	0.608|1.406	0.318	2|2	0.046|0.193	alpha/beta hydrolase [Synechococcus sp. WH 8102]	52.4	4e-07	COG0596	Predicted hydrolases or acyltransferases (alpha/beta hydrolase superfamily)	R	General function prediction only ;	K00433|1|2e-38|143|ava:Ava_0013| non-heme chloroperoxidase [EC:1.11.1.10]!K01563|2|1e-35|136|ava:Ava_2037| haloalkane dehalogenase [EC:3.8.1.5]!K06049|3|5e-14|77.8|hyr:BSY239_1394| magnesium chelatase accessory protein!K10216|4|3e-10|66.6|bsm:BSM4216_1785| 2-hydroxymuconate-semialdehyde hydrolase [EC:3.7.1.9]!K00627|5|6e-10|66.2|rep:IE4803_CH03665| pyruvate dehydrogenase E2 component (dihydrolipo…		GO:0016787//hydrolase activity	-
gi|499441380|ref|WP_011128844.1|	3	4	1.2	1.616|0.783	0.347	4|4	0.001|0.050	HAD family hydrolase [Synechococcus sp. WH 8102]	48.9	1e-06	COG0546	Predicted phosphatases	R	General function prediction only ;	K01091|1|0.0|526|syw:SYNW1986| phosphoglycolate phosphatase [EC:3.1.3.18]		GO:0003824//catalytic activity	-
gi|499440429|ref|WP_011127893.1|	1	4	2.35	1.820|2.873	0.554	4|3	0.021|0.001	hypothetical protein [Synechococcus sp. WH 8102]	56.6	2e-10	COG1939	Uncharacterized protein conserved in bacteria	S	Function unknown ;	K11145|1|6e-98|283|syw:SYNW1028| ribonuclease III family protein [EC:3.1.26.-]	GO:0006396//RNA processing	GO:0003723//RNA binding;GO:0004525//ribonuclease III activity	-
gi|499441250|ref|WP_011128714.1|	3	4	1.29	1.503|1.071	0.093	4|4	0.001|0.706	hypothetical protein [Synechococcus sp. WH 8102]	-	-	-	-	-	-	-	-	-	-
gi|499440854|ref|WP_011128318.1|	4	46	1.43	1.167|1.692	0.138	46|46	0.359|0.001	MULTISPECIES: hypothetical protein [Synechococcus]	-	-	-	-	-	-	-	-	-	-
gi|499440732|ref|WP_011128196.1|	2	2	1.42	1.822|1.017	0.324	2|2	0.019|0.967	hypothetical protein [Synechococcus sp. WH 8102]	-	-	-	-	-	-	-	-	-	-
gi|499440615|ref|WP_011128079.1|	2	2	1.66	2.621|0.702	1.841	2|2	0.025|0.168	peptidoglycan-binding protein LysM [Synechococcus sp. WH 8102]	97.1	2e-21	COG0739	Membrane proteins related to metalloendopeptidases	M	Cell wall/membrane/envelope biogenesis ;	K08259|1|5e-47|176|ava:Ava_3195| lysostaphin [EC:3.4.24.75]!K06194|3|2e-23|104|ppse:BN5_2802| lipoprotein NlpD	GO:0016998//cell wall macromolecule catabolic process	-	-
gi|499439947|ref|WP_011127411.1|	1	2	1.49	1.318|1.667	0.061	2|2	0.294|0.049	MULTISPECIES: nitrogen fixation protein [Synechococcus]	-	-	-	-	-	-	-	-	-	-
gi|499439762|ref|WP_011127226.1|	4	5	1.3	1.661|0.944	0.257	5|4	0.002|0.700	hypothetical protein [Synechococcus sp. WH 8102]	-	-	-	-	-	-	-	-	-	-
gi|499440690|ref|WP_011128154.1|	2	16	1.75	1.654|1.841	0.017	16|16	0.076|0.009	photosystem I reaction center subunit PsaK [Synechococcus sp. WH 8102]	-	-	-	-	-	-	K02698|1|6e-40|132|syw:SYNW1290|	GO:0015979//photosynthesis		GO:0016021//integral component of membrane;GO:0009522//photosystem I;GO:0042651//thylakoid membrane
gi|499441627|ref|WP_011129091.1|	4	10	1.35	1.152|1.547	0.078	7|10	0.043|0.005	MULTISPECIES: thymidylate kinase [Synechococcus]	115	1e-31	COG0125	Thymidylate kinase	F	Nucleotide transport and metabolism ;	K00943|1|1e-146|412|syw:SYNW2238| dTMP kinase [EC:2.7.4.9]	GO:0006233//dTDP biosynthetic process;GO:0006235//dTTP biosynthetic process;GO:0016310//phosphorylation	GO:0005524//ATP binding;GO:0004798//thymidylate kinase activity	-
gi|499441367|ref|WP_011128831.1|	1	1	1.65	2.843|0.461	2.837	1|1	0.046|0.088	helix-turn-helix transcriptional regulator [Synechococcus sp. WH 8102]	45.1	1e-06	COG2197	Response regulator containing a CheY-like receiver domain and an HTH DNA-binding domain	TK	Signal transduction mechanisms ; Transcription ;	K02479|1|4e-12|63.9|syn:slr1909| two-component system, NarL family, response regulator!K08282|2|7e-10|58.9|rha:RHA1_ro03373| non-specific serine/threonine protein kinase [EC:2.7.11.1]!K07688|3|2e-08|54.3|pao:Pat9b_1137| two-component system, NarL family, response regulator, fimbrial Z protein, FimZ	GO:0035556//intracellular signal transduction;GO:0000160//phosphorelay signal transduction system;GO:0006355//regulation of transcription, DNA-templated	GO:0003700//sequence-specific DNA binding transcription factor activity;GO:0043565//sequence-specific DNA binding;GO:0000156//phosphorelay response regulator activity	GO:0005622//intracellular
gi|499441542|ref|WP_011129006.1|	4	13	1.32	1.648|0.997	0.212	12|12	0.008|0.991	MULTISPECIES: radical SAM protein [Synechococcus]	52.8	1e-06	COG1032	Fe-S oxidoreductase	C	Energy production and conversion ;	K04034|1|6e-12|75.1|gtn:GTNG_0831| anaerobic magnesium-protoporphyrin IX monomethyl ester cyclase [EC:1.21.98.3]!K20444|3|9e-11|70.9|gem:GM21_1648| O-antigen biosynthesis protein [EC:2.4.1.-]	GO:0008152//metabolic process	GO:0051536//iron-sulfur cluster binding;GO:0003824//catalytic activity	-
gi|499439816|ref|WP_011127280.1|	13	101	1.32	1.538|1.107	0.093	100|97	0.001|0.001	hypothetical protein [Synechococcus sp. WH 8102]	-	-	-	-	-	-	-	-	-	-
Down
Protein_ID	Uniq_Pep_Num	Uniq_Spec_Num	Mean_Ratio_28_urea-VS-25_urea	Ratio_28_urea-VS-25_urea	SD_28_urea-VS-25_urea	Quant_Num_28_urea-VS-25_urea	Qvalue_28_urea-VS-25_urea	Description	COG Score	COG E-value	COG ID	COG Function-Description	COG Code	COG Function-Categories	KEGG(ko_id|rank|evalue|score|identity|ko_definition)	GO Biological_Process	GO Molecular_Function	GO Cellular_Component
gi|499441482|ref|WP_011128946.1|	5	22	0.64	0.597|0.683	0.004	19|22	0.001|0.001	MULTISPECIES: 30S ribosomal protein S11 [Synechococcus]	158	1e-50	COG0100	Ribosomal protein S11	J	Translation, ribosomal structure and biogenesis ;	K02948|1|1e-67|206|syw:SYNW2089| small subunit ribosomal protein S11	GO:0006412//translation	GO:0003735//structural constituent of ribosome;GO:0019843//rRNA binding	GO:0005840//ribosome
gi|499440679|ref|WP_011128143.1|	6	41	0.75	0.652|0.853	0.02	39|41	0.001|0.005	MULTISPECIES: 50S ribosomal protein L28 [Synechococcus]	51.2	1e-09	COG0227	Ribosomal protein L28	J	Translation, ribosomal structure and biogenesis ;	K02902|1|4e-50|157|syw:SYNW1279| large subunit ribosomal protein L28	GO:0006412//translation	GO:0003735//structural constituent of ribosome	GO:0005840//ribosome
gi|499439640|ref|WP_011127104.1|	1	3	0.99	1.580|0.403	0.693	3|3	0.004|0.013	SIMPL domain-containing protein [Synechococcus sp. WH 8102]	-	-	-	-	-	-	-	-	-	-
gi|499441179|ref|WP_011128643.1|	19	49	0.69	0.649|0.733	0.004	47|47	0.001|0.001	RNA polymerase sigma factor RpoD [Synechococcus sp. WH 8102]	299	2e-94	COG0568	DNA-directed RNA polymerase, sigma subunit (sigma70/sigma32)	K	Transcription ;	K03086|1|0.0|617|syw:SYNW1783| RNA polymerase primary sigma factor	GO:0006352//DNA-templated transcription, initiation;GO:0006355//regulation of transcription, DNA-templated	GO:0003899//DNA-directed RNA polymerase activity;GO:0003700//sequence-specific DNA binding transcription factor activity;GO:0003677//DNA binding;GO:0016987//sigma factor activity	-
gi|755152806|ref|WP_042502709.1|	1	4	0.7	0.635|0.757	0.007	4|4	0.001|0.032	pilus assembly protein PilC [Synechococcus sp. WH 8102]	147	2e-39	COG1459	Type II secretory pathway, component PulF	NU	Cell motility ; Intracellular trafficking, secretion, and vesicular transport ;	K02653|1|0.0|671|synr:KR49_09000| type IV pilus assembly protein PilC	GO:0015628//protein secretion by the type II secretion system	GO:0008565//protein transporter activity	GO:0015627//type II protein secretion system complex;GO:0016021//integral component of membrane
gi|499439571|ref|WP_011127035.1|	6	8	0.79	0.925|0.651	0.038	8|7	0.552|0.008	MULTISPECIES: alpha/beta hydrolase [Synechococcus]	62	2e-10	COG0596	Predicted hydrolases or acyltransferases (alpha/beta hydrolase superfamily)	R	General function prediction only ;	K00433|1|3e-42|152|ava:Ava_0013| non-heme chloroperoxidase [EC:1.11.1.10]!K01563|2|4e-30|121|ava:Ava_2037| haloalkane dehalogenase [EC:3.8.1.5]!K01046|3|2e-08|60.8|btl:BALH_0914| triacylglycerol lipase [EC:3.1.1.3]!K10216|5|1e-07|58.2|pnp:IJ22_48610| 2-hydroxymuconate-semialdehyde hydrolase [EC:3.7.1.9]	-	-	-
gi|499439662|ref|WP_011127126.1|	2	4	0.68	0.494|0.861	0.067	4|3	0.005|0.371	MULTISPECIES: DUF4079 domain-containing protein [Synechococcus]	-	-	-	-	-	-	-	-	-	-
gi|499441092|ref|WP_011128556.1|	9	89	0.75	0.549|0.957	0.083	84|84	0.001|0.623	MULTISPECIES: 30S ribosomal protein S4 [Synechococcus]	156	1e-47	COG0522	Ribosomal protein S4 and related proteins	J	Translation, ribosomal structure and biogenesis ;	K02986|1|8e-147|411|syw:SYNW1694| small subunit ribosomal protein S4	GO:0006412//translation	GO:0003735//structural constituent of ribosome;GO:0019843//rRNA binding	GO:0015935//small ribosomal subunit
gi|499441028|ref|WP_011128492.1|	1	9	0.7	0.584|0.813	0.026	9|7	0.003|0.099	MULTISPECIES: hypothetical protein [Synechococcus]	-	-	-	-	-	-	-	-	-	-
gi|499441464|ref|WP_011128928.1|	11	42	0.65	0.948|0.353	0.177	35|42	0.266|0.001	MULTISPECIES: 50S ribosomal protein L2 [Synechococcus]	284	1e-95	COG0090	Ribosomal protein L2	J	Translation, ribosomal structure and biogenesis ;	K02886|1|0.0|550|syw:SYNW2070| large subunit ribosomal protein L2	GO:0006412//translation	GO:0003735//structural constituent of ribosome;GO:0016740//transferase activity;GO:0019843//rRNA binding	GO:0015934//large ribosomal subunit
gi|499440017|ref|WP_011127481.1|	27	86	0.7	0.606|0.803	0.019	86|85	0.001|0.001	MULTISPECIES: DNA-directed RNA polymerase subunit gamma [Synechococcus]	691	0	COG0086	DNA-directed RNA polymerase, beta' subunit/160 kD subunit	K	Transcription ;	K03046|1|0.0|1260|syw:SYNW0614| DNA-directed RNA polymerase subunit beta' [EC:2.7.7.6]	GO:0006351//transcription, DNA-templated	GO:0003899//DNA-directed RNA polymerase activity;GO:0003677//DNA binding	-
gi|499439472|ref|WP_011126936.1|	1	2	0.62	0.504|0.733	0.026	2|2	0.006|0.230	50S ribosomal protein L35 [Synechococcus sp. WH 8102]	56.6	4e-12	COG0291	Ribosomal protein L35	J	Translation, ribosomal structure and biogenesis ;	K02916|1|3e-24|91.3|syw:SYNW0058| large subunit ribosomal protein L35	GO:0006412//translation	GO:0003735//structural constituent of ribosome	GO:0005840//ribosome
gi|499441142|ref|WP_011128606.1|	5	13	0.7	0.625|0.772	0.011	12|13	0.011|0.157	acetolactate synthase large subunit [Synechococcus sp. WH 8102]	498	2e-169	COG0028	Thiamine pyrophosphate-requiring enzymes [acetolactate synthase, pyruvate dehydrogenase (cytochrome), glyoxylate carboligase, phosphonopyruvate decarboxylase]	EH	Amino acid transport and metabolism ; Coenzyme transport and metabolism ;	K01652|1|0.0|1238|syw:SYNW1746| acetolactate synthase I/II/III large subunit [EC:2.2.1.6]	GO:0009097//isoleucine biosynthetic process;GO:0009099//valine biosynthetic process	GO:0050660//flavin adenine dinucleotide binding;GO:0030976//thiamine pyrophosphate binding;GO:0000287//magnesium ion binding;GO:0003984//acetolactate synthase activity	-
gi|499439482|ref|WP_011126946.1|	28	81	0.72	0.652|0.797	0.011	77|79	0.001|0.001	MULTISPECIES: ribonuclease J [Synechococcus]	337	5e-107	COG0595	Predicted hydrolase of the metallo-beta-lactamase superfamily	R	General function prediction only ;	K12574|1|0.0|1190|syw:SYNW0068| ribonuclease J [EC:3.1.-.-]		GO:0046872//metal ion binding;GO:0016788//hydrolase activity, acting on ester bonds;GO:0003723//RNA binding	-
gi|499440626|ref|WP_011128090.1|	5	13	0.87	0.563|1.181	0.191	13|12	0.001|0.347	MULTISPECIES: 50S ribosomal protein L33 [Synechococcus]	43.1	4e-07	COG0267	Ribosomal protein L33	J	Translation, ribosomal structure and biogenesis ;	K02913|1|7e-28|100|syw:SYNW1226| large subunit ribosomal protein L33			GO:0030529//ribonucleoprotein complex
gi|499439952|ref|WP_011127416.1|	6	52	0.75	0.649|0.851	0.02	48|48	0.001|0.001	50S ribosomal protein L21 [Synechococcus sp. WH 8102]	67.4	6e-15	COG0261	Ribosomal protein L21	J	Translation, ribosomal structure and biogenesis ;	K02888|1|4e-75|225|syw:SYNW0547| large subunit ribosomal protein L21	GO:0006412//translation	GO:0003735//structural constituent of ribosome;GO:0019843//rRNA binding	GO:0005840//ribosome
gi|499441481|ref|WP_011128945.1|	8	61	0.55	0.417|0.680	0.035	59|61	0.001|0.001	30S ribosomal protein S13 [Synechococcus sp. WH 8102]	138	2e-42	COG0099	Ribosomal protein S13	J	Translation, ribosomal structure and biogenesis ;	K02952|1|7e-65|198|syw:SYNW2088| small subunit ribosomal protein S13	GO:0006412//translation	GO:0003735//structural constituent of ribosome;GO:0019843//rRNA binding;GO:0000049//tRNA binding	GO:0005840//ribosome
gi|499441477|ref|WP_011128941.1|	12	70	0.79	0.653|0.920	0.036	70|67	0.001|0.006	MULTISPECIES: 30S ribosomal protein S5 [Synechococcus]	128	5e-37	COG0098	Ribosomal protein S5	J	Translation, ribosomal structure and biogenesis ;	K02988|1|3e-86|259|synk:KR100_03305| small subunit ribosomal protein S5	GO:0006412//translation	GO:0003735//structural constituent of ribosome;GO:0019843//rRNA binding	GO:0015935//small ribosomal subunit
gi|499441015|ref|WP_011128479.1|	2	7	0.7	0.639|0.765	0.008	6|6	0.011|0.007	MULTISPECIES: membrane protein [Synechococcus]	48.1	5e-06	COG0670	Integral membrane protein, interacts with FtsH	R	General function prediction only ;	K06890|1|2e-125|361|syw:SYNW1615| uncharacterized protein	-	-	-
gi|499441543|ref|WP_011129007.1|	4	10	0.7	0.837|0.560	0.038	9|9	0.030|0.003	hypothetical protein [Synechococcus sp. WH 8102]	-	-	-	-	-	-	-	-	-	-
gi|493169993|ref|WP_006173336.1|	1	6	0.68	0.694|0.657	0.001	6|5	0.008|0.001	MULTISPECIES: 50S ribosomal protein L36 [Synechococcaceae]	55.1	2e-12	COG0257	Ribosomal protein L36	J	Translation, ribosomal structure and biogenesis ;	K02919|1|1e-18|75.1|sye:Syncc9902_1975| large subunit ribosomal protein L36	GO:0006412//translation	GO:0003735//structural constituent of ribosome	GO:0005840//ribosome
gi|499441527|ref|WP_011128991.1|	6	34	0.7	0.635|0.765	0.008	33|34	0.001|0.001	30S ribosomal protein S12 [Synechococcus sp. WH 8102]	192	4e-64	COG0048	Ribosomal protein S12	J	Translation, ribosomal structure and biogenesis ;	K02950|1|2e-85|250|syw:SYNW2135| small subunit ribosomal protein S12	GO:0006412//translation	GO:0003735//structural constituent of ribosome;GO:0019843//rRNA binding;GO:0000049//tRNA binding	GO:0015935//small ribosomal subunit
gi|499441360|ref|WP_011128824.1|	4	31	0.8	0.661|0.935	0.038	28|30	0.001|0.385	MULTISPECIES: cytochrome b6-f complex subunit 4 [Synechococcus]	47.8	2e-06	COG1290	Cytochrome b subunit of the bc complex	C	Energy production and conversion ;	K02637|1|7e-112|320|syw:SYNW1966| cytochrome b6-f complex subunit 4	GO:0022904//respiratory electron transport chain;GO:0009767//photosynthetic electron transport chain	GO:0045156//electron transporter, transferring electrons within the cyclic electron transport pathway of photosynthesis activity;GO:0045158//electron transporter, transferring electrons within cytochrome b6/f complex of photosystem II activity;GO:0016491//oxidoreductase activity	GO:0016021//integral component of membrane;GO:0042651//thylakoid membrane
gi|499440744|ref|WP_011128208.1|	3	4	0.87	0.645|1.094	0.101	3|4	0.005|0.749	nucleoside kinase [Synechococcus sp. WH 8102]	49.3	9e-07	COG0572	Uridine kinase	F	Nucleotide transport and metabolism ;	K00876|1|2e-127|362|syw:SYNW1344| uridine kinase [EC:2.7.1.48]	GO:0006222//UMP biosynthetic process;GO:0016310//phosphorylation	GO:0004849//uridine kinase activity;GO:0016773//phosphotransferase activity, alcohol group as acceptor;GO:0005524//ATP binding	-
gi|755154084|ref|WP_042503957.1|	4	6	0.7	0.771|0.623	0.011	6|6	0.064|0.027	ABC transporter ATP-binding protein [Synechococcus sp. WH 8102]	352	9e-114	COG1123	ATPase components of various ABC-type transport systems, contain duplicated ATPase	R	General function prediction only ;	K02031|1|0.0|1004|syw:SYNW2325| peptide/nickel transport system ATP-binding protein!K02032|1|0.0|1004|syw:SYNW2325| peptide/nickel transport system ATP-binding protein	GO:0006200//ATP catabolic process	GO:0016887//ATPase activity;GO:0005524//ATP binding	-
gi|499441521|ref|WP_011128985.1|	1	5	0.69	0.573|0.801	0.026	4|3	0.001|0.158	hypothetical protein [Synechococcus sp. WH 8102]	-	-	-	-	-	-	-	-	-	-
gi|499440738|ref|WP_011128202.1|	2	3	0.7	0.659|0.734	0.003	3|3	0.006|0.609	MULTISPECIES: glycerol acyltransferase [Synechococcus]	-	-	-	-	-	-	-		GO:0016740//transferase activity	-
gi|499439717|ref|WP_011127181.1|	8	12	0.57	0.464|0.667	0.021	11|11	0.001|0.001	MULTISPECIES: hypothetical protein [Synechococcus]	-	-	-	-	-	-	-	-	-	-
gi|1105112674|ref|WP_071820839.1|	1	3	0.93	1.217|0.636	0.169	3|3	0.206|0.005	MULTISPECIES: hypothetical protein [Synechococcus]	-	-	-	-	-	-	-	-	-	-
gi|499441114|ref|WP_011128578.1|	48	421	0.76	0.598|0.921	0.052	409|408	0.001|0.001	carboxysome shell protein [Synechococcus sp. WH 8102]	-	-	-	-	-	-	-	-	-	-
